# Supplementary material for: C/EBPα Activates Pre-existing and De Novo Macrophage Enhancers during Induced Pre-B Cell Transdifferentiation and Myelopoiesis
Source: Stem Cell Reports. 2015 Jul 30;5(2):232–47. doi: 10.1016/j.stemcr.2015.06.007 (PMC4618662; doi:10.1016/j.stemcr.2015.06.007)
Supplement: Table S1. Summary of Peak Calling Statistics of TFs and Chromatin Marks by HOMER [file mmc2.xlsx]

## Sheet: Sheet1
factor	cebpa	cebpa	cebpa	cebpa	cebpa	cebpa	cebpa	cebpa
hours post induction (C10 cells)	0	10	30	60	3	12	24	48
total peaks	3353	11328	19217	29524	27074	16360	12489	10849
total tags	9717113	24917810	13003437	19539227	12169358	6388096	8084435	8577391
FDR effective poisson threshold	6.40684e-08	1.37086e-07	1.2913e-07	7.78434e-07	1.367e-07	3.59698e-07	9.10444e-08	9.95754e-08
FDR tag threshold	7	12	10	11	9	7	8	8
Poisson p-value over local region required	0.0001	0.0001	0.0001	0.0001	0.0001	0.0001	0.0001	0.0001
HOMER parameters	findPeaks ./cebpat0 mm9 -center -style factor
factor	cebpa
hours post induction (C10 cells)	primary Macrophages
total peaks	62814
total tags	6306103
FDR effective poisson threshold	2.21396e-06
FDR tag threshold	7
Poisson p-value over local region required	0.0001
HOMER parameters	findPeaks ./cebpa-prM -center -style factor
factor	cebpb	cebpb	cebpb	cebpb	cebpb
hours post induction (C10 cells)	0	3	12	24	48
total peaks	950	10025	3675	9516	16745
total tags	4618220	7429563	3707438	4141776	5450240
FDR effective poisson threshold	5.83393e-09	3.35278e-07	8.92935e-09	1.59789e-07	8.74363e-08
FDR tag threshold	6	7	6	6	7
Poisson p-value over local region required	0.0001	0.0001	0.0001	0.0001	0.0001
HOMER parameters	findPeaks ./cebpbt0 mm9 -center -style factor
factor	PU.1	PU.1	PU.1	PU.1	PU.1	PU.1	PU.1	PU.1
hours post induction (C10 cells)	0	10	30	60	3	12	24	48
total peaks	41153	43691	46013	44341	46460	75950	55899	53241
total tags	8508206	15555563	14196577	13431732	7447773	11219359	11439891	11006870
FDR effective poisson threshold	3.79663e-07	6.26954e-07	1.53136e-06	1.02164e-06	4.51835e-07	1.72138e-06	1.70022e-06	8.94855e-07
FDR tag threshold	9	12	11	11	9	10	10	10
Poisson p-value over local region required	0.0001	0.0001	0.0001	0.0001	0.0001	0.0001	0.0001	0.0001
HOMER parameters	findPeaks ./pu1t0merged mm9 -center -style factor
factor	P300	P300	P300	P300
hours post induction (C10 cells)	0	3	12	24
total peaks	21542	29565	25032	20748
total tags	14988747	14526201	16635094	17896613
FDR effective poisson threshold	5.14701e-07	2.01605e-06	1.31018e-06	8.29672e-07
FDR tag threshold	13	12	13	13
Poisson p-value over local region required	0.0001	0.0001	0.0001	0.0001
HOMER parameters	findPeaks ./p300t0 -center -style factor
factor	Ebf1	Ebf1	Ebf1	Ebf1	Ebf1
hours post induction (C10 cells)	0	3	12	24	48
total peaks	6627	7536	3519	4580	626
total tags	11904954	8214386	6273669	4605618	12769430
FDR effective poisson threshold	0.0001	0.0001	0.0001	0.0001	0.0001
FDR tag threshold	15	10	9	8	11
Poisson p-value over local region required	0.0001	0.0001	0.0001	0.0001	0.0001
HOMER parameters	findPeaks ./ebf1t0 mm9 -center -style factor
histone mark	h3k4me1	h3k4me1	h3k4me1	h3k4me1	h3k4me1
hours post induction (C10 cells)	0	3	12	24	48
total peaks	71198	71158	69666	77569	80095
total tags	14387664	17847176	16768037	12662408	11041458
Poisson p-value threshold	0.001	0.001	0.001	0.001	0.001
Poisson tag threshold	18	20	20	16	15
HOMER parameters	findPeaks ./h3k4me1t0 -style histone -size 1000 -minDist 1000
histone mark	h3k27ac	h3k27ac	h3k27ac	h3k27ac	h3k27ac
hours post induction (C10 cells)	0	3	12	24	48
total peaks	34633	36015	40828	44620	54103
total tags	15929378	18366583	16984019	18564296	16991584
Poisson p-value threshold	0.001	0.001	0.001	0.001	0.001
Poisson tag threshold	19	21	20	21	20
HOMER parameters	findPeaks ./h3k27act0 -style histone -size 1000 -minDist 1000
histone mark	h3k27me3	h3k27me3	h3k27me3	h3k27me3	h3k27me3
hours post induction (C10 cells)	0	3	12	24	48
total peaks	28521	208961	228429	28505	25863
total tags	31557475	18216926	18973945	21061327	15358857
Poisson p-value threshold	0.001	0.001	0.001	0.001	0.001
Poisson tag threshold	109	69	71	77	60
HOMER parameters	findPeaks ./h3k27me3t0 -style histone -size 5000 -minDist 5000
