# Supplementary material for: C/EBPα Activates Pre-existing and De Novo Macrophage Enhancers during Induced Pre-B Cell Transdifferentiation and Myelopoiesis
Source: Stem Cell Reports. 2015 Jul 30;5(2):232–47. doi: 10.1016/j.stemcr.2015.06.007 (PMC4618662; doi:10.1016/j.stemcr.2015.06.007)
Supplement: Table S2. Peak Characteristics, Annotation, and Gene Expression of Nearest Genes of C/EBPα-Enriched Regions in Induced Macrophages [file mmc3.xlsx]

## Sheet: cebpa_sites
													UNINDUCED B CELLS			UNINDUCED B CELLS			INDUCED MACROPHAGES
	PEAK COORDINATES					NEAREST GENES associated with C/EBPa peak (refseq mm9)							INTERSECTION WITH:			INTERSECTION WITH:			INTERSECTION WITH:		EXPRESSION OF NEAREST GENE (BUSSMANN ET AL, 2009)					EXPRESSION OF NEAREST GENE (Di TULLIO ET AL, 2011)
Enhancer_types	chr	start	end	median	length	enhancer/promoter	dis to tss	chr	tss	strand	gene	tts	PU.1	P300	Ebf1	H3K27Ac	H3K4Me1	H3K27Me3	C/EBPb	PU.1	0 hpi	3hpi	12hpi	24hpi	48hpi	0 hpi (preB)	3hpi	12hpi	48hpi	72hpi
pre-existing-PU.1	chr17	35356508	35356632	35356570	124	enh	-14274	chr17	35342296	-	Lta	35340109	PU.1	P300	Ebf1	H3K27Ac	H3K4Me1	FALSE	C/EBPb	FALSE	10.9542	4.73958	4.43979	7.12154	5.29789	7.54913	4.68185	5.07584	4.86908	5.53584
pre-existing-PU.1	chr1	197067841	197067965	197067903	124	enh	-64994	chr1	197002909	-	Cr2	196963004	PU.1	P300	Ebf1	H3K27Ac	H3K4Me1	FALSE	FALSE	PU.1	8.25675	7.22665	3.68799	3.94974	3.43123	4.27367	4.11686	4.32284	3.9801	4.17059
pre-existing-PU.1	chr4	32478302	32478426	32478364	124	enh	-26045	chr4	32504409	+	Bach2	32673083	PU.1	FALSE	FALSE	H3K27Ac	H3K4Me1	FALSE	FALSE	PU.1	9.91721	7.7207	7.52898	5.86856	5.47832	7.67485	6.04665	5.70192	5.02995	4.63154
pre-existing-PU.1	chr12	104581854	104581978	104581916	124	enh	12295	chr12	104594211	-	Asb2	104559351	PU.1	P300	FALSE	H3K27Ac	H3K4Me1	FALSE	FALSE	PU.1	9.54429	5.56234	6.27518	7.22814	5.38168	6.02253	5.95476	5.79259	5.57763	5.31958
pre-existing-PU.1	chr14	122047793	122047917	122047855	124	enh	49784	chr14	122097639	-	Dock9	121941260	PU.1	FALSE	FALSE	H3K27Ac	H3K4Me1	FALSE	C/EBPb	PU.1	7.40891	5.19345	3.67721	3.65109	3.4694	6.15625	6.26646	5.40003	4.90924	4.80697
pre-existing-PU.1	chr11	31920414	31920538	31920476	124	enh	20018	chr11	31900458	+	Nsg2	31959202	PU.1	P300	FALSE	H3K27Ac	H3K4Me1	FALSE	C/EBPb	PU.1	7.73142	6.79613	5.53419	4.56257	3.86561	4.16559	4.15334	4.32537	4.26991	4.0278
pre-existing-PU.1	chr3	134854998	134855122	134855060	124	enh	-20466	chr3	134875526	+	Cenpe	134936504	PU.1	P300	FALSE	H3K27Ac	H3K4Me1	FALSE	C/EBPb	PU.1	6.87117	8.48996	7.9056	5.84709	3.05412	9.45331	9.62411	9.11073	9.10495	4.08711
pre-existing-PU.1	chr3	68480944	68481068	68481006	124	enh	-14339	chr3	68495345	+	Il12a	68502469	PU.1	P300	FALSE	H3K27Ac	H3K4Me1	FALSE	C/EBPb	PU.1	8.32143	8.42684	7.95793	5.2479	4.60095	6.27839	7.84657	7.08981	4.65213	4.02241
pre-existing-PU.1	chr13	49748250	49748374	49748312	124	prom	-212	chr13	49748100	-	Cenpp	49559427	PU.1	P300	FALSE	H3K27Ac	FALSE	FALSE	FALSE	PU.1	6.74186	7.10565	6.86381	3.97949	3.06926	#N/A	#N/A	#N/A	#N/A	#N/A
pre-existing-PU.1	chr8	77643787	77643911	77643849	124	enh	10423	chr8	77633426	+	Mcm5	77652338	PU.1	FALSE	FALSE	H3K27Ac	H3K4Me1	FALSE	C/EBPb	PU.1	8.07517	10.4065	10.4045	6.32966	4.42272	8.63242	8.7048	8.42257	8.4925	4.71817
pre-existing-PU.1	chr3	135988894	135989018	135988956	124	prom	54	chr3	135989010	-	Bank1	135716327	PU.1	P300	FALSE	H3K27Ac	H3K4Me1	FALSE	C/EBPb	PU.1	10.3646	8.52135	6.20451	7.05396	6.73914	8.26186	7.45523	6.05936	5.59392	7.03692
pre-existing-PU.1	chr6	144766171	144766295	144766233	124	enh	231099	chr6	144997332	-	Bcat1	144942354	PU.1	P300	FALSE	H3K27Ac	H3K4Me1	FALSE	C/EBPb	PU.1	8.22769	7.89054	7.30009	6.27867	4.62161	8.32517	7.74795	7.01483	7.51591	5.25944
pre-existing-PU.1	chrX	137027650	137027774	137027712	124	enh	36571	chrX	136991141	+	Prps1	137010679	PU.1	FALSE	FALSE	H3K27Ac	H3K4Me1	FALSE	C/EBPb	PU.1	9.3663	9.88128	9.30397	7.43196	5.77418	8.17082	8.16847	7.25367	7.8915	5.94807
pre-existing-PU.1	chr16	16865500	16865624	16865562	124	enh	3786	chr16	16869348	-	Vpreb1	16868493	PU.1	P300	FALSE	H3K27Ac	H3K4Me1	FALSE	C/EBPb	PU.1	12.8529	11.5729	10.4659	10.0039	9.31107	12.7564	12.1146	12.0371	10.2988	6.72112
pre-existing-PU.1	chr1	72021397	72021521	72021459	124	enh	237422	chr1	72258881	-	Mreg	72205806	PU.1	FALSE	FALSE	H3K27Ac	H3K4Me1	FALSE	C/EBPb	PU.1	8.25097	9.4893	8.24855	5.51741	4.72503	#N/A	#N/A	#N/A	#N/A	#N/A
pre-existing-PU.1	chr10	6225555	6225679	6225617	124	enh	-145405	chr10	6080212	-	Akap12	5987069	PU.1	FALSE	Ebf1	H3K27Ac	H3K4Me1	FALSE	C/EBPb	PU.1	10.3264	8.51953	8.92076	8.0741	6.83626	9.95148	9.51642	8.85626	6.40264	4.42832
pre-existing-PU.1	chr12	66273521	66273645	66273583	124	prom	-16	chr12	66273567	-	C79407	66233720	PU.1	P300	FALSE	H3K27Ac	FALSE	FALSE	C/EBPb	PU.1	7.45444	8.8278	7.9822	5.4339	4.00732	6.80723	6.8656	6.71712	6.72117	5.08715
pre-existing-PU.1	chr8	86272674	86272798	86272736	124	enh	-7526	chr8	86265210	-	Cd97	86247149	PU.1	P300	Ebf1	H3K27Ac	H3K4Me1	FALSE	C/EBPb	PU.1	9.46553	7.09366	6.5319	8.0034	6.02238	8.71828	7.54956	7.73184	7.3757	7.18168
pre-existing-PU.1	chr3	103664157	103664281	103664219	124	prom	5	chr3	103664214	+	Ptpn22	103716170	PU.1	P300	FALSE	H3K27Ac	FALSE	FALSE	FALSE	PU.1	8.28512	6.35934	3.94712	4.39715	4.89656	4.66559	4.40404	4.58136	5.1831	5.86325
pre-existing-PU.1	chr3	130842622	130842746	130842684	124	enh	29296	chr3	130813388	+	Lef1	130926249	PU.1	FALSE	FALSE	H3K27Ac	H3K4Me1	FALSE	C/EBPb	PU.1	9.24175	6.56216	7.21181	6.27979	5.86772	7.85063	6.21646	6.42194	4.9595	4.20784
pre-existing-PU.1	chr3	130648839	130648963	130648901	124	enh	-164487	chr3	130813388	+	Lef1	130926249	PU.1	P300	FALSE	H3K27Ac	H3K4Me1	H3K27Me3	FALSE	PU.1	9.24175	6.56216	7.21181	6.27979	5.86772	7.85063	6.21646	6.42194	4.9595	4.20784
pre-existing-PU.1	chr11	98768716	98768840	98768778	124	prom	-686	chr11	98769464	+	Cdc6	98785256	PU.1	FALSE	FALSE	H3K27Ac	H3K4Me1	FALSE	FALSE	PU.1	6.49935	9.1239	9.08822	3.82827	3.14387	9.36424	9.24551	8.27327	9.20811	3.77509
pre-existing-PU.1	chr4	54540673	54540797	54540735	124	enh	-420081	chr4	54960816	+	Zfp462	55096435	PU.1	P300	FALSE	H3K27Ac	H3K4Me1	FALSE	C/EBPb	PU.1	7.35756	5.97816	4.88674	3.71246	4.05822	3.70825	3.67691	4.13729	3.81944	3.76484
pre-existing-PU.1	chr4	55131135	55131259	55131197	124	enh	170381	chr4	54960816	+	Zfp462	55096435	PU.1	FALSE	FALSE	H3K27Ac	H3K4Me1	FALSE	C/EBPb	PU.1	7.35756	5.97816	4.88674	3.71246	4.05822	3.70825	3.67691	4.13729	3.81944	3.76484
pre-existing-PU.1	chr4	55111346	55111470	55111408	124	enh	150592	chr4	54960816	+	Zfp462	55096435	PU.1	P300	FALSE	H3K27Ac	H3K4Me1	FALSE	C/EBPb	PU.1	7.35756	5.97816	4.88674	3.71246	4.05822	3.70825	3.67691	4.13729	3.81944	3.76484
pre-existing-PU.1	chr13	74074621	74074745	74074683	124	prom	532	chr13	74075215	-	Trip13	74049909	PU.1	P300	FALSE	H3K27Ac	H3K4Me1	FALSE	FALSE	PU.1	6.81694	8.55849	7.70839	4.69479	3.5198	8.16687	8.02734	7.38261	7.7128	5.16797
pre-existing-PU.1	chr3	52247942	52248066	52248004	124	enh	175746	chr3	52072258	+	Foxo1	52154031	PU.1	P300	Ebf1	H3K27Ac	FALSE	FALSE	FALSE	PU.1	10.1721	6.64231	6.8078	6.59409	6.91854	7.69939	6.47708	6.40511	5.87617	6.19343
pre-existing-PU.1	chr3	52438390	52438514	52438452	124	enh	366194	chr3	52072258	+	Foxo1	52154031	PU.1	P300	FALSE	H3K27Ac	H3K4Me1	FALSE	C/EBPb	PU.1	10.1721	6.64231	6.8078	6.59409	6.91854	7.69939	6.47708	6.40511	5.87617	6.19343
pre-existing-PU.1	chr1	130609525	130609649	130609587	124	enh	-120711	chr1	130488876	-	Cxcr4	130484775	PU.1	FALSE	FALSE	H3K27Ac	H3K4Me1	FALSE	C/EBPb	PU.1	9.12887	8.47435	6.85037	5.6716	5.94862	8.13814	8.64585	7.38216	8.50339	6.10144
pre-existing-PU.1	chr1	130601807	130601931	130601869	124	enh	-112993	chr1	130488876	-	Cxcr4	130484775	PU.1	P300	FALSE	H3K27Ac	H3K4Me1	FALSE	C/EBPb	PU.1	9.12887	8.47435	6.85037	5.6716	5.94862	8.13814	8.64585	7.38216	8.50339	6.10144
pre-existing-PU.1	chr1	130487351	130487475	130487413	124	enh	1463	chr1	130488876	-	Cxcr4	130484775	PU.1	P300	FALSE	H3K27Ac	FALSE	FALSE	FALSE	PU.1	9.12887	8.47435	6.85037	5.6716	5.94862	8.13814	8.64585	7.38216	8.50339	6.10144
pre-existing-PU.1	chr1	130510374	130510498	130510436	124	enh	-21560	chr1	130488876	-	Cxcr4	130484775	PU.1	P300	FALSE	H3K27Ac	H3K4Me1	FALSE	C/EBPb	PU.1	9.12887	8.47435	6.85037	5.6716	5.94862	8.13814	8.64585	7.38216	8.50339	6.10144
pre-existing-PU.1	chr1	130511789	130511913	130511851	124	enh	-22975	chr1	130488876	-	Cxcr4	130484775	PU.1	P300	FALSE	H3K27Ac	H3K4Me1	FALSE	FALSE	PU.1	9.12887	8.47435	6.85037	5.6716	5.94862	8.13814	8.64585	7.38216	8.50339	6.10144
pre-existing-PU.1	chr1	130511095	130511219	130511157	124	enh	-22281	chr1	130488876	-	Cxcr4	130484775	PU.1	P300	FALSE	H3K27Ac	H3K4Me1	FALSE	C/EBPb	PU.1	9.12887	8.47435	6.85037	5.6716	5.94862	8.13814	8.64585	7.38216	8.50339	6.10144
pre-existing-PU.1	chr1	130621226	130621350	130621288	124	enh	-132412	chr1	130488876	-	Cxcr4	130484775	PU.1	FALSE	FALSE	H3K27Ac	H3K4Me1	FALSE	C/EBPb	PU.1	9.12887	8.47435	6.85037	5.6716	5.94862	8.13814	8.64585	7.38216	8.50339	6.10144
pre-existing-PU.1	chr19	7141158	7141282	7141220	124	enh	9963	chr19	7131257	+	Macrod1	7272552	PU.1	P300	FALSE	H3K27Ac	H3K4Me1	FALSE	FALSE	PU.1	8.26144	6.38794	5.70925	6.0634	5.13352	#N/A	#N/A	#N/A	#N/A	#N/A
pre-existing-PU.1	chr9	20682830	20682954	20682892	124	enh	1262	chr9	20684154	-	Angptl6	20678252	PU.1	P300	FALSE	H3K27Ac	H3K4Me1	FALSE	FALSE	PU.1	8.42974	5.72104	5.2553	5.66273	5.33203	6.05052	5.84986	5.91979	6.13146	8.59986
pre-existing-PU.1	chr17	46276889	46277013	46276951	124	enh	4196	chr17	46281147	-	1700027N10Rik	46266225	PU.1	FALSE	FALSE	H3K27Ac	H3K4Me1	FALSE	C/EBPb	PU.1	8.755	8.20061	8.5972	6.73581	5.66619	6.1392	6.08248	6.37402	5.16045	5.02688
pre-existing-PU.1	chr18	35807909	35808033	35807971	124	enh	1050	chr18	35809021	-	2010001M09Rik	35806918	PU.1	P300	Ebf1	H3K27Ac	H3K4Me1	FALSE	FALSE	PU.1	12.4755	11.0165	10.1419	11.2826	9.38727	10.946	10.4199	9.75728	8.77804	5.60541
pre-existing-PU.1	chr10	20803581	20803705	20803643	124	enh	77147	chr10	20880790	-	Myb	20844735	PU.1	P300	FALSE	H3K27Ac	H3K4Me1	FALSE	C/EBPb	PU.1	10.9489	11.519	11.2566	9.23941	7.92531	9.55951	9.78414	9.28854	7.82639	3.99416
pre-existing-PU.1	chr10	20866134	20866258	20866196	124	enh	14594	chr10	20880790	-	Myb	20844735	PU.1	FALSE	FALSE	H3K27Ac	H3K4Me1	FALSE	C/EBPb	PU.1	10.9489	11.519	11.2566	9.23941	7.92531	9.55951	9.78414	9.28854	7.82639	3.99416
pre-existing-PU.1	chr12	15705145	15705269	15705207	124	enh	118384	chr12	15823591	-	Trib2	15798532	PU.1	P300	FALSE	H3K27Ac	H3K4Me1	FALSE	C/EBPb	PU.1	7.65576	6.8428	4.77324	5.11693	4.64907	4.36918	4.7242	3.81203	3.74097	3.61614
pre-existing-PU.1	chr12	16049296	16049420	16049358	124	enh	-225767	chr12	15823591	-	Trib2	15798532	PU.1	FALSE	FALSE	H3K27Ac	H3K4Me1	FALSE	C/EBPb	PU.1	7.65576	6.8428	4.77324	5.11693	4.64907	4.36918	4.7242	3.81203	3.74097	3.61614
pre-existing-PU.1	chr6	48644151	48644275	48644213	124	enh	9637	chr6	48634576	+	Gimap4	48642061	PU.1	FALSE	FALSE	H3K27Ac	H3K4Me1	FALSE	FALSE	PU.1	11.04	8.1413	6.85581	7.86212	8.10102	7.7991	7.17964	5.24463	4.97295	4.92763
pre-existing-PU.1	chr2	128926553	128926677	128926615	124	prom	-116	chr2	128926731	+	Polr1b	128952331	PU.1	P300	FALSE	H3K27Ac	FALSE	FALSE	C/EBPb	PU.1	7.98498	7.27634	6.8244	6.09284	5.05429	#N/A	#N/A	#N/A	#N/A	#N/A
pre-existing-PU.1	chr5	37473670	37473794	37473732	124	enh	31637	chr5	37442095	+	Jakmip1	37516537	PU.1	P300	FALSE	H3K27Ac	H3K4Me1	FALSE	FALSE	PU.1	7.14465	4.74743	4.69941	4.65333	4.287	7.74152	6.55926	6.76958	5.65599	4.73508
pre-existing-PU.1	chr11	24041568	24041692	24041630	124	enh	63575	chr11	23978055	+	Bcl11a	24073558	PU.1	FALSE	FALSE	H3K27Ac	H3K4Me1	FALSE	C/EBPb	PU.1	7.92276	6.15526	5.97384	5.51574	5.08393	7.59342	6.01195	5.89842	5.69623	4.8703
pre-existing-PU.1	chr11	23887783	23887907	23887845	124	enh	-90210	chr11	23978055	+	Bcl11a	24073558	PU.1	FALSE	FALSE	H3K27Ac	H3K4Me1	FALSE	FALSE	PU.1	7.92276	6.15526	5.97384	5.51574	5.08393	7.59342	6.01195	5.89842	5.69623	4.8703
pre-existing-PU.1	chr11	23987148	23987272	23987210	124	enh	9155	chr11	23978055	+	Bcl11a	24073558	PU.1	FALSE	FALSE	H3K27Ac	H3K4Me1	FALSE	C/EBPb	FALSE	7.92276	6.15526	5.97384	5.51574	5.08393	7.59342	6.01195	5.89842	5.69623	4.8703
pre-existing-PU.1	chr11	24042390	24042514	24042452	124	enh	64397	chr11	23978055	+	Bcl11a	24073558	PU.1	FALSE	FALSE	H3K27Ac	H3K4Me1	FALSE	C/EBPb	PU.1	7.92276	6.15526	5.97384	5.51574	5.08393	7.59342	6.01195	5.89842	5.69623	4.8703
pre-existing-PU.1	chr11	24085032	24085156	24085094	124	enh	107039	chr11	23978055	+	Bcl11a	24073558	PU.1	P300	FALSE	H3K27Ac	H3K4Me1	FALSE	FALSE	PU.1	7.92276	6.15526	5.97384	5.51574	5.08393	7.59342	6.01195	5.89842	5.69623	4.8703
pre-existing-PU.1	chr3	83933262	83933386	83933324	124	enh	26384	chr3	83959708	-	Mnd1	83891855	PU.1	P300	FALSE	H3K27Ac	H3K4Me1	FALSE	C/EBPb	PU.1	5.56201	6.19809	5.45218	3.44789	2.76343	6.273	6.31908	4.46698	4.54499	3.58965
pre-existing-PU.1	chr10	110258867	110258991	110258929	124	enh	76409	chr10	110182520	+	E2f7	110224440	PU.1	FALSE	FALSE	H3K27Ac	H3K4Me1	FALSE	C/EBPb	PU.1	5.6589	8.52729	7.25296	3.45678	2.90094	8.87181	9.2054	8.07451	8.54835	3.62191
pre-existing-PU.1	chr1	72354003	72354127	72354065	124	prom	71	chr1	72353994	+	Xrcc5	72441527	PU.1	P300	FALSE	H3K27Ac	FALSE	FALSE	C/EBPb	PU.1	8.13126	8.0676	6.97993	6.38594	5.38599	7.27464	7.18938	5.57469	4.50015	4.46647
pre-existing-PU.1	chr19	41975066	41975190	41975128	124	enh	-4485	chr19	41970643	-	Rrp12	41937340	PU.1	FALSE	FALSE	H3K27Ac	H3K4Me1	H3K27Me3	FALSE	PU.1	6.95058	7.7729	7.17018	5.66204	4.21221	#N/A	#N/A	#N/A	#N/A	#N/A
pre-existing-PU.1	chr16	32189303	32189427	32189365	124	enh	9480	chr16	32179885	+	Bex6	32187030	PU.1	P300	Ebf1	H3K27Ac	H3K4Me1	FALSE	C/EBPb	PU.1	5.7078	3.94175	2.67111	3.75872	3.02724	7.57245	4.53262	4.84319	8.31739	3.40189
pre-existing-PU.1	chr16	32177106	32177230	32177168	124	enh	-2717	chr16	32179885	+	Bex6	32187030	PU.1	P300	FALSE	H3K27Ac	H3K4Me1	FALSE	FALSE	PU.1	5.7078	3.94175	2.67111	3.75872	3.02724	7.57245	4.53262	4.84319	8.31739	3.40189
pre-existing-PU.1	chr16	32190095	32190219	32190157	124	enh	10272	chr16	32179885	+	Bex6	32187030	PU.1	P300	Ebf1	H3K27Ac	H3K4Me1	FALSE	C/EBPb	PU.1	5.7078	3.94175	2.67111	3.75872	3.02724	7.57245	4.53262	4.84319	8.31739	3.40189
pre-existing-PU.1	chr1	193399356	193399480	193399418	124	prom	-5	chr1	193399413	-	Dtl	193361243	PU.1	P300	FALSE	H3K27Ac	FALSE	FALSE	FALSE	PU.1	6.66633	7.41154	7.64885	4.19083	4.08615	9.15315	8.77184	7.61725	7.76978	4.56441
pre-existing-PU.1	chr2	70802910	70803034	70802972	124	enh	90691	chr2	70893663	-	Mettl8	70802619	PU.1	P300	FALSE	H3K27Ac	H3K4Me1	FALSE	FALSE	PU.1	8.30025	5.8514	6.08343	6.05767	5.7244	#N/A	#N/A	#N/A	#N/A	#N/A
pre-existing-PU.1	chr5	38894336	38894460	38894398	124	enh	-1007	chr5	38893391	-	Slc2a9	38740511	PU.1	FALSE	FALSE	H3K27Ac	H3K4Me1	FALSE	C/EBPb	PU.1	6.99441	4.03613	4.14632	4.86386	4.42183	5.16211	5.07739	5.35649	4.70495	5.40211
pre-existing-PU.1	chr2	58012484	58012608	58012546	124	prom	-13	chr2	58012533	-	Cytip	57981549	PU.1	FALSE	FALSE	H3K27Ac	FALSE	FALSE	C/EBPb	PU.1	10.8059	9.56997	7.14038	9.74999	8.23449	#N/A	#N/A	#N/A	#N/A	#N/A
pre-existing-PU.1	chr10	90644288	90644412	90644350	124	enh	-10023	chr10	90634327	-	Tmpo	90610315	PU.1	P300	FALSE	H3K27Ac	FALSE	FALSE	C/EBPb	PU.1	8.09957	8.68065	8.28034	6.27219	5.55228	7.57564	7.38442	7.15788	7.1388	5.95942
pre-existing-PU.1	chr13	24498816	24498940	24498878	124	enh	-8113	chr13	24506991	+	Cmah	24569154	PU.1	FALSE	FALSE	H3K27Ac	H3K4Me1	FALSE	C/EBPb	PU.1	6.73667	5.25366	4.76239	4.4052	4.2145	4.24073	4.19424	4.34981	4.00877	4.10618
pre-existing-PU.1	chr13	24536646	24536770	24536708	124	enh	29717	chr13	24506991	+	Cmah	24569154	PU.1	FALSE	FALSE	H3K27Ac	H3K4Me1	FALSE	C/EBPb	PU.1	6.73667	5.25366	4.76239	4.4052	4.2145	4.24073	4.19424	4.34981	4.00877	4.10618
pre-existing-PU.1	chr9	51002994	51003118	51003056	124	enh	-18738	chr9	51021794	+	Pou2af1	51048184	PU.1	P300	FALSE	H3K27Ac	H3K4Me1	FALSE	C/EBPb	PU.1	11.9396	11.0175	10.9281	10.1015	9.46686	11.3118	10.8614	10.0618	7.43356	3.66299
pre-existing-PU.1	chr14	70711538	70711662	70711600	124	enh	-22344	chr14	70689256	-	Ppp3cc	70617704	PU.1	P300	FALSE	H3K27Ac	H3K4Me1	FALSE	C/EBPb	PU.1	7.96427	6.32222	5.65191	5.63955	5.56076	6.40612	6.20545	4.81928	4.64064	4.8553
pre-existing-PU.1	chr11	98644856	98644980	98644918	124	enh	-8362	chr11	98636556	-	Nr1d1	98629248	PU.1	P300	FALSE	H3K27Ac	H3K4Me1	FALSE	C/EBPb	PU.1	7.21916	4.71167	4.87213	4.88318	4.82373	6.56693	6.35782	6.28509	6.08458	6.35461
pre-existing-PU.1	chr11	98637171	98637295	98637233	124	prom	-677	chr11	98636556	-	Nr1d1	98629248	PU.1	P300	Ebf1	H3K27Ac	H3K4Me1	FALSE	FALSE	PU.1	7.21916	4.71167	4.87213	4.88318	4.82373	6.56693	6.35782	6.28509	6.08458	6.35461
pre-existing-PU.1	chr5	114254210	114254334	114254272	124	enh	-3911	chr5	114250361	-	Tmem119	114243737	PU.1	P300	Ebf1	H3K27Ac	H3K4Me1	FALSE	C/EBPb	FALSE	11.4904	6.70005	6.80051	7.65435	9.09749	5.3331	5.0483	5.6942	5.76953	7.13757
pre-existing-PU.1	chr9	20692586	20692710	20692648	124	prom	30	chr9	20692618	+	Ppan	20696623	PU.1	P300	FALSE	H3K27Ac	FALSE	FALSE	FALSE	PU.1	9.29536	8.08438	8.18773	7.43785	6.91171	9.86082	9.09842	9.90178	9.69117	7.97448
pre-existing-PU.1	chr14	121231591	121231715	121231653	124	enh	-78762	chr14	121310415	+	Ipo5	121347266	PU.1	FALSE	FALSE	H3K27Ac	H3K4Me1	FALSE	FALSE	PU.1	9.29542	9.99631	9.16722	7.81717	6.99919	#N/A	#N/A	#N/A	#N/A	#N/A
pre-existing-PU.1	chr1	172869559	172869683	172869621	124	enh	-11907	chr1	172857714	-	Fcrla	172847724	PU.1	P300	FALSE	H3K27Ac	H3K4Me1	FALSE	FALSE	PU.1	6.0087	4.85193	3.60817	3.70944	3.72067	#N/A	#N/A	#N/A	#N/A	#N/A
pre-existing-PU.1	chr2	163545068	163545192	163545130	124	enh	25358	chr2	163519772	+	Pkig	163551894	PU.1	FALSE	FALSE	H3K27Ac	H3K4Me1	FALSE	C/EBPb	PU.1	10.7799	9.34591	8.32505	8.74157	8.49559	8.40233	7.8687	7.53846	7.57052	7.07988
pre-existing-PU.1	chr16	30025058	30025182	30025120	124	enh	-40322	chr16	30065442	+	Hes1	30067882	PU.1	P300	FALSE	H3K27Ac	H3K4Me1	FALSE	C/EBPb	PU.1	6.37834	4.2988	4.36356	3.83708	4.10764	7.03282	5.43474	5.20979	5.23114	4.99648
pre-existing-PU.1	chr10	70812136	70812260	70812198	124	enh	1658	chr10	70810540	+	Ipmk	70848633	PU.1	FALSE	FALSE	H3K27Ac	H3K4Me1	FALSE	C/EBPb	PU.1	9.73343	9.1994	9.8408	7.61463	7.47328	6.79391	7.52147	7.17957	7.05278	7.25355
pre-existing-PU.1	chr10	70832351	70832475	70832413	124	enh	21873	chr10	70810540	+	Ipmk	70848633	PU.1	P300	FALSE	H3K27Ac	H3K4Me1	FALSE	C/EBPb	PU.1	9.73343	9.1994	9.8408	7.61463	7.47328	6.79391	7.52147	7.17957	7.05278	7.25355
pre-existing-PU.1	chr10	70846359	70846483	70846421	124	enh	35881	chr10	70810540	+	Ipmk	70848633	PU.1	P300	FALSE	H3K27Ac	H3K4Me1	FALSE	FALSE	PU.1	9.73343	9.1994	9.8408	7.61463	7.47328	6.79391	7.52147	7.17957	7.05278	7.25355
pre-existing-PU.1	chr1	173561664	173561788	173561726	124	enh	21442	chr1	173583168	-	Slamf7	173562533	PU.1	FALSE	FALSE	H3K27Ac	H3K4Me1	FALSE	FALSE	PU.1	6.28615	3.83586	3.38606	3.52735	4.02727	8.42474	7.02843	5.31773	4.58818	6.86431
pre-existing-PU.1	chr1	133035829	133035953	133035891	124	enh	-1080	chr1	133034811	-	Dyrk3	133025017	PU.1	FALSE	FALSE	H3K27Ac	H3K4Me1	FALSE	FALSE	PU.1	7.47923	5.99801	5.92296	5.21004	5.24322	7.03645	6.15568	5.91505	6.75723	6.38475
pre-existing-PU.1	chr7	36581281	36581405	36581343	124	enh	6665	chr7	36588008	-	Zfp507	36557368	PU.1	P300	FALSE	H3K27Ac	H3K4Me1	FALSE	FALSE	PU.1	6.43053	6.17092	5.61341	5.06606	4.20738	6.62145	6.59407	6.1568	4.46339	5.13192
pre-existing-PU.1	chr17	15683437	15683561	15683499	124	enh	-19234	chr17	15664265	-	Pdcd2	15658538	PU.1	P300	Ebf1	H3K27Ac	H3K4Me1	FALSE	C/EBPb	PU.1	9.45634	8.70085	8.78406	8.08109	7.23338	9.69114	10.2446	9.94826	9.33566	8.76811
pre-existing-PU.1	chr10	6372633	6372757	6372695	124	prom	771	chr10	6373466	-	Mthfd1l	6190410	PU.1	P300	Ebf1	H3K27Ac	FALSE	FALSE	C/EBPb	PU.1	9.17375	10.2421	9.54173	8.3151	6.97337	9.72753	9.46598	9.24039	9.68303	8.108
pre-existing-PU.1	chr10	6373989	6374113	6374051	124	prom	-585	chr10	6373466	-	Mthfd1l	6190410	PU.1	P300	Ebf1	H3K27Ac	H3K4Me1	FALSE	C/EBPb	PU.1	9.17375	10.2421	9.54173	8.3151	6.97337	9.72753	9.46598	9.24039	9.68303	8.108
pre-existing-PU.1	chr13	54476911	54477035	54476973	124	enh	4261	chr13	54472712	+	Cplx2	54485278	PU.1	P300	Ebf1	H3K27Ac	H3K4Me1	FALSE	C/EBPb	PU.1	8.30612	6.91561	6.57882	5.96104	6.10812	9.25238	8.62302	7.67499	6.78173	6.34968
pre-existing-PU.1	chr13	54418406	54418530	54418468	124	enh	-54244	chr13	54472712	+	Cplx2	54485278	PU.1	P300	Ebf1	H3K27Ac	H3K4Me1	FALSE	C/EBPb	PU.1	8.30612	6.91561	6.57882	5.96104	6.10812	9.25238	8.62302	7.67499	6.78173	6.34968
pre-existing-PU.1	chr13	54419495	54419619	54419557	124	enh	-53155	chr13	54472712	+	Cplx2	54485278	PU.1	FALSE	FALSE	H3K27Ac	H3K4Me1	FALSE	C/EBPb	PU.1	8.30612	6.91561	6.57882	5.96104	6.10812	9.25238	8.62302	7.67499	6.78173	6.34968
pre-existing-PU.1	chr19	41037667	41037791	41037729	124	enh	31296	chr19	41069025	-	Blnk	41003416	PU.1	P300	FALSE	H3K27Ac	H3K4Me1	FALSE	FALSE	PU.1	11.6488	9.03611	7.83598	8.97815	9.45955	10.4808	9.97052	8.12479	7.02753	6.46649
pre-existing-PU.1	chr4	128867042	128867166	128867104	124	prom	66	chr4	128867038	+	Yars	128896851	PU.1	P300	FALSE	H3K27Ac	FALSE	FALSE	C/EBPb	PU.1	8.71064	8.22363	8.00539	7.08883	6.54613	9.00788	8.74132	8.56255	9.20289	8.85271
pre-existing-PU.1	chr16	57550372	57550496	57550434	124	enh	56546	chr16	57606980	-	2610528E23Rik	57302112	PU.1	P300	FALSE	H3K27Ac	H3K4Me1	FALSE	C/EBPb	PU.1	7.29693	7.46495	6.94346	5.57576	5.1337	7.69783	7.72064	7.17756	7.64328	6.29645
pre-existing-PU.1	chr5	40022285	40022409	40022347	124	enh	13523	chr5	40035870	-	Hs3st1	40005173	PU.1	P300	Ebf1	H3K27Ac	H3K4Me1	FALSE	FALSE	PU.1	5.44062	4.34326	3.5567	3.64538	3.2795	4.16093	4.186	4.31437	4.40303	4.4196
pre-existing-PU.1	chr19	4185007	4185131	4185069	124	enh	5978	chr19	4191047	-	Tbc1d10c	4184356	PU.1	P300	Ebf1	H3K27Ac	H3K4Me1	FALSE	FALSE	FALSE	10.377	6.61495	7.63634	8.15956	8.21809	10.0206	8.81936	8.5241	6.90748	4.82574
pre-existing-PU.1	chr15	97655618	97655742	97655680	124	enh	6422	chr15	97662102	-	Hdac7	97623111	PU.1	P300	Ebf1	H3K27Ac	H3K4Me1	FALSE	FALSE	PU.1	8.69755	6.33282	6.80321	6.64751	6.54211	#N/A	#N/A	#N/A	#N/A	#N/A
pre-existing-PU.1	chr19	15903702	15903826	15903764	124	enh	95751	chr19	15999515	-	Psat1	15979621	PU.1	P300	FALSE	H3K27Ac	H3K4Me1	FALSE	FALSE	PU.1	10.6782	11.1999	10.8698	9.63226	8.53949	10.8637	10.9121	10.4094	11.0681	9.54742
pre-existing-PU.1	chr19	15979253	15979377	15979315	124	enh	20200	chr19	15999515	-	Psat1	15979621	PU.1	P300	FALSE	H3K27Ac	H3K4Me1	FALSE	FALSE	PU.1	10.6782	11.1999	10.8698	9.63226	8.53949	10.8637	10.9121	10.4094	11.0681	9.54742
pre-existing-PU.1	chr5	107393413	107393537	107393475	124	prom	135	chr5	107393340	+	Cdc7	107413450	PU.1	P300	FALSE	H3K27Ac	FALSE	FALSE	FALSE	PU.1	6.56676	7.65365	7.10417	5.29011	4.43289	7.33442	7.21286	7.20149	7.16218	5.34457
pre-existing-PU.1	chr7	108598496	108598620	108598558	124	enh	28347	chr7	108570211	+	Pde2a	108661341	PU.1	FALSE	FALSE	H3K27Ac	H3K4Me1	FALSE	C/EBPb	PU.1	11.4725	10.5347	7.38753	9.09404	9.34076	10.6631	10.1798	9.81226	9.39032	8.0281
pre-existing-PU.1	chr7	108599841	108599965	108599903	124	enh	29692	chr7	108570211	+	Pde2a	108661341	PU.1	FALSE	FALSE	H3K27Ac	FALSE	FALSE	C/EBPb	FALSE	11.4725	10.5347	7.38753	9.09404	9.34076	10.6631	10.1798	9.81226	9.39032	8.0281
pre-existing-PU.1	chr7	108615333	108615457	108615395	124	enh	45184	chr7	108570211	+	Pde2a	108661341	PU.1	P300	FALSE	H3K27Ac	H3K4Me1	FALSE	FALSE	PU.1	11.4725	10.5347	7.38753	9.09404	9.34076	10.6631	10.1798	9.81226	9.39032	8.0281
pre-existing-PU.1	chr11	108084626	108084750	108084688	124	enh	120514	chr11	108205202	-	Prkca	107794700	PU.1	P300	FALSE	H3K27Ac	H3K4Me1	FALSE	C/EBPb	PU.1	7.25238	5.53466	5.41214	5.64903	5.14578	6.51492	6.47757	6.30508	5.31327	5.22574
pre-existing-PU.1	chr11	108015344	108015468	108015406	124	enh	189796	chr11	108205202	-	Prkca	107794700	PU.1	P300	Ebf1	H3K27Ac	H3K4Me1	FALSE	C/EBPb	PU.1	7.25238	5.53466	5.41214	5.64903	5.14578	6.51492	6.47757	6.30508	5.31327	5.22574
pre-existing-PU.1	chr11	108138534	108138658	108138596	124	enh	66606	chr11	108205202	-	Prkca	107794700	PU.1	FALSE	FALSE	H3K27Ac	H3K4Me1	FALSE	C/EBPb	PU.1	7.25238	5.53466	5.41214	5.64903	5.14578	6.51492	6.47757	6.30508	5.31327	5.22574
pre-existing-PU.1	chr11	51745405	51745529	51745467	124	enh	-35665	chr11	51781132	+	Cdkn2aipnl	51790838	PU.1	FALSE	FALSE	H3K27Ac	H3K4Me1	FALSE	C/EBPb	PU.1	9.12737	8.54811	8.19153	7.64821	7.0301	#N/A	#N/A	#N/A	#N/A	#N/A
pre-existing-PU.1	chr11	51781192	51781316	51781254	124	prom	122	chr11	51781132	+	Cdkn2aipnl	51790838	PU.1	P300	Ebf1	H3K27Ac	H3K4Me1	FALSE	C/EBPb	PU.1	9.12737	8.54811	8.19153	7.64821	7.0301	#N/A	#N/A	#N/A	#N/A	#N/A
pre-existing-PU.1	chr16	43889703	43889827	43889765	124	prom	24	chr16	43889789	-	Qtrtd1	43861525	PU.1	P300	FALSE	H3K27Ac	FALSE	FALSE	C/EBPb	PU.1	5.88013	5.73764	4.9311	4.27517	3.78292	6.12744	5.87386	5.59941	5.97185	5.44704
pre-existing-PU.1	chr11	79955607	79955731	79955669	124	prom	-14	chr11	79955655	-	1110002N22Rik	79950179	PU.1	P300	FALSE	H3K27Ac	FALSE	FALSE	C/EBPb	PU.1	8.08155	7.06776	6.54445	6.36317	6.00787	7.53626	7.16671	6.26687	7.27914	6.9449
pre-existing-PU.1	chr7	51783347	51783471	51783409	124	enh	-3370	chr7	51780039	-	Mybpc2	51757068	PU.1	FALSE	FALSE	H3K27Ac	H3K4Me1	FALSE	C/EBPb	PU.1	6.12331	4.49119	4.20596	4.04615	4.05599	5.6162	4.48781	4.55283	4.23401	4.02002
pre-existing-PU.1	chr1	74634900	74635024	74634962	124	prom	28	chr1	74634934	+	Bcs1l	74639017	PU.1	P300	FALSE	H3K27Ac	FALSE	FALSE	FALSE	PU.1	7.67436	6.8765	6.48325	5.99427	5.61145	7.89704	7.92667	7.45324	7.91553	6.90416
pre-existing-PU.1	chr6	120615488	120615612	120615550	124	prom	-888	chr6	120616438	+	Cecr2	120721209	PU.1	P300	FALSE	H3K27Ac	FALSE	FALSE	FALSE	FALSE	7.52148	6.49861	7.00752	5.58689	5.46172	5.98941	6.02703	6.14484	4.76105	3.80389
pre-existing-PU.1	chr17	84228873	84228997	84228935	124	enh	17195	chr17	84246130	-	Haao	84230693	PU.1	FALSE	FALSE	H3K27Ac	H3K4Me1	FALSE	C/EBPb	PU.1	8.45797	6.27967	5.29517	6.97178	6.40444	5.82976	5.53112	6.31311	6.74153	5.50867
pre-existing-PU.1	chr17	84245627	84245751	84245689	124	prom	441	chr17	84246130	-	Haao	84230693	PU.1	P300	Ebf1	H3K27Ac	H3K4Me1	FALSE	FALSE	FALSE	8.45797	6.27967	5.29517	6.97178	6.40444	5.82976	5.53112	6.31311	6.74153	5.50867
pre-existing-PU.1	chr5	141494371	141494495	141494433	124	enh	-17883	chr5	141476550	-	Card11	141348952	PU.1	P300	Ebf1	H3K27Ac	H3K4Me1	FALSE	FALSE	PU.1	6.36692	4.70328	4.05933	4.3621	4.31536	5.77814	4.92038	4.62908	4.68043	4.33827
pre-existing-PU.1	chr5	141532003	141532127	141532065	124	enh	-55515	chr5	141476550	-	Card11	141348952	PU.1	P300	Ebf1	H3K27Ac	H3K4Me1	FALSE	FALSE	PU.1	6.36692	4.70328	4.05933	4.3621	4.31536	5.77814	4.92038	4.62908	4.68043	4.33827
pre-existing-PU.1	chr2	126991500	126991624	126991562	124	enh	-31872	chr2	126959690	-	Ncaph	126929545	PU.1	FALSE	Ebf1	H3K27Ac	H3K4Me1	FALSE	C/EBPb	PU.1	7.7746	9.24754	8.70315	6.44316	5.7266	#N/A	#N/A	#N/A	#N/A	#N/A
pre-existing-PU.1	chr10	126342672	126342796	126342734	124	enh	-4307	chr10	126338427	-	Xrcc6bp1	126305483	PU.1	P300	FALSE	H3K27Ac	FALSE	FALSE	C/EBPb	PU.1	8.28804	7.67837	7.26958	6.68039	6.24807	6.22994	5.82792	5.33425	6.1572	4.61169
pre-existing-PU.1	chr1	163000699	163000823	163000761	124	prom	2	chr1	163000763	-	Dars2	162970743	PU.1	P300	FALSE	H3K27Ac	FALSE	FALSE	C/EBPb	PU.1	7.55845	7.15992	6.9149	6.11039	5.52629	7.92014	7.6692	6.79759	7.30181	6.29852
pre-existing-PU.1	chr3	95558882	95559006	95558944	124	prom	-44	chr3	95558900	-	Tars2	95543896	PU.1	P300	FALSE	H3K27Ac	H3K4Me1	FALSE	FALSE	PU.1	7.74915	7.48506	7.00894	6.48468	5.73334	#N/A	#N/A	#N/A	#N/A	#N/A
pre-existing-PU.1	chr16	32595367	32595491	32595429	124	enh	-13552	chr16	32608981	+	Tfrc	32632880	PU.1	FALSE	FALSE	H3K27Ac	H3K4Me1	FALSE	C/EBPb	PU.1	6.12917	5.29199	4.82092	4.34467	4.11976	9.0737	8.52036	8.43149	8.75812	8.18867
pre-existing-PU.1	chr16	96153253	96153377	96153315	124	enh	59195	chr16	96212510	-	Psmg1	96201541	PU.1	P300	FALSE	H3K27Ac	H3K4Me1	FALSE	C/EBPb	PU.1	9.37554	9.13337	8.71762	8.10152	7.38977	#N/A	#N/A	#N/A	#N/A	#N/A
pre-existing-PU.1	chr19	4230652	4230776	4230714	124	enh	-1184	chr19	4231898	+	Pold4	4233634	PU.1	P300	Ebf1	H3K27Ac	H3K4Me1	FALSE	FALSE	PU.1	10.4081	8.67035	7.23791	8.75098	8.42483	6.29709	5.52913	5.972	6.24037	6.63475
pre-existing-PU.1	chr19	4232282	4232406	4232344	124	prom	446	chr19	4231898	+	Pold4	4233634	PU.1	P300	Ebf1	H3K27Ac	H3K4Me1	FALSE	FALSE	PU.1	10.4081	8.67035	7.23791	8.75098	8.42483	6.29709	5.52913	5.972	6.24037	6.63475
pre-existing-PU.1	chr6	48649077	48649201	48649139	124	enh	9104	chr6	48658243	-	Gimap6	48651581	PU.1	FALSE	FALSE	H3K27Ac	H3K4Me1	FALSE	FALSE	PU.1	9.91833	7.13473	6.63873	7.32843	7.94262	6.98881	5.65319	4.98866	4.18556	4.06161
pre-existing-PU.1	chr2	118872495	118872619	118872557	124	prom	-297	chr2	118872854	+	Casc5	118929857	PU.1	P300	FALSE	H3K27Ac	H3K4Me1	FALSE	C/EBPb	FALSE	5.5823	7.42506	7.2225	5.23122	3.61286	7.66236	7.38295	6.7405	7.385	4.52304
pre-existing-PU.1	chr14	32594680	32594804	32594742	124	enh	48859	chr14	32643601	-	Ankrd28	32513200	PU.1	P300	FALSE	H3K27Ac	H3K4Me1	FALSE	C/EBPb	PU.1	8.67287	9.08412	9.37404	7.281	6.71186	7.90505	8.67499	8.58053	7.88331	6.63852
pre-existing-PU.1	chr3	98140984	98141108	98141046	124	enh	2846	chr3	98143892	-	Phgdh	98117093	PU.1	FALSE	FALSE	H3K27Ac	H3K4Me1	FALSE	C/EBPb	PU.1	10.9643	11.0904	10.8672	9.50032	9.00583	8.45175	8.52408	8.05539	8.28244	7.40344
pre-existing-PU.1	chr15	55388854	55388978	55388916	124	prom	-46	chr15	55388962	+	Mtbp	55457978	PU.1	P300	FALSE	H3K27Ac	FALSE	FALSE	FALSE	PU.1	6.72818	7.27929	6.47525	4.9737	4.77191	7.8249	7.75686	6.4734	7.36924	6.77616
pre-existing-PU.1	chr8	123062652	123062776	123062714	124	enh	49949	chr8	123012765	+	Gse1	123105283	PU.1	P300	FALSE	H3K27Ac	FALSE	FALSE	C/EBPb	PU.1	8.36094	6.26503	7.03991	6.58448	6.41284	7.88577	8.08878	7.43636	7.69401	5.92775
pre-existing-PU.1	chr8	122859190	122859314	122859252	124	enh	-153513	chr8	123012765	+	Gse1	123105283	PU.1	P300	Ebf1	H3K27Ac	H3K4Me1	FALSE	FALSE	PU.1	8.36094	6.26503	7.03991	6.58448	6.41284	7.88577	8.08878	7.43636	7.69401	5.92775
pre-existing-PU.1	chr5	34000972	34001096	34001034	124	prom	239	chr5	34000795	+	Tacc3	34014846	PU.1	P300	FALSE	H3K27Ac	FALSE	FALSE	FALSE	PU.1	5.75497	7.52197	6.9703	5.24879	3.80852	8.45182	8.50911	8.2511	8.16478	4.47789
pre-existing-PU.1	chr1	130313381	130313505	130313443	124	prom	550	chr1	130313993	-	Dars	130260283	PU.1	P300	FALSE	H3K27Ac	FALSE	FALSE	FALSE	PU.1	10.1927	9.5297	9.01959	8.63697	8.26635	9.37188	9.27663	8.21232	9.34256	8.76177
pre-existing-PU.1	chr9	56996038	56996162	56996100	124	enh	-1259	chr9	56994841	-	Neil1	56991062	PU.1	P300	Ebf1	H3K27Ac	FALSE	FALSE	C/EBPb	PU.1	8.8416	6.03527	7.21077	7.199	6.9268	8.03093	7.93686	7.16165	6.15248	6.79715
pre-existing-PU.1	chr2	119176699	119176823	119176761	124	prom	-216	chr2	119176977	+	Chac1	119180062	PU.1	P300	FALSE	H3K27Ac	H3K4Me1	FALSE	C/EBPb	PU.1	8.90964	7.5665	7.9192	6.84402	7.01371	6.68652	6.98241	7.33016	7.01736	8.84962
pre-existing-PU.1	chr6	125081788	125081912	125081850	124	prom	-50	chr6	125081900	+	Nop2	125094771	PU.1	P300	FALSE	H3K27Ac	H3K4Me1	FALSE	FALSE	PU.1	9.30432	8.95107	8.49265	7.65097	7.41057	#N/A	#N/A	#N/A	#N/A	#N/A
pre-existing-PU.1	chr10	19824490	19824614	19824552	124	enh	-44173	chr10	19868725	+	Mtap7	20001396	PU.1	P300	FALSE	H3K27Ac	H3K4Me1	FALSE	C/EBPb	PU.1	5.4326	4.74206	3.82916	4.03719	3.53934	6.24622	5.62427	5.47879	5.30568	4.79719
pre-existing-PU.1	chr10	19778004	19778128	19778066	124	enh	-90659	chr10	19868725	+	Mtap7	20001396	PU.1	P300	FALSE	H3K27Ac	H3K4Me1	FALSE	C/EBPb	PU.1	5.4326	4.74206	3.82916	4.03719	3.53934	6.24622	5.62427	5.47879	5.30568	4.79719
pre-existing-PU.1	chr17	36053408	36053532	36053470	124	prom	-156	chr17	36053314	-	Mrps18b	36047329	PU.1	P300	FALSE	H3K27Ac	FALSE	FALSE	FALSE	PU.1	8.93662	9.08305	8.61873	8.01661	7.05386	7.03769	6.82262	6.93787	7.41057	6.99382
pre-existing-PU.1	chr8	37185926	37186050	37185988	124	enh	28107	chr8	37157881	+	D8Ertd82e	37210841	PU.1	P300	FALSE	H3K27Ac	FALSE	FALSE	C/EBPb	PU.1	7.43024	7.04564	6.60861	5.77106	5.55878	5.33648	5.31248	5.50363	5.61516	5.00023
pre-existing-PU.1	chr8	37185621	37185745	37185683	124	enh	27802	chr8	37157881	+	D8Ertd82e	37210841	PU.1	P300	FALSE	H3K27Ac	FALSE	FALSE	C/EBPb	PU.1	7.43024	7.04564	6.60861	5.77106	5.55878	5.33648	5.31248	5.50363	5.61516	5.00023
pre-existing-PU.1	chr5	151396186	151396310	151396248	124	prom	852	chr5	151397100	-	N4bp2l1	151374217	PU.1	FALSE	FALSE	H3K27Ac	FALSE	FALSE	C/EBPb	PU.1	9.97609	7.14791	8.0874	7.78323	8.11429	#N/A	#N/A	#N/A	#N/A	#N/A
pre-existing-PU.1	chr6	114957027	114957151	114957089	124	enh	30803	chr6	114987892	-	1500001M20Rik	114954398	PU.1	P300	FALSE	H3K27Ac	H3K4Me1	FALSE	C/EBPb	FALSE	7.62745	8.30135	8.20316	6.6977	5.7665	7.79283	7.71168	6.80732	7.97898	6.2004
pre-existing-PU.1	chr9	60870185	60870309	60870247	124	enh	227893	chr9	60642354	+	Uaca	60728177	PU.1	P300	FALSE	H3K27Ac	H3K4Me1	H3K27Me3	C/EBPb	PU.1	8.44539	6.10245	6.09074	6.7465	6.58446	7.70227	6.29992	5.41201	5.79668	5.21987
pre-existing-PU.1	chr9	60685290	60685414	60685352	124	enh	42998	chr9	60642354	+	Uaca	60728177	PU.1	FALSE	FALSE	H3K27Ac	H3K4Me1	FALSE	C/EBPb	PU.1	8.44539	6.10245	6.09074	6.7465	6.58446	7.70227	6.29992	5.41201	5.79668	5.21987
pre-existing-PU.1	chr9	60839427	60839551	60839489	124	enh	197135	chr9	60642354	+	Uaca	60728177	PU.1	P300	FALSE	H3K27Ac	H3K4Me1	FALSE	FALSE	PU.1	8.44539	6.10245	6.09074	6.7465	6.58446	7.70227	6.29992	5.41201	5.79668	5.21987
pre-existing-PU.1	chr9	60846638	60846762	60846700	124	enh	204346	chr9	60642354	+	Uaca	60728177	PU.1	P300	FALSE	H3K27Ac	H3K4Me1	H3K27Me3	C/EBPb	PU.1	8.44539	6.10245	6.09074	6.7465	6.58446	7.70227	6.29992	5.41201	5.79668	5.21987
pre-existing-PU.1	chr9	60847097	60847221	60847159	124	enh	204805	chr9	60642354	+	Uaca	60728177	PU.1	P300	FALSE	H3K27Ac	H3K4Me1	H3K27Me3	C/EBPb	PU.1	8.44539	6.10245	6.09074	6.7465	6.58446	7.70227	6.29992	5.41201	5.79668	5.21987
pre-existing-PU.1	chr5	64258355	64258479	64258417	124	enh	54684	chr5	64203733	+	0610040J01Rik	64290858	PU.1	P300	Ebf1	H3K27Ac	H3K4Me1	FALSE	C/EBPb	PU.1	8.90799	7.11403	7.22489	7.36096	7.05037	4.50841	4.52562	5.0049	4.65146	4.68335
pre-existing-PU.1	chr5	64266233	64266357	64266295	124	enh	62562	chr5	64203733	+	0610040J01Rik	64290858	PU.1	P300	FALSE	H3K27Ac	H3K4Me1	FALSE	C/EBPb	PU.1	8.90799	7.11403	7.22489	7.36096	7.05037	4.50841	4.52562	5.0049	4.65146	4.68335
pre-existing-PU.1	chr5	64222318	64222442	64222380	124	enh	18647	chr5	64203733	+	0610040J01Rik	64290858	PU.1	FALSE	FALSE	H3K27Ac	H3K4Me1	FALSE	FALSE	PU.1	8.90799	7.11403	7.22489	7.36096	7.05037	4.50841	4.52562	5.0049	4.65146	4.68335
pre-existing-PU.1	chr5	64250234	64250358	64250296	124	enh	46563	chr5	64203733	+	0610040J01Rik	64290858	PU.1	P300	FALSE	H3K27Ac	H3K4Me1	FALSE	C/EBPb	PU.1	8.90799	7.11403	7.22489	7.36096	7.05037	4.50841	4.52562	5.0049	4.65146	4.68335
pre-existing-PU.1	chr12	86598162	86598286	86598224	124	enh	13290	chr12	86611514	-	Mlh3	86575469	PU.1	P300	FALSE	H3K27Ac	H3K4Me1	FALSE	C/EBPb	PU.1	6.99157	5.81934	5.45993	5.31849	5.1458	5.57895	5.36428	4.99236	5.11401	6.50308
pre-existing-PU.1	chr8	123063466	123063590	123063528	124	enh	49447	chr8	123112975	-	Gins2	123105165	PU.1	P300	FALSE	H3K27Ac	FALSE	FALSE	C/EBPb	PU.1	7.16088	8.39784	8.5785	6.046	5.32616	#N/A	#N/A	#N/A	#N/A	#N/A
pre-existing-PU.1	chr10	59443643	59443767	59443705	124	enh	-21847	chr10	59465552	+	Ascc1	59562738	PU.1	P300	FALSE	H3K27Ac	H3K4Me1	FALSE	C/EBPb	PU.1	8.55244	6.9255	6.58668	7.11399	6.72184	4.7911	4.8008	4.87011	4.81552	4.68004
pre-existing-PU.1	chr6	38331358	38331482	38331420	124	prom	-103	chr6	38331523	+	Ttc26	38377647	PU.1	P300	FALSE	H3K27Ac	H3K4Me1	FALSE	C/EBPb	PU.1	5.3842	5.66235	4.88499	4.48481	3.55843	#N/A	#N/A	#N/A	#N/A	#N/A
pre-existing-PU.1	chr2	156889211	156889335	156889273	124	enh	-56462	chr2	156832811	-	Dsn1	156820797	PU.1	P300	Ebf1	H3K27Ac	H3K4Me1	FALSE	FALSE	PU.1	6.61448	7.96961	7.59604	5.82553	4.79095	#N/A	#N/A	#N/A	#N/A	#N/A
pre-existing-PU.1	chr9	104875236	104875360	104875298	124	enh	-80299	chr9	104955597	+	Mrpl3	104979806	PU.1	P300	FALSE	H3K27Ac	H3K4Me1	FALSE	FALSE	PU.1	8.788	8.81322	8.33088	7.77362	6.97001	8.40885	8.27678	7.56266	8.31086	7.77237
pre-existing-PU.1	chr9	104936933	104937057	104936995	124	enh	-18602	chr9	104955597	+	Mrpl3	104979806	PU.1	FALSE	FALSE	H3K27Ac	H3K4Me1	FALSE	FALSE	PU.1	8.788	8.81322	8.33088	7.77362	6.97001	8.40885	8.27678	7.56266	8.31086	7.77237
pre-existing-PU.1	chr19	27504291	27504415	27504353	124	prom	-43	chr19	27504310	-	D19Bwg1357e	27463191	PU.1	P300	FALSE	H3K27Ac	FALSE	FALSE	C/EBPb	PU.1	8.84457	8.90104	8.38597	7.58261	7.02742	9.44099	9.21008	9.21482	9.72103	8.96756
pre-existing-PU.1	chr19	27504534	27504658	27504596	124	prom	-286	chr19	27504310	-	D19Bwg1357e	27463191	PU.1	P300	FALSE	H3K27Ac	FALSE	FALSE	C/EBPb	PU.1	8.84457	8.90104	8.38597	7.58261	7.02742	9.44099	9.21008	9.21482	9.72103	8.96756
pre-existing-PU.1	chr19	10815250	10815374	10815312	124	enh	-1848	chr19	10813464	-	Cd5	10792632	PU.1	FALSE	FALSE	H3K27Ac	H3K4Me1	FALSE	FALSE	PU.1	9.1128	6.84233	6.37629	7.98302	7.30762	4.14582	3.92834	4.38484	3.90047	3.95142
pre-existing-PU.1	chr19	10817210	10817334	10817272	124	enh	-3808	chr19	10813464	-	Cd5	10792632	PU.1	FALSE	Ebf1	H3K27Ac	H3K4Me1	FALSE	FALSE	PU.1	9.1128	6.84233	6.37629	7.98302	7.30762	4.14582	3.92834	4.38484	3.90047	3.95142
pre-existing-PU.1	chr8	127386843	127386967	127386905	124	prom	24	chr8	127386929	-	2810004N23Rik	127363254	PU.1	P300	Ebf1	H3K27Ac	FALSE	FALSE	FALSE	PU.1	8.04163	7.49772	7.02494	6.67379	6.24067	6.88677	6.78217	6.85835	7.02184	6.57793
pre-existing-PU.1	chr11	11663454	11663578	11663516	124	enh	45449	chr11	11708965	-	Fignl1	11700290	PU.1	P300	FALSE	H3K27Ac	H3K4Me1	FALSE	C/EBPb	PU.1	6.12626	6.61707	6.34033	4.6382	4.32827	6.74212	6.83356	6.42099	6.6321	4.58434
pre-existing-PU.1	chr6	91050780	91050904	91050842	124	enh	15978	chr6	91066820	-	Nup210	90963060	PU.1	P300	Ebf1	H3K27Ac	H3K4Me1	FALSE	C/EBPb	FALSE	6.6032	6.20456	6.47564	5.91545	4.81917	7.16581	7.24191	7.34867	6.85308	4.56602
pre-existing-PU.1	chr4	109349211	109349335	109349273	124	prom	42	chr4	109349231	+	Faf1	109636565	PU.1	P300	FALSE	H3K27Ac	FALSE	FALSE	C/EBPb	PU.1	8.74609	8.23846	7.70714	7.35352	6.97129	10.0213	10.151	9.44389	10.1422	9.72535
pre-existing-PU.1	chr3	115605355	115605479	115605417	124	enh	14317	chr3	115591100	+	Dph5	115632241	PU.1	P300	FALSE	H3K27Ac	H3K4Me1	FALSE	C/EBPb	PU.1	7.86618	7.52449	7.09627	6.66971	6.09168	6.18795	5.91817	6.1427	6.28848	5.82336
pre-existing-PU.1	chr9	66530813	66530937	66530875	124	enh	-30617	chr9	66561492	+	Car12	66614652	PU.1	P300	FALSE	H3K27Ac	H3K4Me1	FALSE	FALSE	PU.1	5.18688	4.84062	3.99782	3.58929	3.41565	4.73449	4.21151	4.55063	4.66704	3.87538
pre-existing-PU.1	chr5	100955392	100955516	100955454	124	enh	8127	chr5	100947327	+	Cops4	100976821	PU.1	P300	FALSE	H3K27Ac	H3K4Me1	FALSE	C/EBPb	PU.1	9.4091	8.99986	8.48921	8.12113	7.64045	8.83204	8.5905	7.25469	8.55556	7.67859
pre-existing-PU.1	chr15	80778762	80778886	80778824	124	prom	-124	chr15	80778948	+	Adsl	80799803	PU.1	P300	Ebf1	H3K27Ac	FALSE	FALSE	FALSE	PU.1	8.60753	8.94411	8.61255	7.48802	6.84546	8.66011	8.55625	7.81753	8.52083	7.20109
pre-existing-PU.1	chr2	109118376	109118500	109118438	124	prom	9	chr2	109118447	-	Mett5d1	108932456	PU.1	FALSE	FALSE	H3K27Ac	FALSE	FALSE	FALSE	PU.1	6.42403	5.49376	5.05888	5.05068	4.66402	4.77547	4.73549	4.47123	4.51229	4.42026
pre-existing-PU.1	chr11	106640464	106640588	106640526	124	prom	325	chr11	106640851	-	Polg2	106629517	PU.1	P300	FALSE	H3K27Ac	H3K4Me1	FALSE	FALSE	PU.1	6.72065	6.10077	5.93639	6.06508	4.96364	7.77201	7.89964	7.54032	7.96755	6.73652
pre-existing-PU.1	chr2	125977813	125977937	125977875	124	prom	-1	chr2	125977876	+	Dtwd1	125991013	PU.1	P300	FALSE	H3K27Ac	FALSE	FALSE	FALSE	PU.1	7.90093	6.9663	6.58504	6.46258	6.14561	8.59623	8.4213	8.20153	8.18398	8.46141
pre-existing-PU.1	chr1	173847743	173847867	173847805	124	prom	138	chr1	173847667	+	Slamf6	173873999	PU.1	FALSE	FALSE	H3K27Ac	H3K4Me1	FALSE	C/EBPb	PU.1	7.93879	6.24202	4.58816	5.9398	6.18974	8.04548	6.12821	5.21625	4.75775	4.46214
pre-existing-PU.1	chr13	8995296	8995420	8995358	124	prom	-100	chr13	8995258	-	Gtpbp4	8971723	PU.1	P300	FALSE	H3K27Ac	FALSE	H3K27Me3	C/EBPb	PU.1	9.28943	9.12603	9.02076	7.81983	7.54216	8.71086	8.30195	7.66702	8.79233	8.22833
pre-existing-PU.1	chr7	133428933	133429057	133428995	124	enh	12863	chr7	133416132	+	Sbk1	133438513	PU.1	P300	Ebf1	H3K27Ac	H3K4Me1	FALSE	FALSE	PU.1	8.57879	6.48689	6.06461	7.22366	6.84224	9.27209	7.84444	7.03772	6.84037	7.10466
pre-existing-PU.1	chr18	52625209	52625333	52625271	124	prom	-75	chr18	52625346	+	Srfbp1	52650392	PU.1	P300	FALSE	H3K27Ac	FALSE	FALSE	C/EBPb	PU.1	8.1841	7.47518	7.0145	6.48743	6.44938	6.36101	5.98153	5.43123	6.08054	5.57304
pre-existing-PU.1	chr13	74177480	74177604	74177542	124	enh	22191	chr13	74199733	-	Cep72	74173942	PU.1	P300	Ebf1	H3K27Ac	H3K4Me1	FALSE	C/EBPb	PU.1	5.39294	5.86258	5.48943	4.10733	3.66398	#N/A	#N/A	#N/A	#N/A	#N/A
pre-existing-PU.1	chr2	38866839	38866963	38866901	124	enh	3243	chr2	38863658	+	Arpc5l	38871392	PU.1	FALSE	FALSE	H3K27Ac	H3K4Me1	FALSE	FALSE	PU.1	8.91769	7.30925	7.34055	7.12452	7.19369	8.87961	8.13167	8.24706	7.9132	7.6681
pre-existing-PU.1	chr4	135679046	135679170	135679108	124	enh	-20628	chr4	135699736	+	Id3	135701307	PU.1	P300	FALSE	H3K27Ac	H3K4Me1	FALSE	C/EBPb	PU.1	7.62625	4.28638	5.03214	6.17628	5.90301	8.21198	6.04219	4.51565	7.18274	4.04504
pre-existing-PU.1	chr4	135679471	135679595	135679533	124	enh	-20203	chr4	135699736	+	Id3	135701307	PU.1	P300	FALSE	H3K27Ac	H3K4Me1	FALSE	C/EBPb	PU.1	7.62625	4.28638	5.03214	6.17628	5.90301	8.21198	6.04219	4.51565	7.18274	4.04504
pre-existing-PU.1	chr7	139882874	139882998	139882936	124	enh	80611	chr7	139802325	+	2310007H09Rik	139898102	PU.1	P300	Ebf1	H3K27Ac	H3K4Me1	FALSE	C/EBPb	FALSE	7.67974	7.0578	6.71634	6.47081	5.95846	6.84359	6.30768	5.85046	5.96952	5.16618
pre-existing-PU.1	chr7	139848494	139848618	139848556	124	enh	46231	chr7	139802325	+	2310007H09Rik	139898102	PU.1	P300	FALSE	H3K27Ac	H3K4Me1	FALSE	C/EBPb	PU.1	7.67974	7.0578	6.71634	6.47081	5.95846	6.84359	6.30768	5.85046	5.96952	5.16618
pre-existing-PU.1	chr7	59134776	59134900	59134838	124	prom	324	chr7	59134514	+	Gas2	59249828	PU.1	P300	Ebf1	H3K27Ac	H3K4Me1	FALSE	C/EBPb	PU.1	5.61187	5.78684	5.65898	4.45504	3.8927	5.60912	5.85519	5.57305	5.50527	4.96167
pre-existing-PU.1	chr1	60127644	60127768	60127706	124	enh	27045	chr1	60154751	-	Wdr12	60133711	PU.1	P300	FALSE	H3K27Ac	H3K4Me1	FALSE	FALSE	PU.1	7.15906	6.46042	6.73766	5.81737	5.442	8.77969	7.89472	8.0656	8.65747	6.73313
pre-existing-PU.1	chr2	129122705	129122829	129122767	124	prom	181	chr2	129122948	-	Ckap2l	129093945	PU.1	P300	Ebf1	H3K27Ac	H3K4Me1	FALSE	C/EBPb	PU.1	6.66167	8.21147	7.68164	6.32014	4.94712	#N/A	#N/A	#N/A	#N/A	#N/A
pre-existing-PU.1	chr14	70465947	70466071	70466009	124	enh	-11242	chr14	70477251	+	Egr3	70479964	PU.1	P300	Ebf1	H3K27Ac	H3K4Me1	FALSE	C/EBPb	PU.1	6.25191	5.80326	6.05496	6.22545	4.54237	5.67348	4.96446	4.6435	4.87139	4.79156
pre-existing-PU.1	chr14	70456868	70456992	70456930	124	enh	-20321	chr14	70477251	+	Egr3	70479964	PU.1	P300	Ebf1	H3K27Ac	H3K4Me1	FALSE	C/EBPb	PU.1	6.25191	5.80326	6.05496	6.22545	4.54237	5.67348	4.96446	4.6435	4.87139	4.79156
pre-existing-PU.1	chr14	70428253	70428377	70428315	124	enh	-48936	chr14	70477251	+	Egr3	70479964	PU.1	FALSE	Ebf1	H3K27Ac	H3K4Me1	FALSE	C/EBPb	PU.1	6.25191	5.80326	6.05496	6.22545	4.54237	5.67348	4.96446	4.6435	4.87139	4.79156
pre-existing-PU.1	chr5	22056105	22056229	22056167	124	prom	-18	chr5	22056149	-	Orc5l	21992306	PU.1	P300	FALSE	H3K27Ac	FALSE	FALSE	FALSE	PU.1	8.46105	7.66219	7.28618	7.03365	6.75386	7.32746	7.09126	6.70062	7.6689	8.15153
pre-existing-PU.1	chr1	78485091	78485215	78485153	124	prom	268	chr1	78485421	-	Farsb	78421410	PU.1	P300	FALSE	H3K27Ac	FALSE	FALSE	C/EBPb	PU.1	9.95099	9.22228	9.2477	8.68709	8.25143	#N/A	#N/A	#N/A	#N/A	#N/A
pre-existing-PU.1	chr16	30646021	30646145	30646083	124	enh	46275	chr16	30599808	+	Fam43a	30602883	PU.1	P300	FALSE	H3K27Ac	H3K4Me1	FALSE	C/EBPb	PU.1	9.49843	7.57693	7.89809	7.74577	7.80062	#N/A	#N/A	#N/A	#N/A	#N/A
pre-existing-PU.1	chr13	14046926	14047050	14046988	124	prom	48	chr13	14046940	+	B3galnt2	14091335	PU.1	P300	FALSE	H3K27Ac	FALSE	FALSE	FALSE	PU.1	7.65958	6.96891	6.84178	6.44305	5.96446	6.808	6.56775	5.84637	6.41861	6.5766
pre-existing-PU.1	chr15	84156296	84156420	84156358	124	enh	1209	chr15	84155149	+	Parvg	84173408	PU.1	P300	FALSE	H3K27Ac	H3K4Me1	FALSE	C/EBPb	PU.1	9.25097	8.53212	8.55379	8.70081	7.57232	7.30688	7.33091	7.13467	7.27209	6.31614
pre-existing-PU.1	chr15	84129443	84129567	84129505	124	enh	-25644	chr15	84155149	+	Parvg	84173408	PU.1	P300	FALSE	H3K27Ac	H3K4Me1	FALSE	C/EBPb	PU.1	9.25097	8.53212	8.55379	8.70081	7.57232	7.30688	7.33091	7.13467	7.27209	6.31614
pre-existing-PU.1	chr1	16218598	16218722	16218660	124	enh	122698	chr1	16095962	+	Rdh10	16122631	PU.1	P300	Ebf1	H3K27Ac	H3K4Me1	FALSE	C/EBPb	PU.1	10.4202	9.13827	9.03122	8.89406	8.74239	7.47153	7.68585	7.23682	6.98031	7.07622
pre-existing-PU.1	chr8	96715180	96715304	96715242	124	enh	12254	chr8	96702988	+	Mt1	96704227	PU.1	P300	FALSE	H3K27Ac	H3K4Me1	H3K27Me3	C/EBPb	PU.1	7.95919	7.87344	7.08985	6.44308	6.29732	7.21155	7.03511	7.0548	7.3218	7.51277
pre-existing-PU.1	chr16	36828640	36828764	36828702	124	prom	217	chr16	36828485	+	Iqcb1	36872801	PU.1	P300	FALSE	H3K27Ac	FALSE	FALSE	FALSE	PU.1	7.24761	6.76726	6.35549	5.51168	5.59429	6.37232	6.16963	5.1215	4.9607	4.73129
pre-existing-PU.1	chr18	32996797	32996921	32996859	124	prom	-19	chr18	32996878	+	Wdr36	33012896	PU.1	P300	FALSE	H3K27Ac	FALSE	H3K27Me3	C/EBPb	PU.1	8.47348	8.31474	7.98947	7.34297	6.82397	8.65547	8.51426	7.89366	8.58453	8.03625
pre-existing-PU.1	chr15	81846755	81846879	81846817	124	prom	19	chr15	81846798	+	Xrcc6	81870514	PU.1	P300	FALSE	H3K27Ac	FALSE	FALSE	C/EBPb	PU.1	6.19627	5.48679	5.24623	4.71921	4.55042	6.82677	6.65842	6.40295	6.11639	5.24687
pre-existing-PU.1	chr10	85414857	85414981	85414919	124	enh	5619	chr10	85420538	-	D10Wsu52e	85401381	PU.1	P300	FALSE	H3K27Ac	H3K4Me1	FALSE	C/EBPb	PU.1	9.648	9.44732	8.82638	8.53938	8.00434	7.88737	7.79221	7.34161	7.45092	7.08298
pre-existing-PU.1	chr2	84722836	84722960	84722898	124	enh	3951	chr2	84726849	-	Rtn4rl2	84712102	PU.1	P300	Ebf1	H3K27Ac	H3K4Me1	FALSE	C/EBPb	PU.1	8.59236	7.00089	7.95535	7.60983	6.96508	5.2365	5.16438	5.92808	5.20297	5.1811
pre-existing-PU.1	chrX	137041425	137041549	137041487	124	enh	36237	chrX	137077724	-	Tsc22d3	137074067	PU.1	FALSE	FALSE	H3K27Ac	H3K4Me1	FALSE	C/EBPb	FALSE	9.47461	7.89574	8.4682	8.14165	7.85338	5.47091	5.91805	5.98181	5.36284	6.46248
pre-existing-PU.1	chr1	154565419	154565543	154565481	124	enh	-32199	chr1	154597680	+	Apobec4	154604674	PU.1	P300	FALSE	H3K27Ac	H3K4Me1	FALSE	FALSE	PU.1	4.19886	2.78607	2.9509	2.93525	2.58217	4.17664	4.38086	4.32019	4.41423	4.24144
pre-existing-PU.1	chr10	111409682	111409806	111409744	124	prom	-6	chr10	111409750	+	Krr1	111425486	PU.1	P300	Ebf1	H3K27Ac	FALSE	H3K27Me3	C/EBPb	PU.1	7.65301	7.65828	7.16951	6.34814	6.04057	#N/A	#N/A	#N/A	#N/A	#N/A
pre-existing-PU.1	chr7	57033584	57033708	57033646	124	prom	-81	chr7	57033727	+	Prmt3	57113635	PU.1	P300	FALSE	H3K27Ac	H3K4Me1	FALSE	C/EBPb	PU.1	5.58019	5.74434	4.82889	4.03217	3.96918	6.00314	5.94142	5.89715	5.89242	5.39885
pre-existing-PU.1	chr8	49003038	49003162	49003100	124	enh	72805	chr8	49075905	-	Wwc2	48912963	PU.1	P300	FALSE	H3K27Ac	H3K4Me1	FALSE	FALSE	PU.1	7.23418	6.53183	6.63539	6.02383	5.62902	4.80905	4.69956	4.6982	4.52368	4.65379
pre-existing-PU.1	chr4	108520323	108520447	108520385	124	prom	-76	chr4	108520461	+	Kti12	108522017	PU.1	P300	FALSE	H3K27Ac	H3K4Me1	FALSE	FALSE	PU.1	8.95456	9.01482	8.71873	7.97926	7.35144	8.00725	7.96753	7.24947	8.36837	6.43891
pre-existing-PU.1	chr11	43158485	43158609	43158547	124	enh	80936	chr11	43239483	-	Pttg1	43233749	PU.1	P300	Ebf1	H3K27Ac	H3K4Me1	FALSE	C/EBPb	PU.1	9.10759	10.0616	9.7119	8.60409	7.5106	8.51063	8.27419	8.27082	8.63948	9.08774
pre-existing-PU.1	chr11	43166635	43166759	43166697	124	enh	72786	chr11	43239483	-	Pttg1	43233749	PU.1	P300	FALSE	H3K27Ac	H3K4Me1	FALSE	C/EBPb	PU.1	9.10759	10.0616	9.7119	8.60409	7.5106	8.51063	8.27419	8.27082	8.63948	9.08774
pre-existing-PU.1	chr11	43198727	43198851	43198789	124	enh	40694	chr11	43239483	-	Pttg1	43233749	PU.1	P300	FALSE	H3K27Ac	FALSE	FALSE	FALSE	PU.1	9.10759	10.0616	9.7119	8.60409	7.5106	8.51063	8.27419	8.27082	8.63948	9.08774
pre-existing-PU.1	chr11	43208898	43209022	43208960	124	enh	30523	chr11	43239483	-	Pttg1	43233749	PU.1	P300	FALSE	H3K27Ac	H3K4Me1	FALSE	C/EBPb	PU.1	9.10759	10.0616	9.7119	8.60409	7.5106	8.51063	8.27419	8.27082	8.63948	9.08774
pre-existing-PU.1	chr14	66211764	66211888	66211826	124	prom	21	chr14	66211847	-	Elp3	66149292	PU.1	P300	FALSE	H3K27Ac	FALSE	H3K27Me3	FALSE	PU.1	7.67392	7.36342	7.03393	6.4153	6.08199	8.57594	8.4086	8.04318	7.77035	7.48599
pre-existing-PU.1	chr1	55144836	55144960	55144898	124	prom	-93	chr1	55144991	+	Hspe1	55148161	PU.1	P300	FALSE	H3K27Ac	FALSE	FALSE	FALSE	FALSE	11.1466	10.8574	10.2702	10.208	9.55725	9.76605	9.773	8.75944	9.91175	8.64062
pre-existing-PU.1	chr4	140255544	140255668	140255606	124	enh	-1781	chr4	140257387	+	Rcc2	140279135	PU.1	FALSE	FALSE	H3K27Ac	H3K4Me1	FALSE	C/EBPb	PU.1	10.9705	11.0996	10.5504	9.99422	9.39238	9.77234	9.87598	9.76681	9.50613	8.4266
pre-existing-PU.1	chr1	153098012	153098136	153098074	124	enh	-93553	chr1	153191627	+	Ivns1abp	153203928	PU.1	P300	FALSE	H3K27Ac	H3K4Me1	FALSE	C/EBPb	PU.1	10.2805	9.38886	9.03619	8.3869	8.72429	9.15174	8.73903	7.9579	8.48194	8.22936
pre-existing-PU.1	chr18	61008443	61008567	61008505	124	prom	113	chr18	61008618	-	Tcof1	60973409	PU.1	FALSE	FALSE	H3K27Ac	FALSE	FALSE	FALSE	PU.1	8.96387	8.16226	7.57356	7.84224	7.40957	7.70829	7.31954	6.89409	7.52761	6.57153
pre-existing-PU.1	chr7	87219801	87219925	87219863	124	enh	40373	chr7	87260236	-	Idh2	87239733	PU.1	FALSE	FALSE	H3K27Ac	H3K4Me1	FALSE	C/EBPb	PU.1	9.21602	8.73573	8.53586	8.77693	7.66722	8.86948	8.57813	8.84372	8.5707	7.60963
pre-existing-PU.1	chr2	144014074	144014198	144014136	124	enh	82172	chr2	144096308	-	Snx5	144075858	PU.1	P300	Ebf1	H3K27Ac	H3K4Me1	FALSE	C/EBPb	PU.1	10.9006	9.82826	9.10441	9.11845	9.35401	10.8472	10.2976	9.47398	10.1228	10.4734
pre-existing-PU.1	chr2	144039681	144039805	144039743	124	enh	56565	chr2	144096308	-	Snx5	144075858	PU.1	P300	FALSE	H3K27Ac	H3K4Me1	FALSE	C/EBPb	PU.1	10.9006	9.82826	9.10441	9.11845	9.35401	10.8472	10.2976	9.47398	10.1228	10.4734
pre-existing-PU.1	chr2	144071392	144071516	144071454	124	enh	24854	chr2	144096308	-	Snx5	144075858	PU.1	FALSE	FALSE	H3K27Ac	H3K4Me1	FALSE	FALSE	PU.1	10.9006	9.82826	9.10441	9.11845	9.35401	10.8472	10.2976	9.47398	10.1228	10.4734
pre-existing-PU.1	chr17	44791522	44791646	44791584	124	enh	-122535	chr17	44914119	+	Supt3h	45256233	PU.1	P300	FALSE	H3K27Ac	H3K4Me1	FALSE	C/EBPb	PU.1	7.70808	6.74202	6.09569	6.49901	6.1625	5.37653	5.42496	5.32906	5.29624	5.20891
pre-existing-PU.1	chr17	44751072	44751196	44751134	124	enh	-162985	chr17	44914119	+	Supt3h	45256233	PU.1	FALSE	FALSE	H3K27Ac	H3K4Me1	FALSE	C/EBPb	PU.1	7.70808	6.74202	6.09569	6.49901	6.1625	5.37653	5.42496	5.32906	5.29624	5.20891
pre-existing-PU.1	chr2	84877658	84877782	84877720	124	prom	363	chr2	84877357	+	Ssrp1	84887268	PU.1	P300	FALSE	H3K27Ac	FALSE	FALSE	FALSE	PU.1	10.4545	10.7778	10.6498	9.22645	8.91194	9.5214	10.0047	9.48046	9.16183	8.22632
pre-existing-PU.1	chr14	123147392	123147516	123147454	124	enh	164933	chr14	123312387	-	a2ld1	123290081	PU.1	FALSE	FALSE	H3K27Ac	H3K4Me1	FALSE	C/EBPb	PU.1	5.65815	5.97034	5.55692	5.36887	4.11896	#N/A	#N/A	#N/A	#N/A	#N/A
pre-existing-PU.1	chr8	108382544	108382668	108382606	124	enh	-1927	chr8	108384533	+	Nutf2	108404301	PU.1	FALSE	FALSE	H3K27Ac	H3K4Me1	FALSE	C/EBPb	PU.1	7.32453	6.78217	6.36844	6.24636	5.80439	8.10339	8.02414	7.75627	8.20434	7.21223
pre-existing-PU.1	chr1	174386185	174386309	174386247	124	enh	-19243	chr1	174405490	+	Slamf9	174408540	PU.1	FALSE	FALSE	H3K27Ac	H3K4Me1	FALSE	C/EBPb	PU.1	9.77216	8.19979	7.51717	8.1228	8.27256	5.63527	5.32989	5.65242	5.49365	7.30883
pre-existing-PU.1	chr1	174405327	174405451	174405389	124	prom	-101	chr1	174405490	+	Slamf9	174408540	PU.1	P300	FALSE	H3K27Ac	H3K4Me1	FALSE	C/EBPb	PU.1	9.77216	8.19979	7.51717	8.1228	8.27256	5.63527	5.32989	5.65242	5.49365	7.30883
pre-existing-PU.1	chr5	147644482	147644606	147644544	124	prom	79	chr5	147644465	+	Rpl21	147648608	PU.1	P300	FALSE	H3K27Ac	H3K4Me1	FALSE	C/EBPb	PU.1	6.9577	6.81775	6.70789	6.51988	5.46843	8.12023	8.0012	7.89071	7.96866	7.78372
pre-existing-PU.1	chr13	119069834	119069958	119069896	124	enh	106163	chr13	119176059	-	Mrps30	119168916	PU.1	FALSE	FALSE	H3K27Ac	H3K4Me1	FALSE	C/EBPb	PU.1	9.27802	8.93137	8.61881	8.12506	7.79629	5.99918	5.90386	5.70838	5.91424	5.69954
pre-existing-PU.1	chr17	32131170	32131294	32131232	124	enh	-41874	chr17	32173106	+	Rrp1b	32199807	PU.1	FALSE	FALSE	H3K27Ac	H3K4Me1	FALSE	FALSE	PU.1	8.00609	7.68528	7.42401	6.82012	6.52759	#N/A	#N/A	#N/A	#N/A	#N/A
pre-existing-PU.1	chr18	64676090	64676214	64676152	124	prom	59	chr18	64676211	-	Nars	64659300	PU.1	P300	FALSE	H3K27Ac	FALSE	H3K27Me3	C/EBPb	PU.1	11.1583	10.7468	10.4415	9.84234	9.70025	10.4984	10.412	9.87972	10.6881	10.9684
pre-existing-PU.1	chr14	123382640	123382764	123382702	124	prom	-219	chr14	123382483	-	Tmtc4	123318196	PU.1	P300	FALSE	H3K27Ac	FALSE	FALSE	FALSE	PU.1	5.96413	5.51554	5.5656	5.22355	4.51781	5.60537	5.69005	5.21336	5.04454	4.70253
pre-existing-PU.1	chr9	103207236	103207360	103207298	124	prom	-358	chr9	103207656	+	Topbp1	103252757	PU.1	P300	Ebf1	H3K27Ac	FALSE	FALSE	FALSE	PU.1	7.25784	8.00142	7.57617	5.99111	5.81499	9.30476	8.7359	8.25555	8.67684	6.20974
pre-existing-PU.1	chr10	43471966	43472090	43472028	124	enh	149514	chr10	43621542	-	Qrsl1	43593995	PU.1	P300	FALSE	H3K27Ac	H3K4Me1	FALSE	C/EBPb	PU.1	7.32034	7.10244	6.2721	6.1945	5.8813	8.67217	8.27746	7.69076	8.17163	7.64129
pre-existing-PU.1	chr16	57196814	57196938	57196876	124	enh	-29431	chr16	57167445	-	Nit2	57156777	PU.1	FALSE	FALSE	H3K27Ac	H3K4Me1	FALSE	C/EBPb	PU.1	8.234	7.47123	7.47736	7.49788	6.7973	7.3051	7.12665	6.88511	7.67637	6.64807
pre-existing-PU.1	chr9	7552074	7552198	7552136	124	enh	-6292	chr9	7558428	+	Mmp8	7568486	PU.1	FALSE	FALSE	H3K27Ac	H3K4Me1	FALSE	C/EBPb	PU.1	7.84994	7.91184	7.63808	7.71949	6.42317	4.0996	5.37311	8.91003	11.0594	11.2811
pre-existing-PU.1	chr17	29531447	29531571	29531509	124	enh	33651	chr17	29497858	+	Fgd2	29516480	PU.1	P300	FALSE	H3K27Ac	H3K4Me1	FALSE	FALSE	PU.1	9.39652	6.63621	6.03205	7.9949	7.97338	7.95541	6.05186	5.76127	7.98167	5.81789
pre-existing-PU.1	chr17	29532481	29532605	29532543	124	enh	34685	chr17	29497858	+	Fgd2	29516480	PU.1	P300	FALSE	H3K27Ac	H3K4Me1	FALSE	FALSE	PU.1	9.39652	6.63621	6.03205	7.9949	7.97338	7.95541	6.05186	5.76127	7.98167	5.81789
pre-existing-PU.1	chr8	28371637	28371761	28371699	124	prom	901	chr8	28370798	+	Eif4ebp1	28386128	PU.1	P300	Ebf1	H3K27Ac	FALSE	FALSE	C/EBPb	PU.1	10.8668	10.1796	10.0036	9.79841	9.44548	8.68633	8.45996	8.79123	8.63016	9.11096
pre-existing-PU.1	chr12	35408114	35408238	35408176	124	enh	-194422	chr12	35213754	-	Hdac9	35056361	PU.1	P300	FALSE	H3K27Ac	H3K4Me1	FALSE	C/EBPb	PU.1	5.99665	6.47605	4.77224	4.91122	4.58141	5.15144	5.54832	4.45457	4.64672	4.26302
pre-existing-PU.1	chr12	35184294	35184418	35184356	124	enh	29398	chr12	35213754	-	Hdac9	35056361	PU.1	FALSE	Ebf1	H3K27Ac	H3K4Me1	FALSE	FALSE	PU.1	5.99665	6.47605	4.77224	4.91122	4.58141	5.15144	5.54832	4.45457	4.64672	4.26302
pre-existing-PU.1	chr13	120276509	120276633	120276571	124	prom	-274	chr13	120276845	+	EG633640	120284312	PU.1	P300	FALSE	H3K27Ac	H3K4Me1	H3K27Me3	FALSE	FALSE	4.95982	4.5982	4.35348	3.80788	3.54502	#N/A	#N/A	#N/A	#N/A	#N/A
pre-existing-PU.1	chr7	133769001	133769125	133769063	124	prom	-79	chr7	133768984	-	Nupr1	133766759	PU.1	P300	Ebf1	H3K27Ac	H3K4Me1	FALSE	C/EBPb	FALSE	9.71084	6.32698	6.90924	7.79761	8.30354	4.76842	4.73347	5.42672	7.35306	10.4431
pre-existing-PU.1	chr14	61779712	61779836	61779774	124	enh	22481	chr14	61757293	+	Sacs	61859530	PU.1	P300	FALSE	H3K27Ac	H3K4Me1	FALSE	FALSE	PU.1	6.9607	6.54074	6.69234	5.8508	5.55588	6.87938	6.55549	6.02171	6.06007	5.59981
pre-existing-PU.1	chr8	129120212	129120336	129120274	124	enh	173874	chr8	128946400	+	1810063B05Rik	128949335	PU.1	FALSE	FALSE	H3K27Ac	H3K4Me1	FALSE	C/EBPb	PU.1	8.44413	7.70328	7.71383	7.37668	7.04116	7.95461	7.38063	7.24129	7.38854	6.80581
pre-existing-PU.1	chr8	129089989	129090113	129090051	124	enh	143651	chr8	128946400	+	1810063B05Rik	128949335	PU.1	P300	FALSE	H3K27Ac	H3K4Me1	FALSE	C/EBPb	PU.1	8.44413	7.70328	7.71383	7.37668	7.04116	7.95461	7.38063	7.24129	7.38854	6.80581
pre-existing-PU.1	chr8	129189562	129189686	129189624	124	enh	243224	chr8	128946400	+	1810063B05Rik	128949335	PU.1	P300	FALSE	H3K27Ac	H3K4Me1	FALSE	C/EBPb	PU.1	8.44413	7.70328	7.71383	7.37668	7.04116	7.95461	7.38063	7.24129	7.38854	6.80581
pre-existing-PU.1	chr8	129109568	129109692	129109630	124	enh	163230	chr8	128946400	+	1810063B05Rik	128949335	PU.1	FALSE	FALSE	H3K27Ac	H3K4Me1	FALSE	C/EBPb	PU.1	8.44413	7.70328	7.71383	7.37668	7.04116	7.95461	7.38063	7.24129	7.38854	6.80581
pre-existing-PU.1	chr2	14171950	14172074	14172012	124	enh	20972	chr2	14151040	+	Mrc1	14253650	PU.1	P300	FALSE	H3K27Ac	H3K4Me1	FALSE	C/EBPb	PU.1	6.44261	6.16545	4.34092	4.65547	5.04137	3.78535	3.8932	4.08822	4.56954	10.7405
pre-existing-PU.1	chr2	14171500	14171624	14171562	124	enh	20522	chr2	14151040	+	Mrc1	14253650	PU.1	P300	FALSE	H3K27Ac	H3K4Me1	FALSE	C/EBPb	PU.1	6.44261	6.16545	4.34092	4.65547	5.04137	3.78535	3.8932	4.08822	4.56954	10.7405
pre-existing-PU.1	chr1	154233693	154233817	154233755	124	prom	57	chr1	154233812	-	Tsen15	154217865	PU.1	P300	FALSE	H3K27Ac	FALSE	FALSE	FALSE	PU.1	8.52462	8.70025	8.18153	7.37869	7.12395	#N/A	#N/A	#N/A	#N/A	#N/A
pre-existing-PU.1	chr15	78745881	78746005	78745943	124	enh	1595	chr15	78744348	+	Pdxp	78749947	PU.1	FALSE	FALSE	H3K27Ac	H3K4Me1	FALSE	FALSE	PU.1	7.45657	6.78575	7.21086	6.54713	6.05979	6.14875	6.30802	6.5659	6.02059	4.98985
pre-existing-PU.1	chr2	35351095	35351219	35351157	124	enh	-34212	chr2	35316945	-	Ggta1	35255698	PU.1	P300	FALSE	H3K27Ac	H3K4Me1	FALSE	C/EBPb	PU.1	7.41831	6.19477	5.62441	5.90088	6.02269	6.38426	6.42777	5.60339	6.54634	7.01138
pre-existing-PU.1	chr2	35351497	35351621	35351559	124	enh	-34614	chr2	35316945	-	Ggta1	35255698	PU.1	P300	FALSE	H3K27Ac	H3K4Me1	FALSE	C/EBPb	PU.1	7.41831	6.19477	5.62441	5.90088	6.02269	6.38426	6.42777	5.60339	6.54634	7.01138
pre-existing-PU.1	chr2	35335686	35335810	35335748	124	enh	-18803	chr2	35316945	-	Ggta1	35255698	PU.1	FALSE	FALSE	H3K27Ac	H3K4Me1	FALSE	C/EBPb	PU.1	7.41831	6.19477	5.62441	5.90088	6.02269	6.38426	6.42777	5.60339	6.54634	7.01138
pre-existing-PU.1	chr2	35307401	35307525	35307463	124	enh	9482	chr2	35316945	-	Ggta1	35255698	PU.1	FALSE	FALSE	H3K27Ac	H3K4Me1	FALSE	FALSE	PU.1	7.41831	6.19477	5.62441	5.90088	6.02269	6.38426	6.42777	5.60339	6.54634	7.01138
pre-existing-PU.1	chr2	35362888	35363012	35362950	124	enh	-46005	chr2	35316945	-	Ggta1	35255698	PU.1	FALSE	FALSE	H3K27Ac	H3K4Me1	FALSE	FALSE	PU.1	7.41831	6.19477	5.62441	5.90088	6.02269	6.38426	6.42777	5.60339	6.54634	7.01138
pre-existing-PU.1	chr17	79336246	79336370	79336308	124	prom	102	chr17	79336410	-	Cebpz	79318342	PU.1	P300	FALSE	H3K27Ac	FALSE	FALSE	C/EBPb	PU.1	7.54528	7.03772	6.97682	6.60937	6.1526	7.16448	6.82832	6.70209	7.47283	6.99486
pre-existing-PU.1	chr8	68916862	68916986	68916924	124	enh	93482	chr8	69010406	-	1810029B16Rik	69000244	PU.1	P300	FALSE	H3K27Ac	H3K4Me1	FALSE	FALSE	PU.1	6.6408	6.29097	6.21997	5.73879	5.2492	6.76767	6.33605	6.03317	6.65946	6.74301
pre-existing-PU.1	chr16	90727424	90727548	90727486	124	prom	130	chr16	90727616	-	2610039C10Rik	90719556	PU.1	P300	FALSE	H3K27Ac	FALSE	H3K27Me3	FALSE	PU.1	8.30709	9.37242	9.45592	7.58468	6.91636	10.0561	10.2781	9.66801	10.0106	7.95832
pre-existing-PU.1	chr16	90677553	90677677	90677615	124	enh	50001	chr16	90727616	-	2610039C10Rik	90719556	PU.1	FALSE	FALSE	H3K27Ac	H3K4Me1	H3K27Me3	C/EBPb	PU.1	8.30709	9.37242	9.45592	7.58468	6.91636	10.0561	10.2781	9.66801	10.0106	7.95832
pre-existing-PU.1	chr7	99590233	99590357	99590295	124	enh	-119363	chr7	99709658	+	Ccdc90b	99730804	PU.1	P300	Ebf1	H3K27Ac	H3K4Me1	FALSE	C/EBPb	PU.1	8.94942	8.51146	8.06414	8.07403	7.56037	#N/A	#N/A	#N/A	#N/A	#N/A
pre-existing-PU.1	chr7	99590622	99590746	99590684	124	enh	-118974	chr7	99709658	+	Ccdc90b	99730804	PU.1	P300	Ebf1	H3K27Ac	H3K4Me1	FALSE	C/EBPb	PU.1	8.94942	8.51146	8.06414	8.07403	7.56037	#N/A	#N/A	#N/A	#N/A	#N/A
pre-existing-PU.1	chr17	46210970	46211094	46211032	124	enh	-36920	chr17	46247952	+	Mrps18a	46265857	PU.1	P300	Ebf1	H3K27Ac	H3K4Me1	FALSE	C/EBPb	PU.1	9.59017	8.80929	8.77545	8.54026	8.20689	9.20569	8.88423	8.44197	9.03088	8.76048
pre-existing-PU.1	chr1	179420050	179420174	179420112	124	enh	44161	chr1	179375951	+	Zfp238	179380897	PU.1	P300	FALSE	H3K27Ac	H3K4Me1	FALSE	C/EBPb	PU.1	10.7615	9.69792	8.93592	9.2068	9.38486	9.38582	9.74036	9.24602	9.2909	10.1797
pre-existing-PU.1	chr1	179419072	179419196	179419134	124	enh	43183	chr1	179375951	+	Zfp238	179380897	PU.1	P300	FALSE	H3K27Ac	H3K4Me1	FALSE	C/EBPb	PU.1	10.7615	9.69792	8.93592	9.2068	9.38486	9.38582	9.74036	9.24602	9.2909	10.1797
pre-existing-PU.1	chr17	80353954	80354078	80354016	124	enh	-58553	chr17	80295463	-	Atl2	80247731	PU.1	P300	FALSE	H3K27Ac	H3K4Me1	FALSE	FALSE	PU.1	6.94997	6.69619	6.41621	5.68881	5.57879	#N/A	#N/A	#N/A	#N/A	#N/A
pre-existing-PU.1	chr5	141093836	141093960	141093898	124	enh	10604	chr5	141083294	+	Lfng	141091499	PU.1	P300	FALSE	H3K27Ac	H3K4Me1	FALSE	FALSE	PU.1	7.47417	5.26212	5.69904	6.25669	6.10807	5.20769	4.649	4.93924	4.95979	4.85633
pre-existing-PU.1	chr5	141073001	141073125	141073063	124	enh	-10231	chr5	141083294	+	Lfng	141091499	PU.1	P300	FALSE	H3K27Ac	H3K4Me1	FALSE	FALSE	PU.1	7.47417	5.26212	5.69904	6.25669	6.10807	5.20769	4.649	4.93924	4.95979	4.85633
pre-existing-PU.1	chr2	163413297	163413421	163413359	124	enh	-14690	chr2	163428049	+	Ttpal	163444749	PU.1	P300	FALSE	H3K27Ac	H3K4Me1	FALSE	FALSE	PU.1	7.74281	6.01643	6.57127	6.32059	6.37674	#N/A	#N/A	#N/A	#N/A	#N/A
pre-existing-PU.1	chr7	16534653	16534777	16534715	124	enh	-3258	chr7	16531457	-	Gltscr2	16523184	PU.1	P300	Ebf1	H3K27Ac	H3K4Me1	FALSE	FALSE	PU.1	10.2844	9.38307	9.39334	9.5715	8.92377	8.99454	9.07308	8.92418	8.79922	8.55536
pre-existing-PU.1	chr14	32235676	32235800	32235738	124	enh	13481	chr14	32249219	-	Sh3bp5	32187149	PU.1	FALSE	FALSE	H3K27Ac	H3K4Me1	FALSE	C/EBPb	PU.1	8.09445	6.14564	6.49369	6.93953	6.73959	#N/A	#N/A	#N/A	#N/A	#N/A
pre-existing-PU.1	chr14	32248882	32249006	32248944	124	prom	275	chr14	32249219	-	Sh3bp5	32187149	PU.1	P300	FALSE	H3K27Ac	FALSE	FALSE	FALSE	PU.1	8.09445	6.14564	6.49369	6.93953	6.73959	#N/A	#N/A	#N/A	#N/A	#N/A
pre-existing-PU.1	chr2	128769362	128769486	128769424	124	prom	332	chr2	128769756	-	Zc3h8	128752003	PU.1	P300	Ebf1	H3K27Ac	FALSE	FALSE	FALSE	PU.1	7.44601	6.68844	6.17199	6.18885	6.09281	8.08084	7.38977	7.34333	7.65593	6.8343
pre-existing-PU.1	chr4	116793053	116793177	116793115	124	enh	5215	chr4	116798330	-	9530048O09Rik	116791822	PU.1	P300	FALSE	H3K27Ac	FALSE	FALSE	C/EBPb	PU.1	6.99959	6.96067	5.60299	5.77783	5.64668	5.93712	5.98168	6.4984	6.54995	6.13408
pre-existing-PU.1	chr4	116797418	116797542	116797480	124	prom	850	chr4	116798330	-	9530048O09Rik	116791822	PU.1	FALSE	Ebf1	H3K27Ac	H3K4Me1	FALSE	C/EBPb	FALSE	6.99959	6.96067	5.60299	5.77783	5.64668	5.93712	5.98168	6.4984	6.54995	6.13408
pre-existing-PU.1	chr10	126748608	126748732	126748670	124	prom	172	chr10	126748842	-	Mars	126733276	PU.1	P300	Ebf1	H3K27Ac	FALSE	FALSE	C/EBPb	PU.1	9.83168	9.47545	9.25158	8.81978	8.4796	10.3212	10.1757	9.90424	10.3091	9.621
pre-existing-PU.1	chr6	120307450	120307574	120307512	124	prom	-134	chr6	120307378	-	Ccdc77	120274715	PU.1	FALSE	FALSE	H3K27Ac	H3K4Me1	FALSE	C/EBPb	PU.1	5.5987	5.65674	5.86472	4.88245	4.25579	5.8445	5.97939	5.87035	5.74651	4.97318
pre-existing-PU.1	chr6	120314012	120314136	120314074	124	enh	-6696	chr6	120307378	-	Ccdc77	120274715	PU.1	P300	FALSE	H3K27Ac	FALSE	FALSE	FALSE	PU.1	5.5987	5.65674	5.86472	4.88245	4.25579	5.8445	5.97939	5.87035	5.74651	4.97318
pre-existing-PU.1	chr1	14985495	14985619	14985557	124	enh	-76614	chr1	14908943	-	Trpa1	14862728	PU.1	P300	FALSE	H3K27Ac	H3K4Me1	FALSE	C/EBPb	PU.1	5.94975	6.08554	4.1266	4.27344	4.61186	4.44807	4.33064	5.16945	4.63323	4.65032
pre-existing-PU.1	chr1	89523083	89523207	89523145	124	enh	6259	chr1	89516886	+	Inpp5d	89617083	PU.1	FALSE	FALSE	H3K27Ac	H3K4Me1	FALSE	C/EBPb	PU.1	9.51469	8.78796	8.41346	8.09447	8.18011	8.5151	8.53455	8.40668	7.79479	8.00187
pre-existing-PU.1	chr1	89554686	89554810	89554748	124	enh	37862	chr1	89516886	+	Inpp5d	89617083	PU.1	P300	Ebf1	H3K27Ac	H3K4Me1	FALSE	FALSE	PU.1	9.51469	8.78796	8.41346	8.09447	8.18011	8.5151	8.53455	8.40668	7.79479	8.00187
pre-existing-PU.1	chr3	137806382	137806506	137806444	124	prom	-57	chr3	137806501	+	Rg9mtd2	137822784	PU.1	P300	FALSE	H3K27Ac	FALSE	FALSE	C/EBPb	PU.1	6.48914	7.31589	6.19897	5.55739	5.15744	6.26264	6.03691	5.73893	6.14146	5.35276
pre-existing-PU.1	chr9	107852290	107852414	107852352	124	prom	-941	chr9	107853293	+	Traip	107874599	PU.1	P300	Ebf1	H3K27Ac	H3K4Me1	FALSE	C/EBPb	PU.1	5.67134	6.61741	6.44064	4.76343	4.34497	6.01958	6.40286	6.02047	5.84802	4.93256
pre-existing-PU.1	chr19	6401478	6401602	6401540	124	prom	958	chr19	6400582	+	Rasgrp2	6415216	PU.1	FALSE	Ebf1	H3K27Ac	FALSE	FALSE	C/EBPb	PU.1	8.85763	8.33631	9.06478	8.49668	7.53487	7.44521	7.25824	7.40416	6.31199	4.78545
pre-existing-PU.1	chr10	22466892	22467016	22466954	124	enh	-15701	chr10	22451253	-	Tbpl1	22423682	PU.1	FALSE	FALSE	H3K27Ac	H3K4Me1	FALSE	C/EBPb	PU.1	9.36253	8.8201	8.35837	7.98022	8.04007	6.26793	6.42369	6.02334	6.27942	7.17147
pre-existing-PU.1	chr10	22451110	22451234	22451172	124	prom	81	chr10	22451253	-	Tbpl1	22423682	PU.1	P300	FALSE	H3K27Ac	FALSE	FALSE	FALSE	PU.1	9.36253	8.8201	8.35837	7.98022	8.04007	6.26793	6.42369	6.02334	6.27942	7.17147
pre-existing-PU.1	chr13	101636337	101636461	101636399	124	enh	-33017	chr13	101603382	-	Slc30a5	101572602	PU.1	P300	FALSE	H3K27Ac	H3K4Me1	FALSE	C/EBPb	PU.1	9.93333	10.2853	9.45106	8.94457	8.61163	9.5719	9.32185	9.03304	9.28683	8.58144
pre-existing-PU.1	chr8	108862765	108862889	108862827	124	prom	-939	chr8	108861888	-	Smpd3	108776447	PU.1	P300	Ebf1	H3K27Ac	H3K4Me1	H3K27Me3	C/EBPb	PU.1	6.12294	4.53213	4.6142	5.14096	4.80734	4.50058	4.39018	4.5423	4.40101	4.29745
pre-existing-PU.1	chr8	112132521	112132645	112132583	124	prom	-10	chr8	112132573	-	Dhodh	112117147	PU.1	P300	FALSE	H3K27Ac	FALSE	FALSE	FALSE	PU.1	6.7553	6.20637	6.33296	5.97944	5.44226	7.57714	7.19334	6.95265	8.08595	6.26033
pre-existing-PU.1	chr15	36863535	36863659	36863597	124	enh	73560	chr15	36937157	-	Zfp706	36926781	PU.1	P300	FALSE	H3K27Ac	H3K4Me1	FALSE	C/EBPb	PU.1	10.6541	10.3167	10.025	9.68767	9.3497	7.94876	7.75457	7.47113	7.73978	7.06083
pre-existing-PU.1	chr15	101981261	101981385	101981323	124	prom	318	chr15	101981005	+	Soat2	101993867	PU.1	FALSE	FALSE	H3K27Ac	H3K4Me1	FALSE	C/EBPb	PU.1	6.55183	3.71941	4.43603	5.30179	5.25495	4.06828	4.04938	3.82116	5.03388	8.0453
pre-existing-PU.1	chr17	88371555	88371679	88371617	124	enh	-2772	chr17	88374389	+	Msh6	88390232	PU.1	FALSE	FALSE	H3K27Ac	H3K4Me1	FALSE	FALSE	PU.1	8.94063	9.26793	8.76296	6.86871	7.64448	10.146	9.90983	8.90269	8.80506	7.93069
pre-existing-PU.1	chr17	88374012	88374136	88374074	124	prom	-315	chr17	88374389	+	Msh6	88390232	PU.1	P300	FALSE	H3K27Ac	H3K4Me1	FALSE	FALSE	PU.1	8.94063	9.26793	8.76296	6.86871	7.64448	10.146	9.90983	8.90269	8.80506	7.93069
pre-existing-PU.1	chr6	146170084	146170208	146170146	124	enh	280288	chr6	146450434	-	Itpr2	146060001	PU.1	P300	FALSE	H3K27Ac	H3K4Me1	FALSE	C/EBPb	PU.1	6.49282	5.17508	4.90989	5.3958	5.21052	5.89001	5.52233	5.75401	4.79968	5.68049
pre-existing-PU.1	chr9	19426552	19426676	19426614	124	prom	80	chr9	19426534	+	Zfp317	19454175	PU.1	P300	FALSE	H3K27Ac	FALSE	FALSE	C/EBPb	PU.1	6.01284	4.77009	4.94606	5.26535	4.73386	#N/A	#N/A	#N/A	#N/A	#N/A
pre-existing-PU.1	chr19	16089835	16089959	16089897	124	enh	-30418	chr19	16059479	-	Cep78	16030262	PU.1	P300	FALSE	H3K27Ac	H3K4Me1	FALSE	C/EBPb	PU.1	7.06056	6.66663	6.43839	6.3815	5.78941	6.30683	6.09315	5.79385	6.25885	5.3218
pre-existing-PU.1	chr19	16090302	16090426	16090364	124	enh	-30885	chr19	16059479	-	Cep78	16030262	PU.1	P300	FALSE	H3K27Ac	H3K4Me1	FALSE	C/EBPb	PU.1	7.06056	6.66663	6.43839	6.3815	5.78941	6.30683	6.09315	5.79385	6.25885	5.3218
pre-existing-PU.1	chr7	104845332	104845456	104845394	124	prom	194	chr7	104845200	+	Clns1a	104867389	PU.1	P300	FALSE	H3K27Ac	FALSE	FALSE	C/EBPb	PU.1	9.93417	9.79874	9.38199	9.0372	8.66337	9.87399	9.80516	9.38699	9.98663	9.34398
pre-existing-PU.1	chr9	106210989	106211113	106211051	124	enh	27660	chr9	106183391	+	Wdr51a	106252222	PU.1	P300	FALSE	H3K27Ac	H3K4Me1	FALSE	FALSE	FALSE	6.056	7.0397	7.0591	5.6245	4.7879	6.64249	6.70974	6.87216	7.58072	5.325
pre-existing-PU.1	chr9	92281304	92281428	92281366	124	enh	-70849	chr9	92352215	+	Plscr4	92387354	PU.1	FALSE	FALSE	H3K27Ac	H3K4Me1	FALSE	C/EBPb	PU.1	7.8699	6.71304	6.17865	5.90513	6.60256	4.31528	4.55181	4.88782	4.36371	4.53228
pre-existing-PU.1	chr3	88754987	88755111	88755049	124	prom	-845	chr3	88754204	-	Dap3	88724724	PU.1	P300	FALSE	H3K27Ac	FALSE	FALSE	FALSE	PU.1	9.65279	9.49527	9.4376	8.96772	8.38984	9.77164	9.88047	9.33123	10.0275	9.23211
pre-existing-PU.1	chr12	110175759	110175883	110175821	124	enh	-44400	chr12	110131421	-	Wars	110098239	PU.1	FALSE	FALSE	H3K27Ac	H3K4Me1	FALSE	C/EBPb	PU.1	8.73162	8.11969	8.24708	7.97551	7.47511	7.16294	6.98595	6.92823	7.01557	7.76095
pre-existing-PU.1	chr2	156373200	156373324	156373262	124	prom	-49	chr2	156373311	+	0610011L14Rik	156394708	PU.1	P300	FALSE	H3K27Ac	H3K4Me1	FALSE	FALSE	PU.1	5.0706	5.42835	4.88684	4.2989	3.81788	6.82524	6.76501	6.76817	6.85039	6.48435
pre-existing-PU.1	chr5	32740632	32740756	32740694	124	enh	-20648	chr5	32761342	+	Ppp1cb	32796085	PU.1	FALSE	FALSE	H3K27Ac	H3K4Me1	FALSE	C/EBPb	PU.1	8.41017	7.89056	7.67549	7.33375	7.16331	8.59983	8.5712	7.57702	7.70822	7.83073
pre-existing-PU.1	chr5	32714666	32714790	32714728	124	enh	-46614	chr5	32761342	+	Ppp1cb	32796085	PU.1	P300	Ebf1	H3K27Ac	H3K4Me1	FALSE	C/EBPb	FALSE	8.41017	7.89056	7.67549	7.33375	7.16331	8.59983	8.5712	7.57702	7.70822	7.83073
pre-existing-PU.1	chr6	124661894	124662018	124661956	124	prom	240	chr6	124662196	-	Emg1	124654387	PU.1	P300	FALSE	H3K27Ac	FALSE	FALSE	FALSE	PU.1	11.3647	11.4756	11.1641	10.685	10.1271	10.3092	10.1119	9.77948	10.417	9.10458
pre-existing-PU.1	chr7	26434991	26435115	26435053	124	enh	8727	chr7	26443780	-	Bckdha	26414870	PU.1	FALSE	FALSE	H3K27Ac	H3K4Me1	FALSE	C/EBPb	FALSE	8.52119	7.60736	8.59448	7.78023	7.28427	7.86671	8.22601	8.55022	8.04243	7.84461
pre-existing-PU.1	chr7	26436490	26436614	26436552	124	enh	7228	chr7	26443780	-	Bckdha	26414870	PU.1	FALSE	FALSE	H3K27Ac	H3K4Me1	FALSE	C/EBPb	PU.1	8.52119	7.60736	8.59448	7.78023	7.28427	7.86671	8.22601	8.55022	8.04243	7.84461
pre-existing-PU.1	chr13	107737128	107737252	107737190	124	prom	-18	chr13	107737208	+	Dimt1	107750304	PU.1	P300	FALSE	H3K27Ac	FALSE	FALSE	FALSE	PU.1	7.42489	7.50358	6.79342	6.22806	6.19035	#N/A	#N/A	#N/A	#N/A	#N/A
pre-existing-PU.1	chr9	22261675	22261799	22261737	124	enh	11063	chr9	22272800	-	rp9	22252755	PU.1	P300	Ebf1	H3K27Ac	H3K4Me1	FALSE	C/EBPb	PU.1	9.83507	9.27848	9.17457	8.95314	8.60522	#N/A	#N/A	#N/A	#N/A	#N/A
pre-existing-PU.1	chr9	21137263	21137387	21137325	124	enh	-4946	chr9	21142271	+	Slc44a2	21159472	PU.1	P300	FALSE	H3K27Ac	H3K4Me1	FALSE	C/EBPb	PU.1	9.22138	7.35324	8.08183	8.38915	7.99668	8.98978	9.00785	9.09972	9.02253	7.97232
pre-existing-PU.1	chr18	35118266	35118390	35118328	124	enh	-4323	chr18	35114005	-	Hspa9	35097068	PU.1	FALSE	FALSE	H3K27Ac	H3K4Me1	FALSE	C/EBPb	PU.1	7.98992	7.72292	7.47816	6.79283	6.77088	#N/A	#N/A	#N/A	#N/A	#N/A
pre-existing-PU.1	chr10	59387279	59387403	59387341	124	enh	27177	chr10	59414518	-	Ddit4	59412422	PU.1	FALSE	FALSE	H3K27Ac	H3K4Me1	FALSE	FALSE	FALSE	8.75521	5.66902	7.13238	8.16553	7.53915	6.41039	6.50974	6.25265	5.53263	6.08324
pre-existing-PU.1	chr12	114406521	114406645	114406583	124	enh	11952	chr12	114394631	+	4930427A07Rik	114403669	PU.1	P300	Ebf1	H3K27Ac	H3K4Me1	FALSE	C/EBPb	PU.1	5.55797	6.30801	6.05289	4.67063	4.34851	7.9224	7.98987	7.15956	6.80412	5.2407
pre-existing-PU.1	chr11	11630274	11630398	11630336	124	enh	44121	chr11	11586215	+	Ikzf1	11672929	PU.1	FALSE	FALSE	H3K27Ac	H3K4Me1	FALSE	C/EBPb	PU.1	9.70139	8.60819	8.64922	8.69173	8.50232	#N/A	#N/A	#N/A	#N/A	#N/A
pre-existing-PU.1	chr11	11586141	11586265	11586203	124	prom	-12	chr11	11586215	+	Ikzf1	11672929	PU.1	P300	FALSE	H3K27Ac	FALSE	FALSE	C/EBPb	FALSE	9.70139	8.60819	8.64922	8.69173	8.50232	#N/A	#N/A	#N/A	#N/A	#N/A
pre-existing-PU.1	chr18	75526573	75526697	75526635	124	prom	-383	chr18	75527018	+	Smad7	75555588	PU.1	FALSE	Ebf1	H3K27Ac	FALSE	FALSE	C/EBPb	PU.1	6.91071	6.64931	6.72299	5.61377	5.71247	6.46795	7.23651	6.67445	5.96166	5.39058
pre-existing-PU.1	chr1	173549293	173549417	173549355	124	enh	-11864	chr1	173537491	-	Ly9	173518743	PU.1	P300	FALSE	H3K27Ac	H3K4Me1	FALSE	C/EBPb	PU.1	7.33486	6.3212	5.98259	6.13686	6.13841	6.6579	6.69418	5.87612	6.2174	8.24817
pre-existing-PU.1	chr7	134170882	134171006	134170944	124	prom	-951	chr7	134169993	-	Maz	134165650	PU.1	P300	FALSE	H3K27Ac	FALSE	FALSE	FALSE	PU.1	8.04053	7.78309	7.4887	7.27786	6.84583	6.75724	6.66925	7.12625	6.6229	6.181
pre-existing-PU.1	chr14	32898810	32898934	32898872	124	prom	-21	chr14	32898851	-	Dph3	32893747	PU.1	P300	Ebf1	H3K27Ac	FALSE	FALSE	C/EBPb	PU.1	6.80987	6.62694	6.17805	6.11695	5.61548	#N/A	#N/A	#N/A	#N/A	#N/A
pre-existing-PU.1	chr2	150499722	150499846	150499784	124	enh	-5808	chr2	150493976	-	Acss1	150443846	PU.1	P300	Ebf1	H3K27Ac	H3K4Me1	FALSE	C/EBPb	PU.1	4.78555	4.06011	4.12678	3.9763	3.59381	5.20491	4.97683	4.69436	4.20994	3.64575
pre-existing-PU.1	chr9	21927090	21927214	21927152	124	enh	7890	chr9	21935042	-	Acp5	21931170	PU.1	FALSE	FALSE	H3K27Ac	H3K4Me1	FALSE	C/EBPb	PU.1	8.59643	7.35538	7.99001	8.39549	7.40926	6.26795	5.62382	6.02198	4.7921	4.69692
pre-existing-PU.1	chr11	53122503	53122627	53122565	124	enh	-8584	chr11	53113981	-	Hspa4	53073315	PU.1	FALSE	Ebf1	H3K27Ac	H3K4Me1	FALSE	C/EBPb	PU.1	8.30567	6.88324	7.32283	7.34355	7.11931	8.92085	8.69311	8.27266	8.72347	8.29107
pre-existing-PU.1	chr1	162143045	162143169	162143107	124	prom	-199	chr1	162142908	-	Cacybp	162133051	PU.1	P300	FALSE	H3K27Ac	FALSE	FALSE	FALSE	PU.1	10.4804	10.6336	10.2408	9.69584	9.29457	11.4431	11.2143	10.7455	11.5678	10.4592
pre-existing-PU.1	chr1	162164181	162164305	162164243	124	enh	-21335	chr1	162142908	-	Cacybp	162133051	PU.1	P300	Ebf1	H3K27Ac	H3K4Me1	FALSE	C/EBPb	PU.1	10.4804	10.6336	10.2408	9.69584	9.29457	11.4431	11.2143	10.7455	11.5678	10.4592
pre-existing-PU.1	chr7	87337410	87337534	87337472	124	enh	5746	chr7	87331726	+	Sema4b	87371410	PU.1	P300	Ebf1	H3K27Ac	H3K4Me1	FALSE	C/EBPb	PU.1	6.05004	4.66664	4.88458	4.91832	4.86935	6.37405	5.86706	6.6313	6.06324	6.10047
pre-existing-PU.1	chr7	87348505	87348629	87348567	124	enh	16841	chr7	87331726	+	Sema4b	87371410	PU.1	FALSE	FALSE	H3K27Ac	H3K4Me1	FALSE	C/EBPb	PU.1	6.05004	4.66664	4.88458	4.91832	4.86935	6.37405	5.86706	6.6313	6.06324	6.10047
pre-existing-PU.1	chr19	8872633	8872757	8872695	124	prom	352	chr19	8873047	-	Polr2g	8867618	PU.1	FALSE	FALSE	H3K27Ac	FALSE	FALSE	C/EBPb	PU.1	10.327	10.2676	10.0371	9.51961	9.14692	10.5647	10.5049	10.0652	10.4455	10.2922
pre-existing-PU.1	chr10	116116139	116116263	116116201	124	enh	-97634	chr10	116018567	-	Cnot2	115922216	PU.1	P300	Ebf1	H3K27Ac	H3K4Me1	FALSE	C/EBPb	PU.1	8.54625	8.34029	7.70406	7.35878	7.36705	8.97623	8.70896	8.23727	8.27831	8.09592
pre-existing-PU.1	chr1	78699059	78699183	78699121	124	enh	44722	chr1	78654399	+	Acsl3	78704317	PU.1	P300	FALSE	H3K27Ac	H3K4Me1	FALSE	C/EBPb	PU.1	6.3789	5.93134	5.96374	5.37552	5.19997	5.94026	5.4696	4.94273	5.49747	5.06145
pre-existing-PU.1	chr1	78699597	78699721	78699659	124	enh	45260	chr1	78654399	+	Acsl3	78704317	PU.1	P300	FALSE	H3K27Ac	H3K4Me1	FALSE	C/EBPb	PU.1	6.3789	5.93134	5.96374	5.37552	5.19997	5.94026	5.4696	4.94273	5.49747	5.06145
pre-existing-PU.1	chr2	154198406	154198530	154198468	124	prom	-13	chr2	154198455	-	Cdk5rap1	154161121	PU.1	P300	FALSE	H3K27Ac	H3K4Me1	FALSE	C/EBPb	FALSE	6.41843	6.0525	5.53322	5.53861	5.2466	7.98736	8.24239	7.22327	7.40081	7.61336
pre-existing-PU.1	chr5	92864084	92864208	92864146	124	prom	79	chr5	92864225	-	Nup54	92844565	PU.1	P300	FALSE	H3K27Ac	FALSE	FALSE	FALSE	PU.1	8.23994	8.48567	8.01734	7.23369	7.06963	7.14514	7.12617	7.08995	7.35835	7.19588
pre-existing-PU.1	chr3	58312321	58312445	58312383	124	enh	-17359	chr3	58329742	+	Eif2a	58361423	PU.1	FALSE	FALSE	H3K27Ac	H3K4Me1	FALSE	C/EBPb	PU.1	9.02661	9.13612	8.7875	8.5468	7.86093	#N/A	#N/A	#N/A	#N/A	#N/A
pre-existing-PU.1	chr3	58320758	58320882	58320820	124	enh	-8922	chr3	58329742	+	Eif2a	58361423	PU.1	P300	FALSE	H3K27Ac	H3K4Me1	FALSE	C/EBPb	FALSE	9.02661	9.13612	8.7875	8.5468	7.86093	#N/A	#N/A	#N/A	#N/A	#N/A
pre-existing-PU.1	chrX	71028707	71028831	71028769	124	enh	3467	chrX	71032236	-	Idh3g	71024301	PU.1	FALSE	FALSE	H3K27Ac	H3K4Me1	FALSE	FALSE	PU.1	10.8816	10.4188	10.3571	10.2873	9.71874	10.7894	10.7729	10.616	10.8248	10.0931
pre-existing-PU.1	chr4	44769600	44769724	44769662	124	prom	232	chr4	44769430	+	Zcchc7	44945086	PU.1	P300	FALSE	H3K27Ac	FALSE	FALSE	FALSE	PU.1	8.60241	7.05191	6.48477	7.10843	7.44223	7.53385	6.54187	6.21156	5.87698	6.78871
pre-existing-PU.1	chr5	123271369	123271493	123271431	124	prom	-83	chr5	123271348	-	Anapc5	123237469	PU.1	P300	FALSE	H3K27Ac	FALSE	FALSE	FALSE	PU.1	10.9406	11.4316	11.3905	10.4064	9.78167	11.3893	11.3127	11.1635	10.9633	10.1068
pre-existing-PU.1	chr13	105401522	105401646	105401584	124	enh	205449	chr13	105607033	-	Sdccag10	105421406	PU.1	P300	FALSE	H3K27Ac	H3K4Me1	FALSE	C/EBPb	PU.1	7.62089	7.5271	7.09171	6.89996	6.46229	6.59559	6.39365	5.83347	6.37668	6.04437
pre-existing-PU.1	chr18	30512091	30512215	30512153	124	enh	79604	chr18	30432549	+	Pik3c3	30507774	PU.1	FALSE	Ebf1	H3K27Ac	H3K4Me1	H3K27Me3	C/EBPb	PU.1	7.53931	7.1116	7.12363	6.66502	6.38336	6.43593	6.29653	5.31061	5.93761	5.94042
pre-existing-PU.1	chr9	35377844	35377968	35377906	124	enh	10856	chr9	35367050	+	Pus3	35374985	PU.1	P300	Ebf1	H3K27Ac	FALSE	H3K27Me3	C/EBPb	PU.1	6.57146	5.81904	5.46416	5.28973	5.41888	6.55678	6.0267	5.76716	5.9913	5.35266
pre-existing-PU.1	chr1	181365014	181365138	181365076	124	enh	83058	chr1	181448134	-	Smyd3	180885169	PU.1	FALSE	FALSE	H3K27Ac	H3K4Me1	FALSE	C/EBPb	PU.1	5.23545	5.42159	5.20134	4.35273	4.08704	6.4971	6.66863	5.76466	5.36089	5.7536
pre-existing-PU.1	chr9	121958225	121958349	121958287	124	enh	-53143	chr9	121905144	-	C85492	121890723	PU.1	FALSE	FALSE	H3K27Ac	H3K4Me1	FALSE	FALSE	PU.1	6.84088	7.9365	6.62688	5.7236	5.69571	6.05388	7.36756	7.29435	6.40643	5.58376
pre-existing-PU.1	chr18	60720280	60720404	60720342	124	prom	-97	chr18	60720439	+	Rbm22	60732383	PU.1	P300	FALSE	H3K27Ac	FALSE	FALSE	FALSE	PU.1	9.29217	9.17015	8.70845	8.31758	8.15505	6.42622	6.38443	6.12257	6.30992	6.03905
pre-existing-PU.1	chr14	17211929	17212053	17211991	124	enh	14272	chr14	17197719	+	Top2b	17263301	PU.1	FALSE	FALSE	H3K27Ac	H3K4Me1	FALSE	C/EBPb	PU.1	7.90025	7.13586	7.01295	7.09383	6.76834	6.75177	6.63951	5.97274	5.72251	5.78919
pre-existing-PU.1	chr7	26465113	26465237	26465175	124	enh	-1001	chr7	26466176	+	B9d2	26471577	PU.1	FALSE	FALSE	H3K27Ac	H3K4Me1	FALSE	C/EBPb	PU.1	8.69726	8.23344	8.64982	8.14614	7.56666	#N/A	#N/A	#N/A	#N/A	#N/A
pre-existing-PU.1	chr1	162227384	162227508	162227446	124	enh	54256	chr1	162281702	-	Rabgap1l	162149304	PU.1	FALSE	FALSE	H3K27Ac	H3K4Me1	FALSE	C/EBPb	PU.1	8.38916	6.65995	5.49038	6.76162	7.26021	5.88431	5.72134	5.41675	5.3683	5.23599
pre-existing-PU.1	chr1	136302624	136302748	136302686	124	prom	120	chr1	136302566	+	Cyb5r1	136308315	PU.1	P300	FALSE	H3K27Ac	H3K4Me1	FALSE	FALSE	PU.1	10.2415	8.25239	8.61879	8.99086	9.1133	8.42538	8.27181	7.77961	8.78149	10.7955
pre-existing-PU.1	chr5	77334436	77334560	77334498	124	prom	41	chr5	77334539	-	Aasdh	77304959	PU.1	P300	FALSE	H3K27Ac	FALSE	FALSE	FALSE	PU.1	7.57011	6.68504	6.12844	6.38057	6.44258	#N/A	#N/A	#N/A	#N/A	#N/A
pre-existing-PU.1	chr5	77322312	77322436	77322374	124	enh	12165	chr5	77334539	-	Aasdh	77304959	PU.1	FALSE	FALSE	H3K27Ac	H3K4Me1	FALSE	FALSE	PU.1	7.57011	6.68504	6.12844	6.38057	6.44258	#N/A	#N/A	#N/A	#N/A	#N/A
pre-existing-PU.1	chr11	102417546	102417670	102417608	124	enh	-48136	chr11	102465744	+	Fzd2	102469372	PU.1	P300	FALSE	H3K27Ac	FALSE	H3K27Me3	FALSE	PU.1	5.5274	4.41826	4.43842	4.5914	4.41826	4.82932	4.60469	4.73585	4.47563	4.65216
pre-existing-PU.1	chr13	100093699	100093823	100093761	124	enh	20872	chr13	100114633	-	Ptcd2	100089603	PU.1	P300	FALSE	H3K27Ac	H3K4Me1	FALSE	C/EBPb	PU.1	9.05035	8.28429	8.04663	8.00953	7.94278	7.1272	6.76013	6.76169	6.854	6.48612
pre-existing-PU.1	chr15	102181163	102181287	102181225	124	prom	-35	chr15	102181190	-	Aaas	102168677	PU.1	P300	Ebf1	H3K27Ac	FALSE	H3K27Me3	FALSE	PU.1	7.79051	8.58136	8.54104	6.94875	6.68471	8.71987	8.73305	8.19408	8.60124	6.8417
pre-existing-PU.1	chr2	90513552	90513676	90513614	124	enh	-3757	chr2	90517371	+	Nup160	90576485	PU.1	FALSE	Ebf1	H3K27Ac	H3K4Me1	FALSE	C/EBPb	PU.1	6.55798	6.50757	6.91026	5.80049	5.45296	6.33434	6.1491	5.98373	6.32351	5.87205
pre-existing-PU.1	chr11	59859961	59860085	59860023	124	enh	-9682	chr11	59850341	-	Pemt	59784118	PU.1	P300	FALSE	H3K27Ac	H3K4Me1	FALSE	FALSE	PU.1	5.59446	5.90322	5.86528	5.42388	4.49362	5.10586	5.22039	5.75622	5.413	4.98081
pre-existing-PU.1	chr2	181652074	181652198	181652136	124	enh	53072	chr2	181599064	+	Polr3k	181605531	PU.1	P300	Ebf1	H3K27Ac	H3K4Me1	H3K27Me3	C/EBPb	PU.1	7.7304	7.76452	7.31829	6.89032	6.63003	6.55886	6.57842	6.2285	6.46338	5.83927
pre-existing-PU.1	chr2	181652351	181652475	181652413	124	enh	53349	chr2	181599064	+	Polr3k	181605531	PU.1	P300	Ebf1	H3K27Ac	H3K4Me1	H3K27Me3	C/EBPb	PU.1	7.7304	7.76452	7.31829	6.89032	6.63003	6.55886	6.57842	6.2285	6.46338	5.83927
pre-existing-PU.1	chr2	181665461	181665585	181665523	124	enh	66459	chr2	181599064	+	Polr3k	181605531	PU.1	P300	Ebf1	H3K27Ac	H3K4Me1	H3K27Me3	C/EBPb	PU.1	7.7304	7.76452	7.31829	6.89032	6.63003	6.55886	6.57842	6.2285	6.46338	5.83927
pre-existing-PU.1	chr2	181665883	181666007	181665945	124	enh	66881	chr2	181599064	+	Polr3k	181605531	PU.1	P300	Ebf1	H3K27Ac	H3K4Me1	H3K27Me3	C/EBPb	PU.1	7.7304	7.76452	7.31829	6.89032	6.63003	6.55886	6.57842	6.2285	6.46338	5.83927
pre-existing-PU.1	chr2	72998968	72999092	72999030	124	enh	53474	chr2	73052504	-	Ola1	72930857	PU.1	P300	FALSE	H3K27Ac	H3K4Me1	FALSE	C/EBPb	PU.1	7.88235	8.2106	8.02256	7.43281	6.78404	#N/A	#N/A	#N/A	#N/A	#N/A
pre-existing-PU.1	chr9	40766260	40766384	40766322	124	enh	5873	chr9	40772195	-	4931429I11Rik	40702931	PU.1	P300	FALSE	H3K27Ac	H3K4Me1	FALSE	C/EBPb	PU.1	5.55401	4.36309	4.25961	4.29625	4.45703	3.05513	3.03875	3.5912	3.22242	3.49322
pre-existing-PU.1	chr10	44496111	44496235	44496173	124	enh	-290846	chr10	44787019	+	Prep	44878801	PU.1	FALSE	FALSE	H3K27Ac	H3K4Me1	FALSE	C/EBPb	PU.1	7.68279	7.83804	7.43574	7.14581	6.5867	7.20912	6.23899	5.87652	6.30799	6.17373
pre-existing-PU.1	chr7	149628656	149628780	149628718	124	prom	346	chr7	149628372	+	Tnni2	149630310	PU.1	P300	Ebf1	H3K27Ac	H3K4Me1	FALSE	C/EBPb	PU.1	7.71135	8.23362	6.74863	7.01978	6.6174	4.63611	4.75766	4.50364	4.62852	4.68485
pre-existing-PU.1	chr15	82049425	82049549	82049487	124	enh	5279	chr15	82054766	-	Tnfrsf13c	82052173	PU.1	P300	Ebf1	H3K27Ac	H3K4Me1	FALSE	FALSE	PU.1	8.72932	5.61449	6.38366	8.03284	7.6362	8.61684	6.92928	6.11463	6.05573	4.26965
pre-existing-PU.1	chr14	58042785	58042909	58042847	124	prom	-60	chr14	58042907	+	Ift88	58136773	PU.1	P300	FALSE	H3K27Ac	H3K4Me1	H3K27Me3	FALSE	PU.1	6.15674	5.75276	5.39455	5.08602	5.06935	6.02243	6.08767	6.04094	5.82659	5.95938
pre-existing-PU.1	chr10	80214385	80214509	80214447	124	enh	-3503	chr10	80217950	+	Dot1l	80257092	PU.1	FALSE	FALSE	H3K27Ac	H3K4Me1	FALSE	C/EBPb	PU.1	7.72472	7.61529	7.27551	6.952	6.63997	7.75487	7.69444	7.65039	7.62455	7.19893
pre-existing-PU.1	chr11	116704932	116705056	116704994	124	prom	166	chr11	116704828	+	1110005A03Rik	116711054	PU.1	P300	FALSE	H3K27Ac	FALSE	FALSE	FALSE	PU.1	7.75999	6.26524	6.25085	6.93949	6.67742	6.79314	6.62948	6.29342	6.19174	6.42793
pre-existing-PU.1	chr15	99304835	99304959	99304897	124	prom	264	chr15	99305161	-	Bcdin3d	99300514	PU.1	P300	FALSE	H3K27Ac	FALSE	FALSE	FALSE	PU.1	6.1553	5.7689	4.91344	4.83954	5.07444	#N/A	#N/A	#N/A	#N/A	#N/A
pre-existing-PU.1	chr2	106814619	106814743	106814681	124	prom	-127	chr2	106814554	-	2700007P21Rik	106802685	PU.1	P300	FALSE	H3K27Ac	H3K4Me1	FALSE	C/EBPb	PU.1	7.83928	8.19476	7.80871	7.04107	6.76068	5.46856	5.68273	5.53743	5.69791	6.50458
pre-existing-PU.1	chr9	32475695	32475819	32475757	124	enh	-27869	chr9	32503626	+	Ets1	32565405	PU.1	P300	FALSE	H3K27Ac	H3K4Me1	FALSE	C/EBPb	PU.1	7.84672	9.2622	9.32363	7.50203	6.76901	8.11424	8.43695	6.85008	5.48116	5.26164
pre-existing-PU.1	chr9	32461971	32462095	32462033	124	enh	-41593	chr9	32503626	+	Ets1	32565405	PU.1	FALSE	FALSE	H3K27Ac	H3K4Me1	FALSE	C/EBPb	PU.1	7.84672	9.2622	9.32363	7.50203	6.76901	8.11424	8.43695	6.85008	5.48116	5.26164
pre-existing-PU.1	chr9	13632434	13632558	13632496	124	prom	326	chr9	13632170	+	Fam76b	13650966	PU.1	P300	FALSE	H3K27Ac	FALSE	FALSE	FALSE	PU.1	8.8027	8.8081	8.1389	7.53699	7.72563	#N/A	#N/A	#N/A	#N/A	#N/A
pre-existing-PU.1	chr9	13632084	13632208	13632146	124	prom	-24	chr9	13632170	+	Fam76b	13650966	PU.1	P300	FALSE	H3K27Ac	FALSE	FALSE	FALSE	PU.1	8.8027	8.8081	8.1389	7.53699	7.72563	#N/A	#N/A	#N/A	#N/A	#N/A
pre-existing-PU.1	chr3	103010438	103010562	103010500	124	enh	34867	chr3	102975633	+	Bcas2	102983077	PU.1	P300	FALSE	H3K27Ac	H3K4Me1	FALSE	FALSE	PU.1	5.60615	5.71029	5.02582	4.50824	4.53269	6.2803	6.20693	5.38771	6.1053	5.94504
pre-existing-PU.1	chr10	92184804	92184928	92184866	124	prom	297	chr10	92185163	-	Nedd1	92147489	PU.1	P300	FALSE	H3K27Ac	FALSE	FALSE	FALSE	PU.1	6.74229	7.08668	6.78019	5.97521	5.6706	6.81033	7.06477	6.71379	7.33192	6.98069
pre-existing-PU.1	chr5	115637351	115637475	115637413	124	enh	-1283	chr5	115636130	-	Cabp1	115618699	PU.1	P300	Ebf1	H3K27Ac	H3K4Me1	FALSE	C/EBPb	PU.1	3.81816	3.04605	3.07467	3.54919	2.7532	3.63398	3.74045	4.06842	4.02955	3.63746
pre-existing-PU.1	chr5	115636746	115636870	115636808	124	prom	-678	chr5	115636130	-	Cabp1	115618699	PU.1	P300	Ebf1	H3K27Ac	H3K4Me1	FALSE	C/EBPb	PU.1	3.81816	3.04605	3.07467	3.54919	2.7532	3.63398	3.74045	4.06842	4.02955	3.63746
pre-existing-PU.1	chr10	67460835	67460959	67460897	124	enh	18552	chr10	67442345	+	Rtkn2	67506612	PU.1	P300	FALSE	H3K27Ac	H3K4Me1	FALSE	C/EBPb	PU.1	4.43814	5.71249	4.56362	3.50418	3.37649	#N/A	#N/A	#N/A	#N/A	#N/A
pre-existing-PU.1	chr11	87861002	87861126	87861064	124	prom	-108	chr11	87861172	+	Sfrs1	87867259	PU.1	P300	FALSE	H3K27Ac	FALSE	FALSE	FALSE	PU.1	8.30734	8.93977	8.37959	7.51286	7.24849	9.339	9.24214	8.30692	8.89822	7.88461
pre-existing-PU.1	chr19	43599103	43599227	43599165	124	prom	-70	chr19	43599095	-	Got1	43574242	PU.1	P300	FALSE	H3K27Ac	FALSE	FALSE	C/EBPb	PU.1	9.53003	9.28515	9.17429	8.92037	8.47846	8.20039	8.10732	7.44066	8.34974	7.99145
pre-existing-PU.1	chr5	20917320	20917444	20917382	124	enh	-13338	chr5	20930720	+	AI847670	20987942	PU.1	P300	Ebf1	H3K27Ac	H3K4Me1	FALSE	C/EBPb	PU.1	7.28964	6.84101	6.36574	6.20551	6.23813	7.21814	6.61371	5.87473	6.7061	5.22753
pre-existing-PU.1	chr8	72240305	72240429	72240367	124	prom	18	chr8	72240385	-	1200003I07Rik	72229036	PU.1	P300	FALSE	H3K27Ac	FALSE	FALSE	FALSE	PU.1	7.39006	7.06311	6.49737	6.4635	6.34409	6.58879	6.53024	5.63373	6.1502	6.61454
pre-existing-PU.1	chr4	26368750	26368874	26368812	124	enh	-95013	chr4	26273799	-	Manea	26251652	PU.1	FALSE	FALSE	H3K27Ac	H3K4Me1	FALSE	C/EBPb	PU.1	9.12803	9.93001	8.5715	8.06896	8.08425	7.93037	9.01258	6.43538	7.24176	8.57422
pre-existing-PU.1	chr6	52427516	52427640	52427578	124	enh	162716	chr6	52590294	-	Hibadh	52496223	PU.1	P300	FALSE	H3K27Ac	H3K4Me1	FALSE	FALSE	PU.1	9.82415	9.09186	8.66131	9.02073	8.7827	7.03398	6.82668	6.38736	6.36595	6.25705
pre-existing-PU.1	chr2	26434065	26434189	26434127	124	enh	-5256	chr2	26439383	+	Egfl7	26448202	PU.1	P300	Ebf1	H3K27Ac	H3K4Me1	FALSE	FALSE	PU.1	6.12423	6.05044	5.57217	5.59941	5.08446	7.01374	6.80551	6.81896	6.99126	5.93803
pre-existing-PU.1	chr14	65059663	65059787	65059725	124	enh	15015	chr14	65074740	-	Msra	64741461	PU.1	P300	FALSE	H3K27Ac	FALSE	FALSE	FALSE	PU.1	7.0959	7.55824	7.41538	6.48641	6.05888	5.10125	5.33138	5.40613	5.23079	4.67594
pre-existing-PU.1	chr18	70681914	70682038	70681976	124	enh	7999	chr18	70689975	-	Poli	70668333	PU.1	P300	FALSE	H3K27Ac	H3K4Me1	FALSE	C/EBPb	PU.1	7.61751	6.39635	5.98993	6.45924	6.58195	6.42279	6.24781	6.20814	6.03678	5.61288
pre-existing-PU.1	chr6	106719042	106719166	106719104	124	prom	-61	chr6	106719165	+	Trnt1	106732463	PU.1	P300	FALSE	H3K27Ac	FALSE	FALSE	FALSE	PU.1	8.41979	8.27765	7.58887	7.4148	7.38605	7.40498	7.25622	6.39252	7.05607	7.24688
pre-existing-PU.1	chr4	86503451	86503575	86503513	124	prom	-242	chr4	86503271	-	Rps6	86500002	PU.1	P300	FALSE	H3K27Ac	FALSE	FALSE	FALSE	PU.1	7.00275	6.76531	6.47191	6.30082	5.96956	9.8106	9.72551	9.53787	9.65388	9.4096
pre-existing-PU.1	chr11	75082227	75082351	75082289	124	enh	74795	chr11	75007494	+	Rtn4rl1	75081264	PU.1	FALSE	FALSE	H3K27Ac	H3K4Me1	FALSE	C/EBPb	PU.1	5.91096	4.16439	5.25023	5.5391	4.87795	5.12617	5.02675	5.57624	5.23068	5.04595
pre-existing-PU.1	chr11	75081442	75081566	75081504	124	enh	74010	chr11	75007494	+	Rtn4rl1	75081264	PU.1	FALSE	FALSE	H3K27Ac	H3K4Me1	FALSE	C/EBPb	PU.1	5.91096	4.16439	5.25023	5.5391	4.87795	5.12617	5.02675	5.57624	5.23068	5.04595
pre-existing-PU.1	chr14	49791631	49791755	49791693	124	prom	-208	chr14	49791901	+	Nat12	49810706	PU.1	P300	FALSE	H3K27Ac	H3K4Me1	FALSE	FALSE	PU.1	7.43654	7.19304	6.88263	6.48105	6.40816	#N/A	#N/A	#N/A	#N/A	#N/A
pre-existing-PU.1	chr8	113521595	113521719	113521657	124	prom	66	chr8	113521723	-	Ddx19a	113498890	PU.1	P300	FALSE	H3K27Ac	FALSE	FALSE	FALSE	FALSE	8.69663	8.96451	8.80493	8.00812	7.66963	8.07682	8.10275	7.81639	8.19003	7.75415
pre-existing-PU.1	chr8	83866224	83866348	83866286	124	enh	-327481	chr8	83538805	-	Usp38	83504631	PU.1	P300	FALSE	H3K27Ac	H3K4Me1	FALSE	FALSE	PU.1	8.07913	7.77423	7.14121	6.98135	7.05453	6.44311	6.5165	5.70603	5.95849	5.818
pre-existing-PU.1	chr8	83507892	83508016	83507954	124	enh	30851	chr8	83538805	-	Usp38	83504631	PU.1	FALSE	FALSE	H3K27Ac	H3K4Me1	FALSE	C/EBPb	PU.1	8.07913	7.77423	7.14121	6.98135	7.05453	6.44311	6.5165	5.70603	5.95849	5.818
pre-existing-PU.1	chr8	83472536	83472660	83472598	124	enh	66207	chr8	83538805	-	Usp38	83504631	PU.1	P300	FALSE	H3K27Ac	H3K4Me1	FALSE	C/EBPb	PU.1	8.07913	7.77423	7.14121	6.98135	7.05453	6.44311	6.5165	5.70603	5.95849	5.818
pre-existing-PU.1	chr8	83538977	83539101	83539039	124	prom	-234	chr8	83538805	-	Usp38	83504631	PU.1	P300	FALSE	H3K27Ac	FALSE	FALSE	FALSE	PU.1	8.07913	7.77423	7.14121	6.98135	7.05453	6.44311	6.5165	5.70603	5.95849	5.818
pre-existing-PU.1	chr2	130109743	130109867	130109805	124	prom	382	chr2	130110187	-	Idh3b	130105044	PU.1	P300	FALSE	H3K27Ac	H3K4Me1	FALSE	FALSE	PU.1	10.1659	9.41458	9.53506	9.59917	9.14236	8.58878	8.5014	8.63401	8.68626	8.2633
pre-existing-PU.1	chr2	130110074	130110198	130110136	124	prom	51	chr2	130110187	-	Idh3b	130105044	PU.1	P300	FALSE	H3K27Ac	FALSE	FALSE	FALSE	PU.1	10.1659	9.41458	9.53506	9.59917	9.14236	8.58878	8.5014	8.63401	8.68626	8.2633
pre-existing-PU.1	chr7	19669883	19670007	19669945	124	prom	748	chr7	19669197	+	Dmpk	19679169	PU.1	P300	Ebf1	H3K27Ac	H3K4Me1	FALSE	FALSE	PU.1	4.6758	3.78643	3.85986	3.80925	3.65372	4.56313	4.57901	4.68785	4.31997	4.3692
pre-existing-PU.1	chr8	125189180	125189304	125189242	124	enh	33767	chr8	125223009	-	Cbfa2t3	125149035	PU.1	P300	FALSE	H3K27Ac	H3K4Me1	FALSE	FALSE	PU.1	6.18634	5.06774	4.94551	5.09425	5.16774	#N/A	#N/A	#N/A	#N/A	#N/A
pre-existing-PU.1	chr8	125190541	125190665	125190603	124	enh	32406	chr8	125223009	-	Cbfa2t3	125149035	PU.1	P300	FALSE	H3K27Ac	H3K4Me1	FALSE	FALSE	PU.1	6.18634	5.06774	4.94551	5.09425	5.16774	#N/A	#N/A	#N/A	#N/A	#N/A
pre-existing-PU.1	chr6	29114658	29114782	29114720	124	prom	4	chr6	29114724	-	Rbm28	29073572	PU.1	P300	FALSE	H3K27Ac	H3K4Me1	H3K27Me3	FALSE	PU.1	7.72627	7.72734	7.38963	7.02841	6.71178	8.00948	7.6676	7.41911	7.67699	7.48193
pre-existing-PU.1	chr17	50189795	50189919	50189857	124	enh	139965	chr17	50329822	-	Rftn1	50132631	PU.1	FALSE	FALSE	H3K27Ac	H3K4Me1	FALSE	FALSE	PU.1	8.25429	7.87376	6.28244	7.03887	7.23988	#N/A	#N/A	#N/A	#N/A	#N/A
pre-existing-PU.1	chr10	13927500	13927624	13927562	124	enh	241378	chr10	13686184	+	Hivep2	13871184	PU.1	P300	FALSE	H3K27Ac	H3K4Me1	FALSE	C/EBPb	PU.1	7.53837	7.8718	6.9418	6.47991	6.5243	5.76189	6.22478	5.06218	4.61758	5.34311
pre-existing-PU.1	chr10	13708204	13708328	13708266	124	enh	22082	chr10	13686184	+	Hivep2	13871184	PU.1	FALSE	FALSE	H3K27Ac	H3K4Me1	FALSE	C/EBPb	PU.1	7.53837	7.8718	6.9418	6.47991	6.5243	5.76189	6.22478	5.06218	4.61758	5.34311
pre-existing-PU.1	chr10	13684624	13684748	13684686	124	enh	-1498	chr10	13686184	+	Hivep2	13871184	PU.1	P300	Ebf1	H3K27Ac	FALSE	FALSE	FALSE	PU.1	7.53837	7.8718	6.9418	6.47991	6.5243	5.76189	6.22478	5.06218	4.61758	5.34311
pre-existing-PU.1	chr10	13805491	13805615	13805553	124	enh	119369	chr10	13686184	+	Hivep2	13871184	PU.1	P300	FALSE	H3K27Ac	H3K4Me1	FALSE	FALSE	PU.1	7.53837	7.8718	6.9418	6.47991	6.5243	5.76189	6.22478	5.06218	4.61758	5.34311
pre-existing-PU.1	chr10	13928156	13928280	13928218	124	enh	242034	chr10	13686184	+	Hivep2	13871184	PU.1	P300	FALSE	H3K27Ac	H3K4Me1	FALSE	C/EBPb	PU.1	7.53837	7.8718	6.9418	6.47991	6.5243	5.76189	6.22478	5.06218	4.61758	5.34311
pre-existing-PU.1	chr10	13768069	13768193	13768131	124	enh	81947	chr10	13686184	+	Hivep2	13871184	PU.1	FALSE	Ebf1	H3K27Ac	H3K4Me1	FALSE	C/EBPb	PU.1	7.53837	7.8718	6.9418	6.47991	6.5243	5.76189	6.22478	5.06218	4.61758	5.34311
pre-existing-PU.1	chr10	13852732	13852856	13852794	124	enh	166610	chr10	13686184	+	Hivep2	13871184	PU.1	FALSE	FALSE	H3K27Ac	H3K4Me1	FALSE	C/EBPb	PU.1	7.53837	7.8718	6.9418	6.47991	6.5243	5.76189	6.22478	5.06218	4.61758	5.34311
pre-existing-PU.1	chr14	57287217	57287341	57287279	124	prom	195	chr14	57287084	+	Mphosph8	57316266	PU.1	P300	Ebf1	H3K27Ac	FALSE	FALSE	FALSE	PU.1	7.85691	7.84675	7.75971	6.98809	6.8443	#N/A	#N/A	#N/A	#N/A	#N/A
pre-existing-PU.1	chr8	36558009	36558133	36558071	124	prom	516	chr8	36558587	-	Eri1	36528318	PU.1	P300	FALSE	H3K27Ac	FALSE	FALSE	FALSE	PU.1	8.11439	8.54388	8.42644	7.34165	7.10421	#N/A	#N/A	#N/A	#N/A	#N/A
pre-existing-PU.1	chr3	102934325	102934449	102934387	124	enh	2909	chr3	102931478	+	Dennd2c	102973656	PU.1	P300	FALSE	H3K27Ac	H3K4Me1	FALSE	FALSE	PU.1	5.3951	5.16083	4.99943	4.58341	4.39125	4.13872	3.91578	4.32481	4.63453	4.69844
pre-existing-PU.1	chr9	56113724	56113848	56113786	124	enh	-104909	chr9	56008877	-	Tspan3	55983690	PU.1	FALSE	FALSE	H3K27Ac	H3K4Me1	FALSE	C/EBPb	PU.1	7.84169	8.29599	8.07335	7.31678	6.83961	6.02055	6.19956	5.92735	6.42283	6.18711
pre-existing-PU.1	chr9	56113397	56113521	56113459	124	enh	-104582	chr9	56008877	-	Tspan3	55983690	PU.1	FALSE	FALSE	H3K27Ac	H3K4Me1	FALSE	C/EBPb	PU.1	7.84169	8.29599	8.07335	7.31678	6.83961	6.02055	6.19956	5.92735	6.42283	6.18711
pre-existing-PU.1	chr12	83327060	83327184	83327122	124	enh	-85213	chr12	83412335	+	Sipa1l1	83552771	PU.1	P300	Ebf1	H3K27Ac	H3K4Me1	FALSE	C/EBPb	PU.1	5.52947	4.4502	4.59003	4.61946	4.52778	7.34136	7.28947	6.99312	5.49651	6.11146
pre-existing-PU.1	chr3	121977155	121977279	121977217	124	prom	-114	chr3	121977331	+	Dnttip2	121988189	PU.1	P300	FALSE	H3K27Ac	FALSE	FALSE	FALSE	PU.1	8.02119	7.90336	7.52236	7.07107	7.02647	7.61079	7.19237	6.56167	7.4633	7.14572
pre-existing-PU.1	chr15	9677211	9677335	9677273	124	enh	1288	chr15	9678561	-	Spef2	9592490	PU.1	FALSE	FALSE	H3K27Ac	H3K4Me1	FALSE	C/EBPb	PU.1	3.52963	2.62664	2.48072	2.59653	2.54073	#N/A	#N/A	#N/A	#N/A	#N/A
pre-existing-PU.1	chr1	39592454	39592578	39592516	124	prom	-130	chr1	39592646	+	D1Bwg0212e	39603722	PU.1	P300	FALSE	H3K27Ac	H3K4Me1	H3K27Me3	FALSE	PU.1	6.11225	5.74601	5.76551	5.2689	5.1308	5.74769	5.8907	5.49966	5.80101	5.50477
pre-existing-PU.1	chr3	59145619	59145743	59145681	124	enh	-78928	chr3	59066753	-	P2ry12	59020192	PU.1	P300	FALSE	H3K27Ac	H3K4Me1	FALSE	C/EBPb	PU.1	4.73578	2.9747	3.15147	4.17464	3.761	3.4897	3.21167	3.48552	3.6537	3.79385
pre-existing-PU.1	chr18	15360214	15360338	15360276	124	enh	-50321	chr18	15309955	-	Kctd1	15127193	PU.1	P300	Ebf1	H3K27Ac	H3K4Me1	FALSE	C/EBPb	PU.1	6.37791	5.3627	5.32018	5.63246	5.40412	5.45884	5.31239	5.48666	5.29403	5.11269
pre-existing-PU.1	chr9	3000061	3000185	3000123	124	enh	-335107	chr9	3335230	+	Alkbh8	3385846	PU.1	P300	Ebf1	H3K27Ac	H3K4Me1	H3K27Me3	C/EBPb	PU.1	7.24376	7.12014	6.93518	6.56705	6.27383	6.76551	6.15715	5.51119	5.67772	5.41962
pre-existing-PU.1	chr9	3035797	3035921	3035859	124	enh	-299371	chr9	3335230	+	Alkbh8	3385846	PU.1	P300	Ebf1	H3K27Ac	H3K4Me1	H3K27Me3	C/EBPb	PU.1	7.24376	7.12014	6.93518	6.56705	6.27383	6.76551	6.15715	5.51119	5.67772	5.41962
pre-existing-PU.1	chr9	3025397	3025521	3025459	124	enh	-309771	chr9	3335230	+	Alkbh8	3385846	PU.1	P300	FALSE	H3K27Ac	H3K4Me1	H3K27Me3	C/EBPb	PU.1	7.24376	7.12014	6.93518	6.56705	6.27383	6.76551	6.15715	5.51119	5.67772	5.41962
pre-existing-PU.1	chr9	3036245	3036369	3036307	124	enh	-298923	chr9	3335230	+	Alkbh8	3385846	PU.1	P300	Ebf1	H3K27Ac	H3K4Me1	H3K27Me3	C/EBPb	PU.1	7.24376	7.12014	6.93518	6.56705	6.27383	6.76551	6.15715	5.51119	5.67772	5.41962
pre-existing-PU.1	chr9	3026638	3026762	3026700	124	enh	-308530	chr9	3335230	+	Alkbh8	3385846	PU.1	P300	Ebf1	H3K27Ac	H3K4Me1	H3K27Me3	C/EBPb	PU.1	7.24376	7.12014	6.93518	6.56705	6.27383	6.76551	6.15715	5.51119	5.67772	5.41962
pre-existing-PU.1	chr9	3015176	3015300	3015238	124	enh	-319992	chr9	3335230	+	Alkbh8	3385846	PU.1	P300	Ebf1	H3K27Ac	H3K4Me1	H3K27Me3	C/EBPb	PU.1	7.24376	7.12014	6.93518	6.56705	6.27383	6.76551	6.15715	5.51119	5.67772	5.41962
pre-existing-PU.1	chr9	3015696	3015820	3015758	124	enh	-319472	chr9	3335230	+	Alkbh8	3385846	PU.1	P300	Ebf1	H3K27Ac	H3K4Me1	H3K27Me3	C/EBPb	PU.1	7.24376	7.12014	6.93518	6.56705	6.27383	6.76551	6.15715	5.51119	5.67772	5.41962
pre-existing-PU.1	chr9	3016274	3016398	3016336	124	enh	-318894	chr9	3335230	+	Alkbh8	3385846	PU.1	P300	Ebf1	H3K27Ac	H3K4Me1	H3K27Me3	C/EBPb	PU.1	7.24376	7.12014	6.93518	6.56705	6.27383	6.76551	6.15715	5.51119	5.67772	5.41962
pre-existing-PU.1	chr16	33380867	33380991	33380929	124	prom	69	chr16	33380860	+	Zfp148	33503989	PU.1	P300	FALSE	H3K27Ac	FALSE	FALSE	FALSE	PU.1	7.66218	6.95538	6.75094	6.68539	6.69225	7.64867	7.42719	6.9272	6.96756	7.4696
pre-existing-PU.1	chr8	42502342	42502466	42502404	124	prom	68	chr8	42502472	-	Frg1	42482807	PU.1	P300	FALSE	H3K27Ac	FALSE	FALSE	FALSE	PU.1	9.70628	9.59701	9.88711	9.12036	8.73943	8.46778	8.5294	8.24398	7.79039	7.61213
pre-existing-PU.1	chr18	24155298	24155422	24155360	124	enh	7226	chr18	24148134	+	Zfp35	24163872	PU.1	P300	FALSE	H3K27Ac	H3K4Me1	FALSE	C/EBPb	PU.1	8.58184	8.55008	8.38105	7.80146	7.61612	5.53092	5.53447	5.78202	5.50858	5.41861
pre-existing-PU.1	chr10	20671966	20672090	20672028	124	prom	-324	chr10	20672352	+	Ahi1	20800235	PU.1	P300	FALSE	H3K27Ac	H3K4Me1	FALSE	C/EBPb	PU.1	5.77146	5.58619	5.82078	5.4653	4.80623	5.24202	5.29409	5.32982	4.65809	4.82468
pre-existing-PU.1	chr10	20575599	20575723	20575661	124	enh	-96691	chr10	20672352	+	Ahi1	20800235	PU.1	P300	FALSE	H3K27Ac	H3K4Me1	FALSE	C/EBPb	PU.1	5.77146	5.58619	5.82078	5.4653	4.80623	5.24202	5.29409	5.32982	4.65809	4.82468
pre-existing-PU.1	chr10	20602587	20602711	20602649	124	enh	-69703	chr10	20672352	+	Ahi1	20800235	PU.1	P300	FALSE	H3K27Ac	H3K4Me1	FALSE	C/EBPb	PU.1	5.77146	5.58619	5.82078	5.4653	4.80623	5.24202	5.29409	5.32982	4.65809	4.82468
pre-existing-PU.1	chr12	113196774	113196898	113196836	124	enh	8352	chr12	113205188	-	2010107E04Rik	113199586	PU.1	P300	FALSE	H3K27Ac	H3K4Me1	FALSE	C/EBPb	PU.1	10.952	11.0077	10.9474	10.7581	9.98716	9.90498	9.87521	10.0478	10.0115	9.24017
pre-existing-PU.1	chr6	145255334	145255458	145255396	124	enh	-56645	chr6	145198751	-	Kras	145165218	PU.1	P300	FALSE	H3K27Ac	H3K4Me1	FALSE	C/EBPb	PU.1	6.18559	6.12224	5.7524	5.44419	5.22362	5.18078	5.1956	5.1039	5.14956	4.98454
pre-existing-PU.1	chr6	145224988	145225112	145225050	124	enh	-26299	chr6	145198751	-	Kras	145165218	PU.1	P300	FALSE	H3K27Ac	H3K4Me1	H3K27Me3	FALSE	PU.1	6.18559	6.12224	5.7524	5.44419	5.22362	5.18078	5.1956	5.1039	5.14956	4.98454
pre-existing-PU.1	chr6	118369458	118369582	118369520	124	prom	-85	chr6	118369435	-	Bms1	118333398	PU.1	P300	FALSE	H3K27Ac	FALSE	FALSE	C/EBPb	PU.1	9.95127	9.77655	9.65246	9.16126	8.99143	#N/A	#N/A	#N/A	#N/A	#N/A
pre-existing-PU.1	chr4	115796389	115796513	115796451	124	prom	-157	chr4	115796294	-	Rad54l	115769559	PU.1	P300	FALSE	H3K27Ac	FALSE	FALSE	FALSE	FALSE	4.33897	6.31934	5.96258	3.58521	3.37955	5.8143	5.479	5.22916	5.27743	4.06228
pre-existing-PU.1	chr2	31428193	31428317	31428255	124	prom	11	chr2	31428244	+	Fubp3	31473039	PU.1	P300	Ebf1	H3K27Ac	H3K4Me1	H3K27Me3	FALSE	PU.1	8.85548	8.83499	8.71219	8.25137	7.89766	7.76026	7.68176	6.56246	8.28411	8.69992
pre-existing-PU.1	chr2	164658969	164659093	164659031	124	prom	65	chr2	164659096	-	Neurl2	164656229	PU.1	P300	FALSE	H3K27Ac	H3K4Me1	FALSE	FALSE	FALSE	7.72377	6.08828	6.13144	6.67102	6.76757	5.44125	5.36964	5.84738	6.16365	6.84545
pre-existing-PU.1	chr5	139925134	139925258	139925196	124	enh	11292	chr5	139936488	-	3110082I17Rik	139835692	PU.1	P300	FALSE	H3K27Ac	H3K4Me1	FALSE	C/EBPb	FALSE	7.63005	8.72151	8.24008	7.22887	6.67579	8.7586	8.53708	8.53956	8.73438	7.6197
pre-existing-PU.1	chr5	139925985	139926109	139926047	124	enh	10441	chr5	139936488	-	3110082I17Rik	139835692	PU.1	P300	FALSE	H3K27Ac	H3K4Me1	FALSE	C/EBPb	FALSE	7.63005	8.72151	8.24008	7.22887	6.67579	8.7586	8.53708	8.53956	8.73438	7.6197
pre-existing-PU.1	chr7	147302403	147302527	147302465	124	prom	-143	chr7	147302322	-	Echs1	147291621	PU.1	P300	FALSE	H3K27Ac	H3K4Me1	FALSE	C/EBPb	PU.1	8.0497	8.77724	9.28441	8.4689	7.0961	6.95113	7.41804	7.26621	7.52558	7.11877
pre-existing-PU.1	chr14	31764497	31764621	31764559	124	prom	-114	chr14	31764673	+	Nek4	31800587	PU.1	P300	FALSE	H3K27Ac	H3K4Me1	FALSE	FALSE	PU.1	5.78933	5.32328	5.34411	5.00135	4.83731	5.42766	5.18428	5.18939	5.57706	5.70832
pre-existing-PU.1	chr19	5366734	5366858	5366796	124	prom	-16	chr19	5366812	+	Eif1ad	5371511	PU.1	FALSE	FALSE	H3K27Ac	FALSE	FALSE	C/EBPb	PU.1	8.77775	9.07919	8.73501	7.77142	7.82588	#N/A	#N/A	#N/A	#N/A	#N/A
pre-existing-PU.1	chr17	44324645	44324769	44324707	124	prom	-813	chr17	44325520	+	Clic5	44417117	PU.1	FALSE	FALSE	H3K27Ac	FALSE	FALSE	C/EBPb	PU.1	3.92956	2.98092	2.90022	2.78058	2.9804	3.70763	3.71674	3.78109	3.52032	3.50237
pre-existing-PU.1	chr10	77875625	77875749	77875687	124	prom	101	chr10	77875788	-	Rrp1	77863106	PU.1	P300	FALSE	H3K27Ac	H3K4Me1	FALSE	FALSE	PU.1	9.26352	9.09415	8.89575	8.47359	8.31455	#N/A	#N/A	#N/A	#N/A	#N/A
pre-existing-PU.1	chr10	77854805	77854929	77854867	124	enh	20921	chr10	77875788	-	Rrp1	77863106	PU.1	FALSE	FALSE	H3K27Ac	H3K4Me1	FALSE	FALSE	FALSE	9.26352	9.09415	8.89575	8.47359	8.31455	#N/A	#N/A	#N/A	#N/A	#N/A
pre-existing-PU.1	chr6	6905837	6905961	6905899	124	prom	-118	chr6	6906017	+	Acn9	6989220	PU.1	FALSE	FALSE	H3K27Ac	FALSE	FALSE	FALSE	PU.1	4.84998	4.39646	4.35237	4.30348	3.90556	6.77572	6.84047	5.99885	6.48354	6.46411
pre-existing-PU.1	chr10	127472546	127472670	127472608	124	prom	207	chr10	127472401	+	Naca	127485693	PU.1	P300	Ebf1	H3K27Ac	FALSE	FALSE	FALSE	PU.1	12.7941	12.5928	12.4943	12.3441	11.8502	11.9192	11.9637	11.3173	11.8732	10.973
pre-existing-PU.1	chr2	157854041	157854165	157854103	124	prom	-426	chr2	157854529	+	Rprd1b	157903056	PU.1	P300	FALSE	H3K27Ac	H3K4Me1	FALSE	FALSE	FALSE	6.37399	6.58683	6.07346	5.79932	5.4338	#N/A	#N/A	#N/A	#N/A	#N/A
pre-existing-PU.1	chr7	19735098	19735222	19735160	124	prom	-26	chr7	19735186	+	Snrpd2	19738075	PU.1	FALSE	FALSE	H3K27Ac	FALSE	FALSE	FALSE	PU.1	11.1609	11.9094	11.6944	10.9102	10.2268	12.1022	12.1282	11.7337	12.071	10.5154
pre-existing-PU.1	chr4	40704832	40704956	40704894	124	prom	24	chr4	40704918	-	Smu1	40682681	PU.1	P300	FALSE	H3K27Ac	FALSE	FALSE	FALSE	PU.1	9.36147	9.74102	9.10122	8.632	8.42878	7.84239	7.89835	7.18712	7.7629	7.48471
pre-existing-PU.1	chr8	129432806	129432930	129432868	124	enh	36862	chr8	129469730	-	Tomm20	129458449	PU.1	P300	Ebf1	H3K27Ac	H3K4Me1	FALSE	C/EBPb	PU.1	10.5631	10.6582	10.4225	9.81332	9.63211	10.2427	10.0056	9.70822	10.2806	10.0021
pre-existing-PU.1	chr8	129356825	129356949	129356887	124	enh	112843	chr8	129469730	-	Tomm20	129458449	PU.1	P300	Ebf1	H3K27Ac	H3K4Me1	FALSE	C/EBPb	PU.1	10.5631	10.6582	10.4225	9.81332	9.63211	10.2427	10.0056	9.70822	10.2806	10.0021
pre-existing-PU.1	chr8	129373993	129374117	129374055	124	enh	95675	chr8	129469730	-	Tomm20	129458449	PU.1	FALSE	FALSE	H3K27Ac	H3K4Me1	FALSE	C/EBPb	PU.1	10.5631	10.6582	10.4225	9.81332	9.63211	10.2427	10.0056	9.70822	10.2806	10.0021
pre-existing-PU.1	chr8	129393015	129393139	129393077	124	enh	76653	chr8	129469730	-	Tomm20	129458449	PU.1	FALSE	FALSE	H3K27Ac	H3K4Me1	H3K27Me3	C/EBPb	PU.1	10.5631	10.6582	10.4225	9.81332	9.63211	10.2427	10.0056	9.70822	10.2806	10.0021
pre-existing-PU.1	chr8	129392645	129392769	129392707	124	enh	77023	chr8	129469730	-	Tomm20	129458449	PU.1	P300	FALSE	H3K27Ac	H3K4Me1	H3K27Me3	C/EBPb	PU.1	10.5631	10.6582	10.4225	9.81332	9.63211	10.2427	10.0056	9.70822	10.2806	10.0021
pre-existing-PU.1	chr8	129279702	129279826	129279764	124	enh	189966	chr8	129469730	-	Tomm20	129458449	PU.1	P300	FALSE	H3K27Ac	H3K4Me1	FALSE	C/EBPb	PU.1	10.5631	10.6582	10.4225	9.81332	9.63211	10.2427	10.0056	9.70822	10.2806	10.0021
pre-existing-PU.1	chr8	129244530	129244654	129244592	124	enh	225138	chr8	129469730	-	Tomm20	129458449	PU.1	P300	Ebf1	H3K27Ac	H3K4Me1	H3K27Me3	C/EBPb	PU.1	10.5631	10.6582	10.4225	9.81332	9.63211	10.2427	10.0056	9.70822	10.2806	10.0021
pre-existing-PU.1	chr8	129281714	129281838	129281776	124	enh	187954	chr8	129469730	-	Tomm20	129458449	PU.1	P300	Ebf1	H3K27Ac	H3K4Me1	FALSE	C/EBPb	PU.1	10.5631	10.6582	10.4225	9.81332	9.63211	10.2427	10.0056	9.70822	10.2806	10.0021
pre-existing-PU.1	chr8	129282012	129282136	129282074	124	enh	187656	chr8	129469730	-	Tomm20	129458449	PU.1	P300	Ebf1	H3K27Ac	H3K4Me1	FALSE	C/EBPb	PU.1	10.5631	10.6582	10.4225	9.81332	9.63211	10.2427	10.0056	9.70822	10.2806	10.0021
pre-existing-PU.1	chr8	129453837	129453961	129453899	124	enh	15831	chr8	129469730	-	Tomm20	129458449	PU.1	FALSE	FALSE	H3K27Ac	H3K4Me1	FALSE	C/EBPb	PU.1	10.5631	10.6582	10.4225	9.81332	9.63211	10.2427	10.0056	9.70822	10.2806	10.0021
pre-existing-PU.1	chr8	129494935	129495059	129494997	124	prom	-18	chr8	129494979	-	Rbm34	129471072	PU.1	P300	FALSE	H3K27Ac	H3K4Me1	H3K27Me3	FALSE	PU.1	8.50995	8.60791	8.02704	7.60472	7.57934	8.6574	8.4479	7.91663	8.64414	8.33195
pre-existing-PU.1	chr11	87666605	87666729	87666667	124	prom	-59	chr11	87666726	+	Mks1	87677181	PU.1	P300	FALSE	H3K27Ac	H3K4Me1	FALSE	FALSE	PU.1	6.20657	5.86239	5.92608	5.81756	5.27648	4.53703	4.45113	4.47454	4.95127	4.87635
pre-existing-PU.1	chr11	83647806	83647930	83647868	124	enh	-16502	chr11	83664370	+	Hnf1b	83719317	PU.1	P300	FALSE	H3K27Ac	H3K4Me1	H3K27Me3	C/EBPb	PU.1	4.71086	3.63445	3.67372	3.86527	3.78159	#N/A	#N/A	#N/A	#N/A	#N/A
pre-existing-PU.1	chr4	44085331	44085455	44085393	124	enh	11656	chr4	44097049	-	Gne	44046946	PU.1	P300	FALSE	H3K27Ac	FALSE	FALSE	FALSE	PU.1	6.27425	5.38035	5.50035	5.40518	5.3468	7.5565	7.39237	7.25798	7.23503	6.48374
pre-existing-PU.1	chr11	88017752	88017876	88017814	124	prom	-105	chr11	88017919	+	Mrps23	88025009	PU.1	P300	FALSE	H3K27Ac	FALSE	FALSE	C/EBPb	PU.1	8.54075	8.24716	8.07504	8.03427	7.61417	6.38274	6.11959	5.77814	6.52495	6.28943
pre-existing-PU.1	chr3	32635996	32636120	32636058	124	prom	74	chr3	32635984	+	Ndufb5	32650481	PU.1	P300	FALSE	H3K27Ac	FALSE	FALSE	FALSE	PU.1	10.8376	10.8006	10.6718	10.5978	9.91196	10.0792	10.1855	9.63388	10.0711	9.1916
pre-existing-PU.1	chr11	22890483	22890607	22890545	124	prom	-47	chr11	22890592	+	Cct4	22903336	PU.1	P300	FALSE	H3K27Ac	FALSE	H3K27Me3	C/EBPb	PU.1	8.68871	8.25837	8.11431	7.8285	7.76784	9.08477	8.86188	8.18764	8.69899	8.3517
pre-existing-PU.1	chr7	96396748	96396872	96396810	124	enh	90487	chr7	96487297	-	Tmem135	96288230	PU.1	P300	FALSE	H3K27Ac	H3K4Me1	FALSE	C/EBPb	PU.1	6.81047	7.39376	6.97126	6.0191	5.89151	#N/A	#N/A	#N/A	#N/A	#N/A
pre-existing-PU.1	chr7	96419079	96419203	96419141	124	enh	68156	chr7	96487297	-	Tmem135	96288230	PU.1	P300	FALSE	H3K27Ac	H3K4Me1	FALSE	FALSE	PU.1	6.81047	7.39376	6.97126	6.0191	5.89151	#N/A	#N/A	#N/A	#N/A	#N/A
pre-existing-PU.1	chr7	96365293	96365417	96365355	124	enh	121942	chr7	96487297	-	Tmem135	96288230	PU.1	P300	FALSE	H3K27Ac	H3K4Me1	FALSE	C/EBPb	PU.1	6.81047	7.39376	6.97126	6.0191	5.89151	#N/A	#N/A	#N/A	#N/A	#N/A
pre-existing-PU.1	chr2	124447859	124447983	124447921	124	enh	11890	chr2	124436031	+	Sema6d	124493506	PU.1	FALSE	FALSE	H3K27Ac	H3K4Me1	FALSE	C/EBPb	PU.1	4.74838	4.97106	5.21239	4.2122	3.82958	4.10243	4.39589	4.46481	4.02461	3.84359
pre-existing-PU.1	chr11	55282306	55282430	55282368	124	prom	-885	chr11	55283253	+	G3bp1	55314389	PU.1	P300	FALSE	H3K27Ac	H3K4Me1	FALSE	FALSE	PU.1	9.02056	8.7184	8.64491	8.12414	8.10387	#N/A	#N/A	#N/A	#N/A	#N/A
pre-existing-PU.1	chr1	54643202	54643326	54643264	124	enh	-147449	chr1	54495815	-	Gtf3c3	54454424	PU.1	P300	FALSE	H3K27Ac	H3K4Me1	FALSE	C/EBPb	PU.1	7.10451	7.1201	6.93079	6.68071	6.19	#N/A	#N/A	#N/A	#N/A	#N/A
pre-existing-PU.1	chr15	96573806	96573930	96573868	124	enh	-43739	chr15	96530129	-	Slc38a2	96517822	PU.1	FALSE	FALSE	H3K27Ac	H3K4Me1	FALSE	C/EBPb	PU.1	9.40141	8.44414	8.35765	8.15907	8.4886	9.58206	9.03952	8.67488	8.72722	8.92808
pre-existing-PU.1	chr15	96529540	96529664	96529602	124	prom	527	chr15	96530129	-	Slc38a2	96517822	PU.1	P300	FALSE	H3K27Ac	FALSE	FALSE	C/EBPb	PU.1	9.40141	8.44414	8.35765	8.15907	8.4886	9.58206	9.03952	8.67488	8.72722	8.92808
pre-existing-PU.1	chr15	80094699	80094823	80094761	124	prom	-25	chr15	80094736	-	Rps19bp1	80091043	PU.1	P300	FALSE	H3K27Ac	H3K4Me1	FALSE	FALSE	PU.1	8.6851	8.64243	8.57156	8.04521	7.77321	8.5192	8.1717	8.01299	8.64983	8.19162
pre-existing-PU.1	chr7	116847422	116847546	116847484	124	prom	234	chr7	116847250	+	D930014E17Rik	116855695	PU.1	P300	FALSE	H3K27Ac	H3K4Me1	FALSE	FALSE	PU.1	7.8268	9.01453	8.55559	6.97432	6.91601	8.28407	8.73997	8.18263	8.13684	7.72771
pre-existing-PU.1	chr11	97048390	97048514	97048452	124	prom	754	chr11	97049206	-	Kpnb1	97021023	PU.1	P300	FALSE	H3K27Ac	FALSE	FALSE	FALSE	PU.1	9.10457	9.59974	9.08725	8.19783	8.19536	8.65109	8.4005	7.9507	8.48106	7.80205
pre-existing-PU.1	chr3	89074524	89074648	89074586	124	prom	-94	chr3	89074492	-	Rag1ap1	89072167	PU.1	P300	FALSE	H3K27Ac	H3K4Me1	FALSE	FALSE	PU.1	9.38314	8.08577	8.13698	8.70149	8.47413	7.3495	6.89748	7.15108	7.05558	7.325
pre-existing-PU.1	chr5	31191579	31191703	31191641	124	prom	263	chr5	31191378	+	Agbl5	31209039	PU.1	P300	FALSE	H3K27Ac	FALSE	FALSE	FALSE	PU.1	6.45988	6.06294	5.76766	5.63919	5.55577	#N/A	#N/A	#N/A	#N/A	#N/A
pre-existing-PU.1	chr8	58925579	58925703	58925641	124	enh	103722	chr8	59029363	-	BC088983	59010318	PU.1	FALSE	Ebf1	H3K27Ac	H3K4Me1	FALSE	C/EBPb	PU.1	6.00447	5.99977	6.03346	5.35736	5.10215	5.69744	5.91458	5.18908	5.57171	5.16318
pre-existing-PU.1	chr11	88493281	88493405	88493343	124	enh	86200	chr11	88579543	-	Msi2	88152883	PU.1	FALSE	FALSE	H3K27Ac	H3K4Me1	FALSE	C/EBPb	PU.1	7.20219	6.58856	6.49468	6.51143	6.30225	#N/A	#N/A	#N/A	#N/A	#N/A
pre-existing-PU.1	chr11	88475083	88475207	88475145	124	enh	104398	chr11	88579543	-	Msi2	88152883	PU.1	FALSE	FALSE	H3K27Ac	H3K4Me1	FALSE	C/EBPb	PU.1	7.20219	6.58856	6.49468	6.51143	6.30225	#N/A	#N/A	#N/A	#N/A	#N/A
pre-existing-PU.1	chr11	44283920	44284044	44283982	124	prom	68	chr11	44284050	-	Ublcp1	44268072	PU.1	P300	FALSE	H3K27Ac	FALSE	FALSE	FALSE	FALSE	7.91395	7.6809	7.18705	7.36371	7.01512	4.80715	4.33874	4.49223	4.4241	5.57698
pre-existing-PU.1	chr9	35354439	35354563	35354501	124	enh	11554	chr9	35366055	-	Ddx25	35349432	PU.1	P300	FALSE	H3K27Ac	H3K4Me1	H3K27Me3	C/EBPb	PU.1	6.3536	6.8133	6.23869	6.33698	5.45594	4.66036	4.58433	4.87603	4.61812	4.5673
pre-existing-PU.1	chr5	108460357	108460481	108460419	124	enh	-34341	chr5	108494760	+	Mtf2	108538021	PU.1	P300	FALSE	H3K27Ac	H3K4Me1	FALSE	C/EBPb	PU.1	7.51661	8.49876	8.98706	6.97005	6.62202	8.50283	8.35947	7.83928	7.77913	6.93715
pre-existing-PU.1	chr1	95187698	95187822	95187760	124	enh	14687	chr1	95202447	-	Mterfd2	95195787	PU.1	FALSE	FALSE	H3K27Ac	H3K4Me1	FALSE	C/EBPb	PU.1	7.47245	6.87523	6.7627	6.61673	6.57788	4.8334	4.73991	4.68072	4.72087	4.77091
pre-existing-PU.1	chr1	95202370	95202494	95202432	124	prom	15	chr1	95202447	-	Mterfd2	95195787	PU.1	P300	FALSE	H3K27Ac	H3K4Me1	FALSE	FALSE	PU.1	7.47245	6.87523	6.7627	6.61673	6.57788	4.8334	4.73991	4.68072	4.72087	4.77091
pre-existing-PU.1	chr2	158492214	158492338	158492276	124	prom	-192	chr2	158492468	+	Ppp1r16b	158592070	PU.1	P300	Ebf1	H3K27Ac	H3K4Me1	FALSE	FALSE	PU.1	6.403	5.45509	5.4957	5.83978	5.51105	6.47238	5.70411	5.5302	4.91313	4.61995
pre-existing-PU.1	chr11	20131319	20131443	20131381	124	enh	18046	chr11	20149427	-	Cep68	20127039	PU.1	P300	FALSE	H3K27Ac	H3K4Me1	FALSE	C/EBPb	PU.1	5.83915	4.49738	5.13086	5.03236	4.95318	5.31764	5.09111	5.11724	5.251	4.74553
pre-existing-PU.1	chr10	126727459	126727583	126727521	124	prom	-327	chr10	126727848	+	Ddit3	126733344	PU.1	P300	FALSE	H3K27Ac	FALSE	FALSE	C/EBPb	PU.1	8.94112	7.6596	7.81649	7.46822	8.05671	7.58617	8.18796	7.32886	7.43238	8.88411
pre-existing-PU.1	chr10	92798540	92798664	92798602	124	enh	-24698	chr10	92773904	-	Elk3	92710160	PU.1	P300	FALSE	H3K27Ac	H3K4Me1	FALSE	C/EBPb	PU.1	7.43782	4.81864	5.71194	6.31662	6.55463	6.24558	5.80186	5.47054	5.75915	6.79246
pre-existing-PU.1	chr9	57269096	57269220	57269158	124	enh	18763	chr9	57287921	-	Ppcdc	57260470	PU.1	P300	FALSE	H3K27Ac	H3K4Me1	FALSE	C/EBPb	PU.1	7.85614	5.85535	6.39167	7.03052	6.97518	6.80562	6.72923	6.57335	6.53181	7.01882
pre-existing-PU.1	chr9	57281231	57281355	57281293	124	enh	6628	chr9	57287921	-	Ppcdc	57260470	PU.1	P300	FALSE	H3K27Ac	H3K4Me1	FALSE	C/EBPb	PU.1	7.85614	5.85535	6.39167	7.03052	6.97518	6.80562	6.72923	6.57335	6.53181	7.01882
pre-existing-PU.1	chr9	57268566	57268690	57268628	124	enh	19293	chr9	57287921	-	Ppcdc	57260470	PU.1	P300	FALSE	H3K27Ac	H3K4Me1	FALSE	C/EBPb	PU.1	7.85614	5.85535	6.39167	7.03052	6.97518	6.80562	6.72923	6.57335	6.53181	7.01882
pre-existing-PU.1	chr1	16335284	16335408	16335346	124	enh	174037	chr1	16509383	-	Stau2	16218890	PU.1	P300	Ebf1	H3K27Ac	H3K4Me1	FALSE	C/EBPb	PU.1	7.43749	6.81439	6.51016	6.49758	6.56168	5.70834	5.37225	5.46121	5.51452	6.31377
pre-existing-PU.1	chr7	53870980	53871104	53871042	124	enh	24135	chr7	53895177	-	Sergef	53698528	PU.1	P300	FALSE	H3K27Ac	H3K4Me1	FALSE	C/EBPb	PU.1	7.5186	6.82673	5.97921	6.88572	6.64285	5.62091	5.28629	5.47526	5.69422	5.45472
pre-existing-PU.1	chr7	53863108	53863232	53863170	124	enh	32007	chr7	53895177	-	Sergef	53698528	PU.1	P300	FALSE	H3K27Ac	H3K4Me1	FALSE	C/EBPb	PU.1	7.5186	6.82673	5.97921	6.88572	6.64285	5.62091	5.28629	5.47526	5.69422	5.45472
pre-existing-PU.1	chr7	53801981	53802105	53802043	124	enh	93134	chr7	53895177	-	Sergef	53698528	PU.1	FALSE	FALSE	H3K27Ac	H3K4Me1	FALSE	C/EBPb	PU.1	7.5186	6.82673	5.97921	6.88572	6.64285	5.62091	5.28629	5.47526	5.69422	5.45472
pre-existing-PU.1	chr13	55794228	55794352	55794290	124	prom	-194	chr13	55794484	+	B230219D22Rik	55804861	PU.1	P300	FALSE	H3K27Ac	H3K4Me1	FALSE	FALSE	PU.1	5.16764	5.10024	4.89705	4.53947	4.29217	5.46974	5.60129	5.38294	5.369	5.73818
pre-existing-PU.1	chr15	44451305	44451429	44451367	124	prom	181	chr15	44451186	+	Ebag9	44472572	PU.1	P300	FALSE	H3K27Ac	FALSE	FALSE	C/EBPb	PU.1	8.46952	7.82399	7.61759	7.81809	7.59753	8.37377	8.19854	7.7317	8.31079	8.29164
pre-existing-PU.1	chr19	25415217	25415341	25415279	124	enh	103588	chr19	25311691	+	Kank1	25508986	PU.1	P300	Ebf1	H3K27Ac	H3K4Me1	FALSE	C/EBPb	PU.1	5.30382	5.27746	4.71133	4.62418	4.43196	#N/A	#N/A	#N/A	#N/A	#N/A
pre-existing-PU.1	chr19	25212888	25213012	25212950	124	enh	-98741	chr19	25311691	+	Kank1	25508986	PU.1	P300	FALSE	H3K27Ac	H3K4Me1	FALSE	C/EBPb	PU.1	5.30382	5.27746	4.71133	4.62418	4.43196	#N/A	#N/A	#N/A	#N/A	#N/A
pre-existing-PU.1	chr19	25432338	25432462	25432400	124	enh	120709	chr19	25311691	+	Kank1	25508986	PU.1	FALSE	FALSE	H3K27Ac	H3K4Me1	FALSE	C/EBPb	PU.1	5.30382	5.27746	4.71133	4.62418	4.43196	#N/A	#N/A	#N/A	#N/A	#N/A
pre-existing-PU.1	chr3	51592875	51592999	51592937	124	enh	127823	chr3	51465114	+	Mgst2	51486597	PU.1	P300	FALSE	H3K27Ac	H3K4Me1	FALSE	C/EBPb	PU.1	9.38166	8.92755	9.3484	8.61722	8.51254	10.9638	11.5867	10.4544	9.18732	7.57929
pre-existing-PU.1	chr5	42018803	42018927	42018865	124	enh	80529	chr5	42099394	-	Rab28	42016214	PU.1	FALSE	FALSE	H3K27Ac	H3K4Me1	FALSE	C/EBPb	PU.1	8.72035	8.85974	8.58785	8.1855	7.8514	7.44068	7.64032	7.23658	7.20867	7.46296
pre-existing-PU.1	chr5	42099118	42099242	42099180	124	prom	214	chr5	42099394	-	Rab28	42016214	PU.1	P300	FALSE	H3K27Ac	FALSE	H3K27Me3	C/EBPb	FALSE	8.72035	8.85974	8.58785	8.1855	7.8514	7.44068	7.64032	7.23658	7.20867	7.46296
pre-existing-PU.1	chr13	73941422	73941546	73941484	124	enh	40340	chr13	73901144	+	Slc12a7	73954190	PU.1	P300	FALSE	H3K27Ac	H3K4Me1	FALSE	C/EBPb	PU.1	5.7758	5.21198	5.03485	4.86795	4.91245	7.99224	7.05626	6.55367	6.51906	7.11077
pre-existing-PU.1	chrX	11330561	11330685	11330623	124	enh	327056	chrX	11657679	-	Bcor	11613863	PU.1	P300	FALSE	H3K27Ac	H3K4Me1	FALSE	FALSE	PU.1	7.05813	5.6378	6.09361	6.10529	6.19583	7.34659	6.95509	6.88676	6.94716	7.47165
pre-existing-PU.1	chr11	3473274	3473398	3473336	124	enh	-34041	chr11	3439295	-	Smtn	3417524	PU.1	P300	FALSE	H3K27Ac	H3K4Me1	FALSE	FALSE	PU.1	7.40141	5.47058	6.84558	7.48453	6.542	7.00089	6.18581	6.80467	6.0443	4.87278
pre-existing-PU.1	chr16	94444948	94445072	94445010	124	enh	64453	chr16	94509463	-	Hlcs	94350911	PU.1	FALSE	FALSE	H3K27Ac	H3K4Me1	FALSE	FALSE	PU.1	5.5489	4.79558	4.55688	4.74787	4.69118	5.31752	5.30104	5.456	5.02349	5.42991
pre-existing-PU.1	chr16	16870795	16870919	16870857	124	prom	-126	chr16	16870983	+	Top3b	16893079	PU.1	P300	FALSE	H3K27Ac	FALSE	FALSE	C/EBPb	PU.1	7.92819	6.20747	6.2483	6.91728	7.07592	7.65584	7.45009	7.5996	7.48333	7.09485
pre-existing-PU.1	chr10	59372327	59372451	59372389	124	enh	30051	chr10	59342338	+	Dnajb12	59360764	PU.1	P300	Ebf1	H3K27Ac	H3K4Me1	FALSE	C/EBPb	PU.1	6.07921	6.47295	6.26945	5.67872	5.22814	5.57942	5.74121	5.85046	5.64148	5.73642
pre-existing-PU.1	chr10	59374258	59374382	59374320	124	enh	31982	chr10	59342338	+	Dnajb12	59360764	PU.1	P300	Ebf1	H3K27Ac	H3K4Me1	FALSE	C/EBPb	PU.1	6.07921	6.47295	6.26945	5.67872	5.22814	5.57942	5.74121	5.85046	5.64148	5.73642
pre-existing-PU.1	chr10	59340301	59340425	59340363	124	enh	-1975	chr10	59342338	+	Dnajb12	59360764	PU.1	FALSE	Ebf1	H3K27Ac	H3K4Me1	FALSE	C/EBPb	PU.1	6.07921	6.47295	6.26945	5.67872	5.22814	5.57942	5.74121	5.85046	5.64148	5.73642
pre-existing-PU.1	chr6	83267117	83267241	83267179	124	prom	419	chr6	83267598	-	Mthfd2	83255697	PU.1	P300	FALSE	H3K27Ac	FALSE	FALSE	C/EBPb	PU.1	10.1883	10.1873	9.82905	9.17105	9.33737	10.2084	9.88034	9.80687	10.5324	10.9446
pre-existing-PU.1	chr16	31434279	31434403	31434341	124	enh	11959	chr16	31422382	+	Bdh1	31458987	PU.1	FALSE	Ebf1	H3K27Ac	H3K4Me1	H3K27Me3	C/EBPb	PU.1	5.87101	5.16448	6.08712	5.92014	5.0216	5.8824	5.8854	5.7204	5.39208	4.71036
pre-existing-PU.1	chr16	31493450	31493574	31493512	124	enh	71130	chr16	31422382	+	Bdh1	31458987	PU.1	P300	Ebf1	H3K27Ac	H3K4Me1	FALSE	FALSE	PU.1	5.87101	5.16448	6.08712	5.92014	5.0216	5.8824	5.8854	5.7204	5.39208	4.71036
pre-existing-PU.1	chr7	133630688	133630812	133630750	124	prom	-118	chr7	133630868	+	Tufm	133634245	PU.1	P300	FALSE	H3K27Ac	FALSE	FALSE	FALSE	PU.1	6.27213	5.98703	6.09372	5.75833	5.42296	6.99442	6.96577	6.86434	7.14012	6.49554
pre-existing-PU.1	chr14	21167272	21167396	21167334	124	prom	9	chr14	21167343	-	Ecd	21139080	PU.1	P300	FALSE	H3K27Ac	FALSE	FALSE	FALSE	PU.1	7.93023	7.64305	7.46089	7.1788	7.0821	8.88257	8.76788	8.5656	8.85838	8.44588
pre-existing-PU.1	chr2	166885934	166886058	166885996	124	enh	-2437	chr2	166888433	+	1500012F01Rik	166891362	PU.1	FALSE	FALSE	H3K27Ac	H3K4Me1	FALSE	FALSE	PU.1	11.7265	10.7545	10.4924	10.5253	10.8806	8.41041	8.13251	7.79513	7.87901	7.30842
pre-existing-PU.1	chr12	100846620	100846744	100846682	124	enh	-158398	chr12	100688284	-	Foxn3	100433303	PU.1	P300	FALSE	H3K27Ac	H3K4Me1	FALSE	C/EBPb	PU.1	7.97757	7.64124	7.6375	7.2705	7.13404	#N/A	#N/A	#N/A	#N/A	#N/A
pre-existing-PU.1	chr4	151822879	151823003	151822941	124	enh	28647	chr4	151851588	-	Kcnab2	151764852	PU.1	P300	FALSE	H3K27Ac	H3K4Me1	FALSE	C/EBPb	PU.1	7.32189	7.1714	7.68333	7.41114	6.47991	6.74499	6.66278	7.37353	7.72447	7.39645
pre-existing-PU.1	chr9	22030168	22030292	22030230	124	prom	84	chr9	22030146	+	Zfp809	22047798	PU.1	P300	FALSE	H3K27Ac	FALSE	FALSE	C/EBPb	PU.1	7.86001	7.52696	7.2525	7.18129	7.0187	#N/A	#N/A	#N/A	#N/A	#N/A
pre-existing-PU.1	chr7	132740088	132740212	132740150	124	enh	-6792	chr7	132746942	+	Il21r	132777084	PU.1	FALSE	FALSE	H3K27Ac	H3K4Me1	FALSE	C/EBPb	PU.1	7.01266	5.12882	5.80936	6.67304	6.1779	6.35989	5.58782	6.15953	5.92783	5.7865
pre-existing-PU.1	chr7	132740716	132740840	132740778	124	enh	-6164	chr7	132746942	+	Il21r	132777084	PU.1	FALSE	FALSE	H3K27Ac	H3K4Me1	FALSE	C/EBPb	PU.1	7.01266	5.12882	5.80936	6.67304	6.1779	6.35989	5.58782	6.15953	5.92783	5.7865
pre-existing-PU.1	chr7	132732409	132732533	132732471	124	enh	-14471	chr7	132746942	+	Il21r	132777084	PU.1	P300	Ebf1	H3K27Ac	H3K4Me1	FALSE	FALSE	PU.1	7.01266	5.12882	5.80936	6.67304	6.1779	6.35989	5.58782	6.15953	5.92783	5.7865
pre-existing-PU.1	chr18	56625446	56625570	56625508	124	enh	33723	chr18	56591785	+	Gramd3	56663446	PU.1	FALSE	FALSE	H3K27Ac	H3K4Me1	FALSE	C/EBPb	PU.1	8.05209	7.75088	7.73618	7.52946	7.21856	5.72416	5.9569	6.07949	5.84566	6.10642
pre-existing-PU.1	chr4	108019839	108019963	108019901	124	enh	19145	chr4	108000756	+	2010305A19Rik	108013323	PU.1	FALSE	FALSE	H3K27Ac	H3K4Me1	FALSE	C/EBPb	PU.1	5.5679	5.66523	5.36581	4.99495	4.73445	6.21174	6.01859	5.63523	6.41841	5.6108
pre-existing-PU.1	chr4	107991299	107991423	107991361	124	enh	-9395	chr4	108000756	+	2010305A19Rik	108013323	PU.1	FALSE	FALSE	H3K27Ac	H3K4Me1	FALSE	C/EBPb	FALSE	5.5679	5.66523	5.36581	4.99495	4.73445	6.21174	6.01859	5.63523	6.41841	5.6108
pre-existing-PU.1	chr5	24193653	24193777	24193715	124	enh	2083	chr5	24191632	+	Nub1	24216373	PU.1	FALSE	FALSE	H3K27Ac	H3K4Me1	FALSE	C/EBPb	PU.1	7.32858	6.44822	7.26128	6.99724	6.49534	#N/A	#N/A	#N/A	#N/A	#N/A
pre-existing-PU.1	chr15	58880478	58880602	58880540	124	enh	33041	chr15	58913581	-	Mtss1	58772788	PU.1	P300	FALSE	H3K27Ac	H3K4Me1	FALSE	FALSE	PU.1	7.15616	5.01971	5.40664	5.72413	6.32304	7.49697	7.14591	6.62133	6.0882	7.01324
pre-existing-PU.1	chr15	58882785	58882909	58882847	124	enh	30734	chr15	58913581	-	Mtss1	58772788	PU.1	FALSE	Ebf1	H3K27Ac	H3K4Me1	FALSE	C/EBPb	FALSE	7.15616	5.01971	5.40664	5.72413	6.32304	7.49697	7.14591	6.62133	6.0882	7.01324
pre-existing-PU.1	chr15	58907964	58908088	58908026	124	enh	5555	chr15	58913581	-	Mtss1	58772788	PU.1	FALSE	Ebf1	H3K27Ac	H3K4Me1	FALSE	C/EBPb	PU.1	7.15616	5.01971	5.40664	5.72413	6.32304	7.49697	7.14591	6.62133	6.0882	7.01324
pre-existing-PU.1	chr12	9037099	9037223	9037161	124	prom	359	chr12	9036802	+	Ttc32	9043200	PU.1	P300	FALSE	H3K27Ac	FALSE	FALSE	FALSE	PU.1	6.11911	6.03772	5.93343	5.50398	5.28669	#N/A	#N/A	#N/A	#N/A	#N/A
pre-existing-PU.1	chr5	74931739	74931863	74931801	124	prom	295	chr5	74931506	+	Fip1l1	74993149	PU.1	P300	FALSE	H3K27Ac	FALSE	FALSE	C/EBPb	FALSE	7.58898	7.24422	6.77619	6.6684	6.75674	7.71295	7.76781	7.04904	7.01662	6.7189
pre-existing-PU.1	chr4	108506599	108506723	108506661	124	prom	-472	chr4	108506189	-	Btf3l4	108486899	PU.1	P300	FALSE	H3K27Ac	FALSE	FALSE	C/EBPb	PU.1	7.97053	7.74457	7.18352	7.21749	7.13987	7.34801	7.28968	6.89259	7.13938	7.54421
pre-existing-PU.1	chr2	120785326	120785450	120785388	124	enh	11063	chr2	120796451	-	Ubr1	120686011	PU.1	P300	Ebf1	H3K27Ac	H3K4Me1	FALSE	C/EBPb	PU.1	6.59873	6.35779	6.27494	5.9675	5.77166	4.96746	4.82835	4.8744	4.62949	4.63709
pre-existing-PU.1	chr2	114001005	114001129	114001067	124	prom	8	chr2	114001075	-	Aqr	113926908	PU.1	P300	FALSE	H3K27Ac	FALSE	FALSE	FALSE	PU.1	4.25402	4.66763	4.4366	3.96689	3.42944	5.0051	4.96966	5.09212	5.08999	4.91719
pre-existing-PU.1	chr15	80450334	80450458	80450396	124	enh	-3516	chr15	80453912	+	Grap2	80480728	PU.1	FALSE	FALSE	H3K27Ac	H3K4Me1	FALSE	C/EBPb	PU.1	3.2765	2.61642	2.72186	2.84509	2.45819	4.27601	4.08733	4.11446	4.02645	3.98898
pre-existing-PU.1	chr19	53499274	53499398	53499336	124	enh	-34273	chr19	53465063	-	Smndc1	53453703	PU.1	P300	FALSE	H3K27Ac	H3K4Me1	FALSE	FALSE	PU.1	9.05273	9.12398	8.65009	8.27325	8.23835	8.42135	8.17909	7.68316	8.24845	8.05536
pre-existing-PU.1	chr9	18096554	18096678	18096616	124	prom	-94	chr9	18096710	+	Chordc1	18118444	PU.1	P300	FALSE	H3K27Ac	FALSE	FALSE	FALSE	PU.1	9.80098	9.1327	9.49659	8.90952	8.9869	10.9721	10.9387	10.5711	10.6458	10.4192
pre-existing-PU.1	chr9	114690981	114691105	114691043	124	prom	-96	chr9	114690947	-	Cmtm7	114665953	PU.1	P300	Ebf1	H3K27Ac	FALSE	FALSE	FALSE	PU.1	9.08595	8.52319	8.52422	8.59234	8.27788	8.84487	7.90117	8.1464	8.15333	7.32226
pre-existing-PU.1	chr2	6200256	6200380	6200318	124	enh	-66278	chr2	6134040	-	Echdc3	6109510	PU.1	FALSE	FALSE	H3K27Ac	H3K4Me1	FALSE	FALSE	PU.1	5.88221	5.20383	5.08924	5.40804	5.07531	5.61187	5.50244	5.76811	5.50062	5.38861
pre-existing-PU.1	chr15	81696044	81696168	81696106	124	enh	6216	chr15	81702322	-	Phf5a	81694945	PU.1	P300	FALSE	H3K27Ac	H3K4Me1	FALSE	FALSE	PU.1	9.96094	10.7607	10.3199	9.54336	9.15647	11.3808	11.4234	11.078	11.2875	10.2071
pre-existing-PU.1	chr19	4012530	4012654	4012592	124	prom	133	chr19	4012725	-	Ndufv1	4007504	PU.1	P300	FALSE	H3K27Ac	H3K4Me1	FALSE	FALSE	PU.1	8.88801	9.03401	9.07468	8.63933	8.0872	10.4904	10.4955	10.3462	10.7398	10.296
pre-existing-PU.1	chr2	163468524	163468648	163468586	124	enh	2293	chr2	163470879	-	Serinc3	163449008	PU.1	P300	FALSE	H3K27Ac	H3K4Me1	FALSE	FALSE	PU.1	10.5193	9.26867	9.11217	9.3089	9.71902	9.05634	8.53665	8.36072	8.04817	8.20163
pre-existing-PU.1	chr15	36537682	36537806	36537744	124	prom	984	chr15	36538728	-	Pabpc1	36525412	PU.1	FALSE	FALSE	H3K27Ac	FALSE	FALSE	C/EBPb	PU.1	10.7515	10.3113	10.4829	10.0189	9.95209	10.9685	10.843	10.3594	10.5918	9.81529
pre-existing-PU.1	chr1	66862670	66862794	66862732	124	enh	1437	chr1	66864169	-	1110028C15Rik	66765816	PU.1	P300	FALSE	H3K27Ac	FALSE	FALSE	C/EBPb	PU.1	7.59888	7.73647	7.76073	6.46539	6.803	5.80029	6.86188	5.96292	4.85997	5.09705
pre-existing-PU.1	chr9	15162271	15162395	15162333	124	prom	-101	chr9	15162232	-	5830418K08Rik	15121357	PU.1	P300	FALSE	H3K27Ac	FALSE	FALSE	C/EBPb	PU.1	5.59886	5.92616	5.77075	4.83592	4.80644	5.51094	5.36008	4.95799	4.74134	4.28321
pre-existing-PU.1	chr6	86368840	86368964	86368902	124	enh	14690	chr6	86354212	+	Tia1	86383399	PU.1	FALSE	FALSE	H3K27Ac	H3K4Me1	FALSE	C/EBPb	PU.1	7.65242	6.97792	7.05621	6.79136	6.86081	8.02774	7.91956	7.67255	6.84822	6.7128
pre-existing-PU.1	chr6	86369411	86369535	86369473	124	enh	15261	chr6	86354212	+	Tia1	86383399	PU.1	FALSE	FALSE	H3K27Ac	H3K4Me1	FALSE	C/EBPb	PU.1	7.65242	6.97792	7.05621	6.79136	6.86081	8.02774	7.91956	7.67255	6.84822	6.7128
pre-existing-PU.1	chr9	37464791	37464915	37464853	124	prom	44	chr9	37464897	-	Tbrg1	37456766	PU.1	P300	FALSE	H3K27Ac	FALSE	H3K27Me3	C/EBPb	PU.1	9.7829	9.64462	9.64338	9.25669	8.99234	8.4419	8.44696	7.60414	7.50651	8.17613
pre-existing-PU.1	chr6	97407972	97408096	97408034	124	enh	159617	chr6	97567651	-	Frmd4b	97236860	PU.1	P300	FALSE	H3K27Ac	H3K4Me1	FALSE	C/EBPb	PU.1	3.70134	2.57724	2.46509	2.52713	2.91354	3.8426	3.83219	3.97528	3.97058	5.14467
pre-existing-PU.1	chr4	116228485	116228609	116228547	124	prom	1	chr4	116228548	-	Tmem69	116224132	PU.1	FALSE	FALSE	H3K27Ac	FALSE	FALSE	FALSE	PU.1	5.61881	5.65091	5.36803	5.09142	4.83342	4.95493	4.94681	4.84183	5.16817	4.92585
pre-existing-PU.1	chr11	109287387	109287511	109287449	124	prom	190	chr11	109287259	+	Amz2	109299462	PU.1	P300	Ebf1	H3K27Ac	FALSE	FALSE	C/EBPb	PU.1	7.37412	6.82118	6.49835	7.02324	6.58985	#N/A	#N/A	#N/A	#N/A	#N/A
pre-existing-PU.1	chr11	109281377	109281501	109281439	124	enh	-5820	chr11	109287259	+	Amz2	109299462	PU.1	P300	FALSE	H3K27Ac	H3K4Me1	FALSE	FALSE	PU.1	7.37412	6.82118	6.49835	7.02324	6.58985	#N/A	#N/A	#N/A	#N/A	#N/A
pre-existing-PU.1	chr11	109286967	109287091	109287029	124	prom	-230	chr11	109287259	+	Amz2	109299462	PU.1	P300	Ebf1	H3K27Ac	FALSE	FALSE	C/EBPb	PU.1	7.37412	6.82118	6.49835	7.02324	6.58985	#N/A	#N/A	#N/A	#N/A	#N/A
pre-existing-PU.1	chr5	88983285	88983409	88983347	124	prom	-160	chr5	88983507	+	Utp3	88985108	PU.1	P300	FALSE	H3K27Ac	FALSE	FALSE	FALSE	PU.1	9.05711	9.14969	8.86611	8.34007	8.27649	#N/A	#N/A	#N/A	#N/A	#N/A
pre-existing-PU.1	chr18	36353570	36353694	36353632	124	enh	-87183	chr18	36440815	+	Pura	36447898	PU.1	FALSE	FALSE	H3K27Ac	H3K4Me1	FALSE	C/EBPb	PU.1	4.09788	3.33677	3.38748	3.28608	3.31759	6.73537	6.66258	6.59536	6.40406	6.54583
pre-existing-PU.1	chr3	30501493	30501617	30501555	124	prom	547	chr3	30501008	+	Mynn	30517416	PU.1	P300	Ebf1	H3K27Ac	FALSE	FALSE	FALSE	PU.1	6.54291	6.03046	5.74584	5.63765	5.76348	5.63152	5.67917	5.4512	5.50197	5.6235
pre-existing-PU.1	chr6	87788744	87788868	87788806	124	prom	-53	chr6	87788753	-	Isy1	87768441	PU.1	P300	FALSE	H3K27Ac	FALSE	FALSE	C/EBPb	PU.1	5.78439	5.01246	4.55309	4.93805	5.00817	#N/A	#N/A	#N/A	#N/A	#N/A
pre-existing-PU.1	chr9	77676473	77676597	77676535	124	enh	73919	chr9	77602616	+	Gclc	77641458	PU.1	FALSE	FALSE	H3K27Ac	H3K4Me1	FALSE	C/EBPb	PU.1	9.03026	10.0117	10.0174	8.97135	8.2554	9.72571	9.88185	9.57025	9.47297	8.48156
pre-existing-PU.1	chr9	77630977	77631101	77631039	124	enh	28423	chr9	77602616	+	Gclc	77641458	PU.1	P300	FALSE	H3K27Ac	H3K4Me1	FALSE	C/EBPb	FALSE	9.03026	10.0117	10.0174	8.97135	8.2554	9.72571	9.88185	9.57025	9.47297	8.48156
pre-existing-PU.1	chr9	77556937	77557061	77556999	124	enh	-45617	chr9	77602616	+	Gclc	77641458	PU.1	FALSE	FALSE	H3K27Ac	H3K4Me1	FALSE	C/EBPb	PU.1	9.03026	10.0117	10.0174	8.97135	8.2554	9.72571	9.88185	9.57025	9.47297	8.48156
pre-existing-PU.1	chr9	77598361	77598485	77598423	124	enh	-4193	chr9	77602616	+	Gclc	77641458	PU.1	P300	Ebf1	H3K27Ac	FALSE	FALSE	FALSE	PU.1	9.03026	10.0117	10.0174	8.97135	8.2554	9.72571	9.88185	9.57025	9.47297	8.48156
pre-existing-PU.1	chr2	26819875	26819999	26819937	124	prom	-31	chr2	26819906	-	Rexo4	26809082	PU.1	P300	FALSE	H3K27Ac	FALSE	FALSE	FALSE	PU.1	8.23082	8.03993	7.90828	7.3985	7.45798	8.73707	8.53118	8.37421	8.46095	8.0393
pre-existing-PU.1	chr13	35472638	35472762	35472700	124	enh	-279030	chr13	35751730	+	Cdyl	35965933	PU.1	FALSE	FALSE	H3K27Ac	H3K4Me1	FALSE	FALSE	PU.1	5.96431	6.49787	5.99383	5.92378	5.19204	6.53672	6.60099	6.40566	6.65958	6.76049
pre-existing-PU.1	chr2	73293743	73293867	73293805	124	enh	-69350	chr2	73224455	-	Gpr155	73188948	PU.1	P300	FALSE	H3K27Ac	H3K4Me1	FALSE	FALSE	PU.1	7.35432	8.07223	7.48276	6.58814	6.58232	6.85688	7.13017	4.85866	4.83622	4.79233
pre-existing-PU.1	chr2	73224344	73224468	73224406	124	prom	49	chr2	73224455	-	Gpr155	73188948	PU.1	P300	Ebf1	H3K27Ac	FALSE	FALSE	FALSE	PU.1	7.35432	8.07223	7.48276	6.58814	6.58232	6.85688	7.13017	4.85866	4.83622	4.79233
pre-existing-PU.1	chr5	147072798	147072922	147072860	124	enh	29610	chr5	147043250	+	Cdk8	147114450	PU.1	P300	Ebf1	H3K27Ac	FALSE	FALSE	C/EBPb	PU.1	9.82105	9.30399	9.16631	9.1168	9.05008	10.2216	9.97419	9.61229	9.91316	9.83149
pre-existing-PU.1	chr5	147072602	147072726	147072664	124	enh	29414	chr5	147043250	+	Cdk8	147114450	PU.1	P300	Ebf1	H3K27Ac	FALSE	FALSE	C/EBPb	PU.1	9.82105	9.30399	9.16631	9.1168	9.05008	10.2216	9.97419	9.61229	9.91316	9.83149
pre-existing-PU.1	chr11	59755039	59755163	59755101	124	enh	-6614	chr11	59761715	+	Med9	59776808	PU.1	FALSE	FALSE	H3K27Ac	H3K4Me1	FALSE	C/EBPb	PU.1	7.32534	7.30143	7.42023	6.79145	6.55995	6.77278	7.14651	6.69325	7.13642	6.80998
pre-existing-PU.1	chr6	72389367	72389491	72389429	124	prom	123	chr6	72389552	-	Mat2a	72382792	PU.1	P300	FALSE	H3K27Ac	FALSE	FALSE	FALSE	PU.1	9.47544	9.73464	9.3658	8.72428	8.7114	10.4238	9.88329	9.80998	9.86812	9.91715
pre-existing-PU.1	chr4	3501845	3501969	3501907	124	prom	8	chr4	3501915	-	Tmem68	3476187	PU.1	P300	FALSE	H3K27Ac	FALSE	FALSE	FALSE	PU.1	8.67807	8.63944	8.18158	8.00991	7.91567	8.22536	8.23273	8.11515	8.49024	9.42297
pre-existing-PU.1	chr6	120852162	120852286	120852224	124	enh	14614	chr6	120866838	-	Bid	120843136	PU.1	FALSE	FALSE	H3K27Ac	H3K4Me1	FALSE	C/EBPb	PU.1	7.01323	5.80358	5.67689	6.12196	6.25514	5.84393	5.36233	5.44681	5.98873	5.98227
pre-existing-PU.1	chr6	120865692	120865816	120865754	124	enh	1084	chr6	120866838	-	Bid	120843136	PU.1	FALSE	Ebf1	H3K27Ac	H3K4Me1	FALSE	C/EBPb	PU.1	7.01323	5.80358	5.67689	6.12196	6.25514	5.84393	5.36233	5.44681	5.98873	5.98227
pre-existing-PU.1	chr2	93007362	93007486	93007424	124	enh	-20316	chr2	93027740	+	Trp53i11	93041914	PU.1	P300	FALSE	H3K27Ac	H3K4Me1	FALSE	C/EBPb	PU.1	9.74786	9.24813	7.47831	8.5781	8.99425	8.61422	7.55585	7.09536	6.77203	6.60511
pre-existing-PU.1	chr10	68305115	68305239	68305177	124	enh	118684	chr10	68186493	+	Tmem26	68245402	PU.1	P300	FALSE	H3K27Ac	FALSE	FALSE	C/EBPb	PU.1	3.23913	2.84143	2.36397	2.58209	2.4922	2.85723	2.96401	3.10454	3.00893	2.86272
pre-existing-PU.1	chr10	68258297	68258421	68258359	124	enh	71866	chr10	68186493	+	Tmem26	68245402	PU.1	P300	Ebf1	H3K27Ac	H3K4Me1	FALSE	C/EBPb	PU.1	3.23913	2.84143	2.36397	2.58209	2.4922	2.85723	2.96401	3.10454	3.00893	2.86272
pre-existing-PU.1	chr10	68304886	68305010	68304948	124	enh	118455	chr10	68186493	+	Tmem26	68245402	PU.1	P300	FALSE	H3K27Ac	H3K4Me1	FALSE	C/EBPb	PU.1	3.23913	2.84143	2.36397	2.58209	2.4922	2.85723	2.96401	3.10454	3.00893	2.86272
pre-existing-PU.1	chr1	193078335	193078459	193078397	124	enh	63600	chr1	193141997	-	Nenf	193130675	PU.1	FALSE	FALSE	H3K27Ac	H3K4Me1	FALSE	C/EBPb	PU.1	7.6243	7.09858	7.07994	7.42088	6.87912	5.05556	4.92189	5.2675	5.88469	6.95625
pre-existing-PU.1	chr1	193099596	193099720	193099658	124	enh	42339	chr1	193141997	-	Nenf	193130675	PU.1	FALSE	FALSE	H3K27Ac	H3K4Me1	FALSE	C/EBPb	PU.1	7.6243	7.09858	7.07994	7.42088	6.87912	5.05556	4.92189	5.2675	5.88469	6.95625
pre-existing-PU.1	chr1	193101584	193101708	193101646	124	enh	40351	chr1	193141997	-	Nenf	193130675	PU.1	P300	Ebf1	H3K27Ac	H3K4Me1	FALSE	C/EBPb	FALSE	7.6243	7.09858	7.07994	7.42088	6.87912	5.05556	4.92189	5.2675	5.88469	6.95625
pre-existing-PU.1	chr1	193077670	193077794	193077732	124	enh	64265	chr1	193141997	-	Nenf	193130675	PU.1	FALSE	FALSE	H3K27Ac	H3K4Me1	FALSE	C/EBPb	PU.1	7.6243	7.09858	7.07994	7.42088	6.87912	5.05556	4.92189	5.2675	5.88469	6.95625
pre-existing-PU.1	chr7	105234017	105234141	105234079	124	enh	33924	chr7	105268003	-	Myo7a	105199569	PU.1	FALSE	FALSE	H3K27Ac	H3K4Me1	FALSE	FALSE	PU.1	10.0125	7.94093	8.7001	9.67814	9.26817	8.21661	6.55184	7.33229	7.99938	8.18216
pre-existing-PU.1	chr12	107268750	107268874	107268812	124	enh	20340	chr12	107248472	+	Vrk1	107315620	PU.1	FALSE	FALSE	H3K27Ac	H3K4Me1	FALSE	C/EBPb	PU.1	7.40661	7.81569	7.64262	7.25163	6.66495	8.13484	8.27372	8.42898	9.10784	6.14129
pre-existing-PU.1	chr11	46128310	46128434	46128372	124	enh	-2520	chr11	46125852	-	Cyfip2	46007359	PU.1	P300	Ebf1	H3K27Ac	H3K4Me1	H3K27Me3	C/EBPb	PU.1	7.83797	8.27205	8.20014	7.28432	7.10264	7.72193	8.24856	7.81732	6.39149	5.79364
pre-existing-PU.1	chr8	126473100	126473224	126473162	124	prom	3	chr8	126473165	-	Nup133	126421022	PU.1	P300	FALSE	H3K27Ac	FALSE	FALSE	FALSE	PU.1	5.29929	5.77111	5.54442	4.70806	4.56533	6.49283	6.36592	6.13428	6.34127	5.63032
pre-existing-PU.1	chr7	150209465	150209589	150209527	124	enh	17964	chr7	150191563	+	Tspan32	150205390	PU.1	FALSE	Ebf1	H3K27Ac	H3K4Me1	FALSE	C/EBPb	PU.1	8.40282	7.05049	7.4845	8.05307	7.66998	7.42377	7.20205	7.4975	7.03668	7.4019
pre-existing-PU.1	chr19	10864935	10865059	10864997	124	enh	39551	chr19	10904548	-	Cd6	10863828	PU.1	P300	FALSE	H3K27Ac	H3K4Me1	FALSE	C/EBPb	PU.1	7.64122	7.46474	7.90621	7.62324	6.90929	4.63671	4.65214	5.24726	4.86588	4.36811
pre-existing-PU.1	chr12	101967367	101967491	101967429	124	enh	-4191	chr12	101963238	-	Rps6ka5	101787987	PU.1	FALSE	FALSE	H3K27Ac	H3K4Me1	FALSE	FALSE	PU.1	6.78043	6.16122	5.68721	5.60612	6.05069	4.75325	4.72928	4.48482	4.93277	4.4806
pre-existing-PU.1	chr7	118267830	118267954	118267892	124	enh	-41348	chr7	118226544	-	Eif4g2	118211498	PU.1	FALSE	FALSE	H3K27Ac	H3K4Me1	FALSE	C/EBPb	PU.1	9.29318	10.1307	9.62885	9.01779	8.56487	9.38185	9.13645	8.49728	9.0424	8.61668
pre-existing-PU.1	chr7	118266663	118266787	118266725	124	enh	-40181	chr7	118226544	-	Eif4g2	118211498	PU.1	P300	FALSE	H3K27Ac	FALSE	FALSE	C/EBPb	PU.1	9.29318	10.1307	9.62885	9.01779	8.56487	9.38185	9.13645	8.49728	9.0424	8.61668
pre-existing-PU.1	chr14	55222284	55222408	55222346	124	enh	2399	chr14	55224745	-	4931414P19Rik	55202499	PU.1	P300	Ebf1	H3K27Ac	FALSE	FALSE	FALSE	FALSE	5.352	4.86273	4.6499	5.02343	4.62382	4.10002	4.0409	4.23693	4.00381	3.74743
pre-existing-PU.1	chr15	81169704	81169828	81169766	124	enh	21429	chr15	81191195	-	Slc25a17	81149350	PU.1	FALSE	FALSE	H3K27Ac	H3K4Me1	FALSE	C/EBPb	FALSE	6.74668	6.65908	6.46622	6.31615	6.02042	5.43206	5.55376	5.52447	5.71129	5.37584
pre-existing-PU.1	chr15	81131711	81131835	81131773	124	enh	59422	chr15	81191195	-	Slc25a17	81149350	PU.1	P300	FALSE	H3K27Ac	H3K4Me1	FALSE	C/EBPb	PU.1	6.74668	6.65908	6.46622	6.31615	6.02042	5.43206	5.55376	5.52447	5.71129	5.37584
pre-existing-PU.1	chr12	21322753	21322877	21322815	124	prom	563	chr12	21322252	+	Iah1	21329468	PU.1	P300	FALSE	H3K27Ac	FALSE	FALSE	C/EBPb	PU.1	9.17551	7.84289	9.20357	9.18347	8.44931	#N/A	#N/A	#N/A	#N/A	#N/A
pre-existing-PU.1	chr12	112230550	112230674	112230612	124	enh	-13381	chr12	112217231	-	Ankrd9	112213562	PU.1	P300	FALSE	H3K27Ac	H3K4Me1	FALSE	FALSE	PU.1	5.68132	5.1992	4.85354	4.64492	4.95595	4.54167	4.83202	4.6359	4.89584	4.55831
pre-existing-PU.1	chr5	141209393	141209517	141209455	124	enh	9375	chr5	141200080	+	Amz1	141229266	PU.1	FALSE	FALSE	H3K27Ac	H3K4Me1	FALSE	C/EBPb	PU.1	4.95779	3.57269	4.46919	5.17685	4.23277	#N/A	#N/A	#N/A	#N/A	#N/A
pre-existing-PU.1	chr3	75639616	75639740	75639678	124	enh	121075	chr3	75760753	-	Golim4	75680305	PU.1	FALSE	FALSE	H3K27Ac	H3K4Me1	FALSE	C/EBPb	PU.1	4.52088	4.80008	4.5006	3.88636	3.79699	#N/A	#N/A	#N/A	#N/A	#N/A
pre-existing-PU.1	chr3	57455583	57455707	57455645	124	prom	-39	chr3	57455606	-	Commd2	57448270	PU.1	P300	FALSE	H3K27Ac	FALSE	FALSE	FALSE	PU.1	6.00039	5.81304	5.60609	5.48023	5.27796	5.5772	5.67261	5.19978	5.69158	5.70683
pre-existing-PU.1	chr12	55796633	55796757	55796695	124	prom	157	chr12	55796852	-	Eapp	55774453	PU.1	P300	Ebf1	H3K27Ac	FALSE	FALSE	FALSE	PU.1	8.91056	8.42199	8.28308	8.2287	8.19022	#N/A	#N/A	#N/A	#N/A	#N/A
pre-existing-PU.1	chr12	55796357	55796481	55796419	124	prom	433	chr12	55796852	-	Eapp	55774453	PU.1	P300	Ebf1	H3K27Ac	FALSE	FALSE	FALSE	PU.1	8.91056	8.42199	8.28308	8.2287	8.19022	#N/A	#N/A	#N/A	#N/A	#N/A
pre-existing-PU.1	chr9	79928878	79929002	79928940	124	enh	14231	chr9	79914709	+	Senp6	79992587	PU.1	FALSE	FALSE	H3K27Ac	H3K4Me1	FALSE	C/EBPb	PU.1	4.45171	4.24752	4.09869	3.72946	3.73488	5.78558	5.81012	5.62728	5.43186	5.74541
pre-existing-PU.1	chr10	94613836	94613960	94613898	124	enh	172833	chr10	94786731	-	Cradd	94637379	PU.1	FALSE	FALSE	H3K27Ac	H3K4Me1	FALSE	C/EBPb	PU.1	6.2567	5.91166	5.35651	5.81523	5.54408	6.0529	5.62399	5.24288	5.18766	5.458
pre-existing-PU.1	chr3	96383822	96383946	96383884	124	enh	14197	chr3	96398081	-	Polr3gl	96381796	PU.1	P300	FALSE	H3K27Ac	H3K4Me1	FALSE	FALSE	PU.1	8.0752	6.31567	6.60733	7.62156	7.36404	6.27886	6.14691	5.99424	5.68589	6.68812
pre-existing-PU.1	chr1	51550840	51550964	51550902	124	enh	-15659	chr1	51535243	-	Obfc2a	51526331	PU.1	FALSE	FALSE	H3K27Ac	H3K4Me1	FALSE	C/EBPb	PU.1	8.98952	8.27818	7.95841	7.8015	8.27912	#N/A	#N/A	#N/A	#N/A	#N/A
pre-existing-PU.1	chr1	51533359	51533483	51533421	124	enh	1822	chr1	51535243	-	Obfc2a	51526331	PU.1	FALSE	FALSE	H3K27Ac	H3K4Me1	FALSE	C/EBPb	PU.1	8.98952	8.27818	7.95841	7.8015	8.27912	#N/A	#N/A	#N/A	#N/A	#N/A
pre-existing-PU.1	chr1	51565948	51566072	51566010	124	enh	-30767	chr1	51535243	-	Obfc2a	51526331	PU.1	FALSE	FALSE	H3K27Ac	H3K4Me1	FALSE	FALSE	PU.1	8.98952	8.27818	7.95841	7.8015	8.27912	#N/A	#N/A	#N/A	#N/A	#N/A
pre-existing-PU.1	chr1	51581974	51582098	51582036	124	enh	-46793	chr1	51535243	-	Obfc2a	51526331	PU.1	FALSE	FALSE	H3K27Ac	H3K4Me1	FALSE	C/EBPb	PU.1	8.98952	8.27818	7.95841	7.8015	8.27912	#N/A	#N/A	#N/A	#N/A	#N/A
pre-existing-PU.1	chr2	35651173	35651297	35651235	124	enh	103722	chr2	35547513	+	Dab2ip	35586514	PU.1	P300	Ebf1	H3K27Ac	H3K4Me1	FALSE	FALSE	PU.1	6.45966	4.9031	5.97239	6.02796	5.74935	5.30001	5.30074	5.30085	4.77496	4.59734
pre-existing-PU.1	chr6	87205788	87205912	87205850	124	enh	79919	chr6	87285769	-	Antxr1	87083846	PU.1	P300	Ebf1	H3K27Ac	H3K4Me1	FALSE	FALSE	PU.1	5.7844	4.84486	4.47344	4.87165	5.07464	4.68041	4.68781	4.70307	4.61225	4.5956
pre-existing-PU.1	chr6	87256933	87257057	87256995	124	enh	28774	chr6	87285769	-	Antxr1	87083846	PU.1	FALSE	FALSE	H3K27Ac	H3K4Me1	H3K27Me3	FALSE	FALSE	5.7844	4.84486	4.47344	4.87165	5.07464	4.68041	4.68781	4.70307	4.61225	4.5956
pre-existing-PU.1	chr11	82163138	82163262	82163200	124	enh	-39201	chr11	82202401	+	Tmem132e	82259829	PU.1	P300	FALSE	H3K27Ac	H3K4Me1	FALSE	C/EBPb	PU.1	6.42241	5.58753	6.23531	5.84819	5.71394	4.43458	4.65708	4.81725	4.43805	4.243
pre-existing-PU.1	chr11	82235819	82235943	82235881	124	enh	33480	chr11	82202401	+	Tmem132e	82259829	PU.1	P300	Ebf1	H3K27Ac	H3K4Me1	FALSE	C/EBPb	FALSE	6.42241	5.58753	6.23531	5.84819	5.71394	4.43458	4.65708	4.81725	4.43805	4.243
pre-existing-PU.1	chr2	37214576	37214700	37214638	124	prom	214	chr2	37214852	-	Pdcl	37205593	PU.1	P300	FALSE	H3K27Ac	FALSE	FALSE	FALSE	PU.1	8.68162	8.90225	8.71874	8.40048	7.97322	6.50522	6.53524	5.96715	6.44768	6.50166
pre-existing-PU.1	chr2	163909823	163909947	163909885	124	enh	9972	chr2	163899913	+	Stk4	163981257	PU.1	P300	FALSE	H3K27Ac	H3K4Me1	FALSE	FALSE	PU.1	10.4204	9.02	9.38526	9.74391	9.7121	9.23185	8.75474	8.96068	9.05438	8.95285
pre-existing-PU.1	chr11	29426402	29426526	29426464	124	prom	8	chr11	29426456	+	Mtif2	29445255	PU.1	P300	FALSE	H3K27Ac	H3K4Me1	FALSE	FALSE	PU.1	8.96839	7.68584	7.63944	8.13424	8.26114	7.91567	7.75669	6.76151	8.07084	8.43486
pre-existing-PU.1	chr3	94642183	94642307	94642245	124	prom	757	chr3	94641488	+	Pogz	94687489	PU.1	P300	FALSE	H3K27Ac	H3K4Me1	FALSE	C/EBPb	PU.1	6.12297	6.32864	5.69928	5.39399	5.41816	6.46557	6.37006	6.18297	5.91649	5.81927
pre-existing-PU.1	chr9	114549285	114549409	114549347	124	prom	-29	chr9	114549318	-	Cnot10	114494991	PU.1	P300	FALSE	H3K27Ac	H3K4Me1	H3K27Me3	FALSE	PU.1	6.34633	6.26796	6.11229	5.78036	5.64387	7.22865	7.26385	7.27483	7.05982	6.80471
pre-existing-PU.1	chr12	56490786	56490910	56490848	124	enh	-8963	chr12	56499811	+	Psma6	56519446	PU.1	P300	FALSE	H3K27Ac	H3K4Me1	FALSE	FALSE	PU.1	8.07424	8.18767	8.13141	7.61284	7.37296	8.76962	8.69578	8.0494	8.27392	8.44181
pre-existing-PU.1	chr12	56499469	56499593	56499531	124	prom	-280	chr12	56499811	+	Psma6	56519446	PU.1	P300	Ebf1	H3K27Ac	H3K4Me1	FALSE	FALSE	PU.1	8.07424	8.18767	8.13141	7.61284	7.37296	8.76962	8.69578	8.0494	8.27392	8.44181
pre-existing-PU.1	chr11	83567388	83567512	83567450	124	prom	312	chr11	83567138	+	Heatr6	83597256	PU.1	P300	FALSE	H3K27Ac	FALSE	FALSE	FALSE	PU.1	6.7153	6.29292	6.53001	6.17234	6.01428	#N/A	#N/A	#N/A	#N/A	#N/A
pre-existing-PU.1	chr19	57191698	57191822	57191760	124	enh	1739	chr19	57193499	-	Ablim1	57107753	PU.1	FALSE	FALSE	H3K27Ac	H3K4Me1	FALSE	C/EBPb	PU.1	6.41103	5.96097	5.88222	6.00612	5.71076	6.12011	6.16901	5.58371	4.60329	4.01952
pre-existing-PU.1	chr10	110977203	110977327	110977265	124	enh	33924	chr10	110943341	+	Phlda1	110945705	PU.1	P300	FALSE	H3K27Ac	H3K4Me1	FALSE	C/EBPb	PU.1	10.1279	10.2072	10.3154	9.86578	9.42957	6.20393	7.22088	6.60471	6.94282	7.44516
pre-existing-PU.1	chr10	110954006	110954130	110954068	124	enh	10727	chr10	110943341	+	Phlda1	110945705	PU.1	P300	FALSE	H3K27Ac	H3K4Me1	FALSE	C/EBPb	PU.1	10.1279	10.2072	10.3154	9.86578	9.42957	6.20393	7.22088	6.60471	6.94282	7.44516
pre-existing-PU.1	chr10	110953371	110953495	110953433	124	enh	10092	chr10	110943341	+	Phlda1	110945705	PU.1	P300	FALSE	H3K27Ac	H3K4Me1	FALSE	C/EBPb	PU.1	10.1279	10.2072	10.3154	9.86578	9.42957	6.20393	7.22088	6.60471	6.94282	7.44516
pre-existing-PU.1	chr10	111020327	111020451	111020389	124	enh	77048	chr10	110943341	+	Phlda1	110945705	PU.1	P300	FALSE	H3K27Ac	H3K4Me1	FALSE	C/EBPb	PU.1	10.1279	10.2072	10.3154	9.86578	9.42957	6.20393	7.22088	6.60471	6.94282	7.44516
pre-existing-PU.1	chr4	55340491	55340615	55340553	124	enh	-22360	chr4	55362913	+	Rad23b	55405109	PU.1	P300	FALSE	H3K27Ac	H3K4Me1	FALSE	FALSE	PU.1	7.72457	7.82586	7.71526	7.23905	7.02731	7.50374	7.53458	6.72443	7.21781	6.89648
pre-existing-PU.1	chr11	54336154	54336278	54336216	124	prom	-132	chr11	54336348	+	Rapgef6	54512787	PU.1	P300	FALSE	H3K27Ac	FALSE	FALSE	FALSE	PU.1	6.34795	6.27573	6.27359	5.7538	5.65319	6.84793	6.61034	5.85648	6.18146	6.39418
pre-existing-PU.1	chr11	74337788	74337912	74337850	124	enh	65810	chr11	74403660	-	Garnl4	74196984	PU.1	P300	Ebf1	H3K27Ac	H3K4Me1	FALSE	FALSE	PU.1	8.53467	7.17147	8.26612	8.39994	7.84074	7.05572	8.5338	9.20297	8.00531	6.65959
pre-existing-PU.1	chr7	140829353	140829477	140829415	124	prom	58	chr7	140829357	+	2700050L05Rik	140864700	PU.1	P300	FALSE	H3K27Ac	FALSE	FALSE	FALSE	PU.1	5.08399	4.80043	4.56883	4.47183	4.39175	5.69243	5.50411	5.31278	5.50764	4.9814
pre-existing-PU.1	chr18	42048117	42048241	42048179	124	enh	62669	chr18	42110848	-	Prelid2	42035349	PU.1	FALSE	FALSE	H3K27Ac	H3K4Me1	FALSE	FALSE	PU.1	7.16359	5.83698	5.68673	6.81904	6.47469	#N/A	#N/A	#N/A	#N/A	#N/A
pre-existing-PU.1	chr12	113364025	113364149	113364087	124	enh	19194	chr12	113344893	+	Aspg	113365784	PU.1	FALSE	Ebf1	H3K27Ac	H3K4Me1	FALSE	C/EBPb	PU.1	4.11064	3.57012	3.69287	3.81106	3.42292	#N/A	#N/A	#N/A	#N/A	#N/A
pre-existing-PU.1	chr1	63223452	63223576	63223514	124	prom	110	chr1	63223404	+	Eef1b2	63227060	PU.1	P300	FALSE	H3K27Ac	FALSE	FALSE	FALSE	PU.1	13.025	12.9424	12.9453	12.8277	12.3374	12.5551	12.617	12.1766	12.3898	12.0221
pre-existing-PU.1	chr16	94869635	94869759	94869697	124	enh	77885	chr16	94791812	+	Dyrk1a	94917126	PU.1	P300	FALSE	H3K27Ac	H3K4Me1	FALSE	C/EBPb	PU.1	7.28613	7.47289	6.72684	6.74893	6.59919	5.90227	6.06504	5.59931	5.78925	5.763
pre-existing-PU.1	chr10	62407845	62407969	62407907	124	enh	-1869	chr10	62409776	+	Dna2	62436936	PU.1	FALSE	FALSE	H3K27Ac	H3K4Me1	FALSE	C/EBPb	PU.1	6.17623	7.48014	7.26133	7.12206	5.49111	#N/A	#N/A	#N/A	#N/A	#N/A
pre-existing-PU.1	chr5	36905840	36905964	36905902	124	enh	19144	chr5	36925046	-	Tbc1d14	36833252	PU.1	P300	FALSE	H3K27Ac	H3K4Me1	FALSE	C/EBPb	PU.1	5.92874	5.62001	5.29591	5.08025	5.24395	5.68426	5.70062	5.60657	5.54969	5.61369
pre-existing-PU.1	chr5	36924823	36924947	36924885	124	prom	161	chr5	36925046	-	Tbc1d14	36833252	PU.1	P300	FALSE	H3K27Ac	FALSE	FALSE	FALSE	PU.1	5.92874	5.62001	5.29591	5.08025	5.24395	5.68426	5.70062	5.60657	5.54969	5.61369
pre-existing-PU.1	chr11	109335078	109335202	109335140	124	prom	-230	chr11	109334910	-	Slc16a6	109312169	PU.1	P300	FALSE	H3K27Ac	FALSE	FALSE	C/EBPb	PU.1	6.33788	5.58482	6.04954	6.41556	5.65605	8.09638	7.73889	8.54817	8.85069	6.91491
pre-existing-PU.1	chr6	29164429	29164553	29164491	124	enh	-2220	chr6	29162271	-	Impdh1	29150439	PU.1	P300	Ebf1	H3K27Ac	H3K4Me1	FALSE	C/EBPb	FALSE	8.69687	7.82517	7.8187	8.31566	8.01611	9.00974	8.62615	8.47604	8.12532	7.99827
pre-existing-PU.1	chr15	102501376	102501500	102501438	124	prom	40	chr15	102501478	-	Atp5g2	102493298	PU.1	P300	FALSE	H3K27Ac	FALSE	H3K27Me3	FALSE	FALSE	5.88229	6.08042	5.38485	5.27565	5.20288	6.71118	6.75663	6.4484	6.46329	6.21148
pre-existing-PU.1	chr6	100430659	100430783	100430721	124	enh	190430	chr6	100621151	-	Shq1	100523075	PU.1	P300	FALSE	H3K27Ac	H3K4Me1	H3K27Me3	C/EBPb	PU.1	5.89119	6.74113	6.2235	5.47368	5.21342	6.58947	6.62364	6.58522	6.99762	6.25446
pre-existing-PU.1	chr6	100452198	100452322	100452260	124	enh	168891	chr6	100621151	-	Shq1	100523075	PU.1	P300	FALSE	H3K27Ac	H3K4Me1	FALSE	C/EBPb	PU.1	5.89119	6.74113	6.2235	5.47368	5.21342	6.58947	6.62364	6.58522	6.99762	6.25446
pre-existing-PU.1	chr6	100621068	100621192	100621130	124	prom	21	chr6	100621151	-	Shq1	100523075	PU.1	P300	FALSE	H3K27Ac	H3K4Me1	H3K27Me3	C/EBPb	PU.1	5.89119	6.74113	6.2235	5.47368	5.21342	6.58947	6.62364	6.58522	6.99762	6.25446
pre-existing-PU.1	chr1	89110384	89110508	89110446	124	prom	-42	chr1	89110488	+	Eif4e2	89125433	PU.1	P300	FALSE	H3K27Ac	FALSE	FALSE	FALSE	PU.1	6.99104	6.02424	6.05468	6.17357	6.31564	7.39545	7.49555	7.44463	7.58301	7.25112
pre-existing-PU.1	chr2	153040419	153040543	153040481	124	enh	10696	chr2	153051177	-	Tspyl3	153048105	PU.1	P300	FALSE	H3K27Ac	H3K4Me1	FALSE	C/EBPb	PU.1	7.54388	7.2018	7.39134	7.49594	6.87407	8.80151	9.02351	8.7426	8.05719	6.86386
pre-existing-PU.1	chr7	26539586	26539710	26539648	124	prom	72	chr7	26539720	-	Hnrnpul1	26521615	PU.1	P300	FALSE	H3K27Ac	FALSE	FALSE	C/EBPb	PU.1	10.5001	10.6086	10.4096	9.85791	9.83247	#N/A	#N/A	#N/A	#N/A	#N/A
pre-existing-PU.1	chr5	136647459	136647583	136647521	124	prom	-995	chr5	136646526	-	Orai2	136623331	PU.1	FALSE	FALSE	H3K27Ac	H3K4Me1	FALSE	C/EBPb	PU.1	6.68477	5.41978	5.90068	6.07982	6.01853	#N/A	#N/A	#N/A	#N/A	#N/A
pre-existing-PU.1	chr5	84568472	84568596	84568534	124	enh	277873	chr5	84846407	-	Epha5	84483787	PU.1	FALSE	FALSE	H3K27Ac	H3K4Me1	FALSE	C/EBPb	PU.1	5.883	4.51268	3.5416	4.44094	5.21986	5.77918	5.81236	5.78327	5.80575	5.19238
pre-existing-PU.1	chr9	14850033	14850157	14850095	124	prom	-173	chr9	14849922	-	Panx1	14810228	PU.1	P300	FALSE	H3K27Ac	H3K4Me1	FALSE	C/EBPb	PU.1	7.96245	8.16995	8.06036	7.7165	7.29981	8.52445	8.14451	7.86786	7.77261	6.84912
pre-existing-PU.1	chr19	60950206	60950330	60950268	124	prom	173	chr19	60950441	-	Prdx3	60939968	PU.1	P300	FALSE	H3K27Ac	FALSE	FALSE	FALSE	PU.1	10.5215	9.86265	9.78532	10.0931	9.86087	8.85872	8.80941	8.35264	9.16674	8.77796
pre-existing-PU.1	chr5	130417354	130417478	130417416	124	prom	-566	chr5	130417982	+	Vkorc1l1	130458760	PU.1	P300	FALSE	H3K27Ac	FALSE	FALSE	C/EBPb	PU.1	6.61027	7.21373	7.28325	6.33407	5.95012	5.83908	5.8238	5.73551	6.09418	5.86721
pre-existing-PU.1	chr3	121061309	121061433	121061371	124	enh	66637	chr3	120994734	+	Alg14	121064929	PU.1	FALSE	FALSE	H3K27Ac	H3K4Me1	FALSE	FALSE	PU.1	5.3272	4.2861	4.53422	4.87952	4.66752	5.11841	5.10987	5.26146	5.59241	5.58516
pre-existing-PU.1	chr5	88938091	88938215	88938153	124	enh	18769	chr5	88956922	-	Igj	88948833	PU.1	P300	FALSE	H3K27Ac	H3K4Me1	FALSE	C/EBPb	PU.1	3.3332	2.49743	2.2891	2.40245	2.67375	4.17952	3.94498	3.95443	3.44115	3.52842
pre-existing-PU.1	chr19	5661454	5661578	5661516	124	enh	2191	chr19	5663707	-	Sipa1	5651184	PU.1	P300	Ebf1	H3K27Ac	H3K4Me1	FALSE	FALSE	PU.1	9.47697	7.68359	8.51542	8.935	8.81756	9.03919	7.79515	7.38542	7.733	7.51684
pre-existing-PU.1	chr14	22630666	22630790	22630728	124	enh	-20054	chr14	22650782	+	Vdac2	22665101	PU.1	FALSE	FALSE	H3K27Ac	H3K4Me1	FALSE	FALSE	PU.1	11.6377	11.5676	11.4426	11.1821	10.9806	10.974	11.0602	10.6514	11.3776	11.3311
pre-existing-PU.1	chr11	57917710	57917834	57917772	124	prom	118	chr11	57917654	+	Cnot8	57932096	PU.1	P300	FALSE	H3K27Ac	FALSE	FALSE	FALSE	PU.1	8.33274	8.31539	8.20399	7.92854	7.67587	6.90975	6.83239	6.70441	6.58941	6.60341
pre-existing-PU.1	chr1	58502337	58502461	58502399	124	prom	-69	chr1	58502330	-	Ppil3	58487836	PU.1	P300	FALSE	H3K27Ac	FALSE	FALSE	C/EBPb	PU.1	6.42055	6.10049	6.07383	6.06699	5.76431	6.83426	6.78818	6.92246	7.27855	7.09931
pre-existing-PU.1	chr10	117540565	117540689	117540627	124	enh	-38215	chr10	117578842	+	Mdm1	117606055	PU.1	P300	FALSE	H3K27Ac	H3K4Me1	FALSE	C/EBPb	PU.1	5.92444	6.53596	6.84632	6.16218	5.26905	5.48974	5.87955	5.21739	4.67376	4.27028
pre-existing-PU.1	chr10	117600137	117600261	117600199	124	enh	21357	chr10	117578842	+	Mdm1	117606055	PU.1	FALSE	FALSE	H3K27Ac	H3K4Me1	FALSE	C/EBPb	PU.1	5.92444	6.53596	6.84632	6.16218	5.26905	5.48974	5.87955	5.21739	4.67376	4.27028
pre-existing-PU.1	chr18	62708276	62708400	62708338	124	prom	59	chr18	62708397	-	Fbxo38	62663712	PU.1	P300	FALSE	H3K27Ac	FALSE	FALSE	FALSE	PU.1	8.78177	8.08369	8.19533	8.13025	8.12746	8.57795	8.73363	8.20307	8.43861	8.86255
pre-existing-PU.1	chr2	102898534	102898658	102898596	124	enh	15074	chr2	102913670	-	Pdhx	102861212	PU.1	FALSE	FALSE	H3K27Ac	H3K4Me1	FALSE	C/EBPb	PU.1	7.37952	8.04108	7.98081	7.23499	6.72546	7.34794	7.55879	6.24466	6.76912	6.24826
pre-existing-PU.1	chr11	119216180	119216304	119216242	124	prom	582	chr11	119216824	-	Sgsh	119204802	PU.1	P300	FALSE	H3K27Ac	H3K4Me1	FALSE	FALSE	PU.1	5.22006	4.67308	4.605	4.69794	4.56783	5.4935	5.51977	5.69548	5.59705	5.89935
pre-existing-PU.1	chr7	30277000	30277124	30277062	124	enh	13417	chr7	30290479	-	Sipa1l3	30105396	PU.1	FALSE	FALSE	H3K27Ac	H3K4Me1	FALSE	C/EBPb	PU.1	7.19456	5.85664	6.24019	6.60999	6.54243	#N/A	#N/A	#N/A	#N/A	#N/A
pre-existing-PU.1	chr11	119053134	119053258	119053196	124	enh	36617	chr11	119089813	-	Tbc1d16	119004356	PU.1	P300	Ebf1	H3K27Ac	H3K4Me1	FALSE	C/EBPb	PU.1	5.25744	4.44131	4.84806	4.78452	4.60671	4.90533	4.98653	5.27172	5.1469	5.36193
pre-existing-PU.1	chr10	75384094	75384218	75384156	124	prom	203	chr10	75384359	-	Smarcb1	75359513	PU.1	P300	FALSE	H3K27Ac	FALSE	FALSE	C/EBPb	PU.1	7.67406	7.63167	7.59301	7.34326	7.02391	7.36114	7.29074	7.19458	7.12257	6.77064
pre-existing-PU.1	chr14	22668107	22668231	22668169	124	prom	-37	chr14	22668132	-	Comtd1	22665082	PU.1	FALSE	FALSE	H3K27Ac	H3K4Me1	FALSE	C/EBPb	PU.1	6.9686	6.85057	6.43511	6.36744	6.3193	8.18417	8.01076	7.71211	8.75835	8.03435
pre-existing-PU.1	chr16	49700102	49700226	49700164	124	prom	758	chr16	49699406	+	Ift57	49765239	PU.1	P300	FALSE	H3K27Ac	H3K4Me1	FALSE	C/EBPb	PU.1	5.66393	5.74441	5.63965	5.40815	5.01489	6.20133	6.19121	6.30533	6.23912	6.57972
pre-existing-PU.1	chr16	49699484	49699608	49699546	124	prom	140	chr16	49699406	+	Ift57	49765239	PU.1	P300	FALSE	H3K27Ac	FALSE	FALSE	C/EBPb	PU.1	5.66393	5.74441	5.63965	5.40815	5.01489	6.20133	6.19121	6.30533	6.23912	6.57972
pre-existing-PU.1	chr9	110034393	110034517	110034455	124	prom	-72	chr9	110034527	+	Smarcc1	110142682	PU.1	P300	FALSE	H3K27Ac	FALSE	FALSE	FALSE	PU.1	7.04848	8.01676	7.5057	6.52591	6.4009	9.07421	9.12282	9.04049	9.07832	7.78093
pre-existing-PU.1	chr4	63062682	63062806	63062744	124	enh	1735	chr4	63064479	-	Akna	63028161	PU.1	FALSE	FALSE	H3K27Ac	H3K4Me1	FALSE	C/EBPb	PU.1	8.76011	7.70094	8.01648	8.04673	8.11255	#N/A	#N/A	#N/A	#N/A	#N/A
pre-existing-PU.1	chr4	63062260	63062384	63062322	124	enh	2157	chr4	63064479	-	Akna	63028161	PU.1	FALSE	FALSE	H3K27Ac	H3K4Me1	FALSE	C/EBPb	PU.1	8.76011	7.70094	8.01648	8.04673	8.11255	#N/A	#N/A	#N/A	#N/A	#N/A
pre-existing-PU.1	chr4	63052412	63052536	63052474	124	enh	12005	chr4	63064479	-	Akna	63028161	PU.1	FALSE	FALSE	H3K27Ac	H3K4Me1	FALSE	C/EBPb	PU.1	8.76011	7.70094	8.01648	8.04673	8.11255	#N/A	#N/A	#N/A	#N/A	#N/A
pre-existing-PU.1	chr2	28447103	28447227	28447165	124	enh	-8366	chr2	28438799	-	Gtf3c5	28421782	PU.1	FALSE	FALSE	H3K27Ac	H3K4Me1	FALSE	C/EBPb	PU.1	6.34044	6.97372	6.53805	6.04404	5.69315	6.98873	6.83987	6.87939	7.02846	6.59438
pre-existing-PU.1	chr11	115515166	115515290	115515228	124	enh	-25775	chr11	115489453	-	Slc25a19	115476296	PU.1	P300	FALSE	H3K27Ac	H3K4Me1	FALSE	FALSE	PU.1	6.40514	5.95622	5.7115	5.72618	5.75909	5.42321	5.48627	5.38019	5.5314	5.34002
pre-existing-PU.1	chr5	101061890	101062014	101061952	124	enh	41323	chr5	101103275	-	Coq2	101083744	PU.1	FALSE	FALSE	H3K27Ac	H3K4Me1	FALSE	C/EBPb	PU.1	8.92685	8.68143	8.33069	8.26697	8.28287	8.92749	8.67912	8.34838	8.50322	8.31754
pre-existing-PU.1	chr5	101085547	101085671	101085609	124	enh	17666	chr5	101103275	-	Coq2	101083744	PU.1	FALSE	FALSE	H3K27Ac	H3K4Me1	FALSE	C/EBPb	PU.1	8.92685	8.68143	8.33069	8.26697	8.28287	8.92749	8.67912	8.34838	8.50322	8.31754
pre-existing-PU.1	chr5	101092220	101092344	101092282	124	enh	10993	chr5	101103275	-	Coq2	101083744	PU.1	P300	FALSE	H3K27Ac	H3K4Me1	FALSE	C/EBPb	PU.1	8.92685	8.68143	8.33069	8.26697	8.28287	8.92749	8.67912	8.34838	8.50322	8.31754
pre-existing-PU.1	chr5	114226258	114226382	114226320	124	enh	3500	chr5	114222820	+	Iscu	114228291	PU.1	P300	FALSE	H3K27Ac	H3K4Me1	FALSE	C/EBPb	PU.1	10.0401	9.24076	9.14305	9.35648	9.39779	#N/A	#N/A	#N/A	#N/A	#N/A
pre-existing-PU.1	chr12	32796512	32796636	32796574	124	enh	-50430	chr12	32746144	-	Prkar2b	32643343	PU.1	FALSE	FALSE	H3K27Ac	H3K4Me1	FALSE	C/EBPb	PU.1	5.92684	4.59555	5.49344	5.73864	5.28607	5.8712	5.46453	5.31521	6.64004	6.54861
pre-existing-PU.1	chr10	16716741	16716865	16716803	124	enh	-726230	chr10	17443033	+	Cited2	17445480	PU.1	P300	FALSE	H3K27Ac	H3K4Me1	FALSE	C/EBPb	PU.1	10.0369	9.51246	9.29726	8.86068	9.39626	6.78093	7.43224	7.07573	7.54984	7.87912
pre-existing-PU.1	chr10	17270581	17270705	17270643	124	enh	-172390	chr10	17443033	+	Cited2	17445480	PU.1	FALSE	FALSE	H3K27Ac	H3K4Me1	FALSE	C/EBPb	PU.1	10.0369	9.51246	9.29726	8.86068	9.39626	6.78093	7.43224	7.07573	7.54984	7.87912
pre-existing-PU.1	chr10	17403977	17404101	17404039	124	enh	-38994	chr10	17443033	+	Cited2	17445480	PU.1	FALSE	FALSE	H3K27Ac	H3K4Me1	FALSE	C/EBPb	PU.1	10.0369	9.51246	9.29726	8.86068	9.39626	6.78093	7.43224	7.07573	7.54984	7.87912
pre-existing-PU.1	chr10	17241822	17241946	17241884	124	enh	-201149	chr10	17443033	+	Cited2	17445480	PU.1	P300	FALSE	H3K27Ac	H3K4Me1	FALSE	C/EBPb	PU.1	10.0369	9.51246	9.29726	8.86068	9.39626	6.78093	7.43224	7.07573	7.54984	7.87912
pre-existing-PU.1	chr10	16372371	16372495	16372433	124	enh	-1070600	chr10	17443033	+	Cited2	17445480	PU.1	P300	FALSE	H3K27Ac	H3K4Me1	FALSE	C/EBPb	PU.1	10.0369	9.51246	9.29726	8.86068	9.39626	6.78093	7.43224	7.07573	7.54984	7.87912
pre-existing-PU.1	chr10	16995156	16995280	16995218	124	enh	-447815	chr10	17443033	+	Cited2	17445480	PU.1	FALSE	FALSE	H3K27Ac	H3K4Me1	FALSE	FALSE	PU.1	10.0369	9.51246	9.29726	8.86068	9.39626	6.78093	7.43224	7.07573	7.54984	7.87912
pre-existing-PU.1	chr11	106077652	106077776	106077714	124	prom	-33	chr11	106077681	-	Ccdc47	106060669	PU.1	P300	FALSE	H3K27Ac	FALSE	FALSE	C/EBPb	PU.1	9.10758	8.77742	8.67335	8.81441	8.47231	#N/A	#N/A	#N/A	#N/A	#N/A
pre-existing-PU.1	chr16	20301992	20302116	20302054	124	prom	381	chr16	20302435	-	Parl	20279893	PU.1	P300	FALSE	H3K27Ac	FALSE	FALSE	FALSE	PU.1	9.58739	9.76471	9.70357	9.39331	8.95385	8.32413	8.24597	7.99566	9.24242	8.8405
pre-existing-PU.1	chr15	76157682	76157806	76157744	124	prom	-82	chr15	76157826	+	Exosc4	76161100	PU.1	P300	FALSE	H3K27Ac	FALSE	FALSE	FALSE	PU.1	7.63252	7.41985	6.92555	6.99186	6.99914	7.2955	7.1394	6.91953	7.49297	6.84626
pre-existing-PU.1	chr15	35076708	35076832	35076770	124	enh	8791	chr15	35085561	-	Stk3	34805253	PU.1	P300	FALSE	H3K27Ac	H3K4Me1	FALSE	C/EBPb	PU.1	6.3207	6.04939	5.97971	5.90924	5.68754	5.38048	5.59352	5.15755	5.10787	5.48904
pre-existing-PU.1	chr15	35005060	35005184	35005122	124	enh	80439	chr15	35085561	-	Stk3	34805253	PU.1	P300	FALSE	H3K27Ac	H3K4Me1	FALSE	C/EBPb	PU.1	6.3207	6.04939	5.97971	5.90924	5.68754	5.38048	5.59352	5.15755	5.10787	5.48904
pre-existing-PU.1	chr2	25117723	25117847	25117785	124	prom	-332	chr2	25118117	+	C430004E15Rik	25125406	PU.1	FALSE	FALSE	H3K27Ac	H3K4Me1	FALSE	FALSE	PU.1	6.64737	6.25517	6.49061	6.25299	6.01519	5.72596	5.60916	6.28077	5.87507	5.78445
pre-existing-PU.1	chr8	89412582	89412706	89412644	124	enh	-142739	chr8	89269905	-	Siah1a	89247836	PU.1	FALSE	FALSE	H3K27Ac	H3K4Me1	FALSE	C/EBPb	PU.1	7.05942	7.06366	6.6867	6.40101	6.42794	7.34875	7.41988	7.10432	6.65077	8.19917
pre-existing-PU.1	chr8	89411904	89412028	89411966	124	enh	-142061	chr8	89269905	-	Siah1a	89247836	PU.1	FALSE	FALSE	H3K27Ac	H3K4Me1	FALSE	C/EBPb	PU.1	7.05942	7.06366	6.6867	6.40101	6.42794	7.34875	7.41988	7.10432	6.65077	8.19917
pre-existing-PU.1	chr8	89426593	89426717	89426655	124	enh	-156750	chr8	89269905	-	Siah1a	89247836	PU.1	P300	FALSE	H3K27Ac	H3K4Me1	FALSE	C/EBPb	PU.1	7.05942	7.06366	6.6867	6.40101	6.42794	7.34875	7.41988	7.10432	6.65077	8.19917
pre-existing-PU.1	chr8	89395490	89395614	89395552	124	enh	-125647	chr8	89269905	-	Siah1a	89247836	PU.1	FALSE	FALSE	H3K27Ac	H3K4Me1	FALSE	FALSE	PU.1	7.05942	7.06366	6.6867	6.40101	6.42794	7.34875	7.41988	7.10432	6.65077	8.19917
pre-existing-PU.1	chr2	155755830	155755954	155755892	124	prom	154	chr2	155756046	-	Uqcc	155672621	PU.1	P300	FALSE	H3K27Ac	FALSE	FALSE	C/EBPb	PU.1	5.6577	5.87828	5.7665	5.52547	5.02628	#N/A	#N/A	#N/A	#N/A	#N/A
pre-existing-PU.1	chr3	157725195	157725319	157725257	124	enh	25591	chr3	157699666	+	Lrrc40	157731442	PU.1	FALSE	FALSE	H3K27Ac	H3K4Me1	FALSE	C/EBPb	PU.1	8.26026	9.04593	8.68031	7.8404	7.62949	6.5423	6.54855	6.42673	6.54871	6.11603
pre-existing-PU.1	chr7	135476730	135476854	135476792	124	enh	-35147	chr7	135441645	-	BC017158	135414892	PU.1	P300	FALSE	H3K27Ac	H3K4Me1	H3K27Me3	C/EBPb	PU.1	6.44992	6.61197	6.39379	6.06877	5.82194	6.83357	6.57856	6.60936	6.85663	6.15815
pre-existing-PU.1	chr11	84633003	84633127	84633065	124	prom	-48	chr11	84633017	-	Mrm1	84626562	PU.1	P300	FALSE	H3K27Ac	H3K4Me1	FALSE	FALSE	PU.1	6.96453	6.24507	6.12253	6.45411	6.33692	6.63713	6.14621	6.20419	6.07244	6.01
pre-existing-PU.1	chr16	16896421	16896545	16896483	124	prom	-78	chr16	16896561	+	Ppm1f	16927468	PU.1	P300	Ebf1	H3K27Ac	H3K4Me1	FALSE	C/EBPb	PU.1	5.74054	5.164	5.36382	5.24916	5.11349	6.20749	5.78359	6.07013	6.39918	5.7436
pre-existing-PU.1	chr5	115685298	115685422	115685360	124	prom	-499	chr5	115685859	+	Pop5	115690979	PU.1	P300	FALSE	H3K27Ac	H3K4Me1	FALSE	FALSE	FALSE	6.30033	5.99371	5.52153	5.91955	5.67558	6.08172	5.87011	5.9136	6.37537	5.5637
pre-existing-PU.1	chr8	125854725	125854849	125854787	124	enh	-1825	chr8	125856612	+	Spire2	125893418	PU.1	FALSE	FALSE	H3K27Ac	H3K4Me1	FALSE	FALSE	PU.1	5.6315	5.15487	5.32643	5.33927	5.01166	4.64243	4.6343	5.19806	4.84301	4.94185
pre-existing-PU.1	chr5	135740517	135740641	135740579	124	enh	-13662	chr5	135726917	-	Fzd9	135724807	PU.1	P300	FALSE	H3K27Ac	H3K4Me1	FALSE	FALSE	PU.1	5.42998	4.68046	5.2652	4.92498	4.81044	6.12465	5.4432	5.34648	5.09411	4.85822
pre-existing-PU.1	chr3	38134485	38134609	38134547	124	enh	249191	chr3	38383738	-	Ankrd50	38348182	PU.1	P300	Ebf1	H3K27Ac	FALSE	FALSE	FALSE	PU.1	7.72556	6.86909	6.50085	6.94371	7.10643	6.2176	6.41267	6.02534	5.92062	6.96454
pre-existing-PU.1	chr2	33135371	33135495	33135433	124	enh	63953	chr2	33071480	+	Angptl2	33103234	PU.1	FALSE	Ebf1	H3K27Ac	H3K4Me1	FALSE	FALSE	FALSE	4.57095	3.96282	3.86333	4.18143	3.95239	4.83877	4.56604	4.9332	4.87829	4.58031
pre-existing-PU.1	chr2	33058988	33059112	33059050	124	enh	-12430	chr2	33071480	+	Angptl2	33103234	PU.1	P300	FALSE	H3K27Ac	H3K4Me1	FALSE	FALSE	PU.1	4.57095	3.96282	3.86333	4.18143	3.95239	4.83877	4.56604	4.9332	4.87829	4.58031
pre-existing-PU.1	chr2	167995873	167995997	167995935	124	enh	36627	chr2	168032562	-	Adnp	168006464	PU.1	P300	Ebf1	H3K27Ac	H3K4Me1	FALSE	C/EBPb	PU.1	10.4194	10.2555	9.86684	9.69388	9.80106	11.1494	10.9267	10.5292	10.3436	10.878
pre-existing-PU.1	chr2	168032877	168033001	168032939	124	prom	-377	chr2	168032562	-	Adnp	168006464	PU.1	P300	FALSE	H3K27Ac	H3K4Me1	FALSE	FALSE	FALSE	10.4194	10.2555	9.86684	9.69388	9.80106	11.1494	10.9267	10.5292	10.3436	10.878
pre-existing-PU.1	chr16	20610790	20610914	20610852	124	prom	-30	chr16	20610822	-	Alg3	20605530	PU.1	P300	FALSE	H3K27Ac	FALSE	FALSE	FALSE	PU.1	7.54038	7.49937	7.19901	7.17191	6.9222	7.53686	7.34046	7.39978	8.10374	7.40095
pre-existing-PU.1	chr11	70051413	70051537	70051475	124	prom	-59	chr11	70051416	-	0610010K14Rik	70048705	PU.1	FALSE	Ebf1	H3K27Ac	FALSE	FALSE	C/EBPb	PU.1	7.15636	8.30506	7.81204	7.39985	6.5382	7.07495	7.25079	5.74931	7.00585	6.14372
pre-existing-PU.1	chr2	6300934	6301058	6300996	124	enh	27215	chr2	6273781	+	Usp6nl	6364866	PU.1	FALSE	FALSE	H3K27Ac	H3K4Me1	FALSE	C/EBPb	PU.1	7.68853	7.96232	7.40549	6.98463	7.0704	6.83727	6.80441	6.37182	5.96901	6.73603
pre-existing-PU.1	chr2	6256464	6256588	6256526	124	enh	-17255	chr2	6273781	+	Usp6nl	6364866	PU.1	FALSE	FALSE	H3K27Ac	H3K4Me1	FALSE	C/EBPb	PU.1	7.68853	7.96232	7.40549	6.98463	7.0704	6.83727	6.80441	6.37182	5.96901	6.73603
pre-existing-PU.1	chr15	99872029	99872153	99872091	124	enh	71587	chr15	99800504	+	Larp4	99846789	PU.1	FALSE	FALSE	H3K27Ac	H3K4Me1	FALSE	C/EBPb	PU.1	8.58123	8.90181	9.09308	8.24059	7.96851	#N/A	#N/A	#N/A	#N/A	#N/A
pre-existing-PU.1	chr7	25914667	25914791	25914729	124	enh	2750	chr7	25917479	-	Pou2f2	25876133	PU.1	P300	Ebf1	H3K27Ac	H3K4Me1	FALSE	FALSE	PU.1	5.30103	4.12718	4.1171	4.46493	4.68947	4.71896	4.35906	4.82509	4.62535	4.76997
pre-existing-PU.1	chr7	25905586	25905710	25905648	124	enh	11831	chr7	25917479	-	Pou2f2	25876133	PU.1	FALSE	FALSE	H3K27Ac	H3K4Me1	FALSE	FALSE	PU.1	5.30103	4.12718	4.1171	4.46493	4.68947	4.71896	4.35906	4.82509	4.62535	4.76997
pre-existing-PU.1	chr15	8290737	8290861	8290799	124	enh	103664	chr15	8394463	-	Nipbl	8241224	PU.1	FALSE	FALSE	H3K27Ac	H3K4Me1	FALSE	C/EBPb	PU.1	8.40772	7.7276	7.68036	7.66417	7.79646	8.40624	8.23212	7.76949	7.29774	7.61739
pre-existing-PU.1	chr5	33971905	33972029	33971967	124	prom	317	chr5	33972284	-	Fam53a	33943001	PU.1	P300	FALSE	H3K27Ac	FALSE	FALSE	FALSE	PU.1	7.56997	6.98968	7.10391	6.9196	6.95953	#N/A	#N/A	#N/A	#N/A	#N/A
pre-existing-PU.1	chr9	35112877	35113001	35112939	124	enh	37474	chr9	35075465	+	Rpusd4	35083542	PU.1	P300	Ebf1	H3K27Ac	H3K4Me1	H3K27Me3	C/EBPb	PU.1	7.73451	7.60359	7.66593	7.4003	7.12543	8.4545	8.28849	8.11382	8.33261	8.11659
pre-existing-PU.1	chr8	35685862	35685986	35685924	124	enh	-184739	chr8	35870663	+	Dusp4	35882948	PU.1	P300	FALSE	H3K27Ac	H3K4Me1	FALSE	C/EBPb	PU.1	9.2002	7.20212	6.67167	7.79493	8.59214	4.83924	4.84434	4.63834	4.70054	5.34319
pre-existing-PU.1	chr8	35822184	35822308	35822246	124	enh	-48417	chr8	35870663	+	Dusp4	35882948	PU.1	FALSE	FALSE	H3K27Ac	H3K4Me1	FALSE	C/EBPb	PU.1	9.2002	7.20212	6.67167	7.79493	8.59214	4.83924	4.84434	4.63834	4.70054	5.34319
pre-existing-PU.1	chr8	35602438	35602562	35602500	124	enh	-268163	chr8	35870663	+	Dusp4	35882948	PU.1	FALSE	FALSE	H3K27Ac	H3K4Me1	FALSE	C/EBPb	PU.1	9.2002	7.20212	6.67167	7.79493	8.59214	4.83924	4.84434	4.63834	4.70054	5.34319
pre-existing-PU.1	chr8	35884420	35884544	35884482	124	enh	13819	chr8	35870663	+	Dusp4	35882948	PU.1	FALSE	FALSE	H3K27Ac	H3K4Me1	FALSE	C/EBPb	FALSE	9.2002	7.20212	6.67167	7.79493	8.59214	4.83924	4.84434	4.63834	4.70054	5.34319
pre-existing-PU.1	chr8	35677287	35677411	35677349	124	enh	-193314	chr8	35870663	+	Dusp4	35882948	PU.1	P300	FALSE	H3K27Ac	H3K4Me1	FALSE	C/EBPb	PU.1	9.2002	7.20212	6.67167	7.79493	8.59214	4.83924	4.84434	4.63834	4.70054	5.34319
pre-existing-PU.1	chr8	35752892	35753016	35752954	124	enh	-117709	chr8	35870663	+	Dusp4	35882948	PU.1	FALSE	FALSE	H3K27Ac	H3K4Me1	FALSE	FALSE	PU.1	9.2002	7.20212	6.67167	7.79493	8.59214	4.83924	4.84434	4.63834	4.70054	5.34319
pre-existing-PU.1	chr19	8945953	8946077	8946015	124	prom	-33	chr19	8946048	+	Ubxn1	8950146	PU.1	P300	Ebf1	H3K27Ac	FALSE	FALSE	C/EBPb	PU.1	10.088	9.88813	9.91699	9.67847	9.48049	#N/A	#N/A	#N/A	#N/A	#N/A
pre-existing-PU.1	chr4	71150060	71150184	71150122	124	enh	711831	chr4	71861953	-	Tle1	71778175	PU.1	P300	FALSE	H3K27Ac	H3K4Me1	FALSE	C/EBPb	PU.1	6.52258	7.24131	6.58756	6.1105	5.91602	7.2536	7.98603	6.80487	7.18619	5.54477
pre-existing-PU.1	chr15	102224130	102224254	102224192	124	enh	-12554	chr15	102236746	+	Sp1	102266835	PU.1	FALSE	FALSE	H3K27Ac	H3K4Me1	FALSE	FALSE	PU.1	9.75946	9.87115	9.48559	9.31989	9.1563	9.04938	9.12593	8.81282	8.82738	9.24618
pre-existing-PU.1	chr5	111082386	111082510	111082448	124	prom	-21	chr5	111082469	+	Ddx51	111089515	PU.1	P300	FALSE	H3K27Ac	FALSE	FALSE	FALSE	PU.1	7.10496	7.35444	7.19826	6.62717	6.50296	8.41045	8.08632	7.75276	8.51784	7.87366
pre-existing-PU.1	chr4	133844836	133844960	133844898	124	enh	-1137	chr4	133843761	-	Pdik1l	133830920	PU.1	P300	FALSE	H3K27Ac	H3K4Me1	FALSE	C/EBPb	PU.1	6.15867	6.16485	5.93287	5.30823	5.55687	6.77717	6.9316	7.17253	6.78592	6.76238
pre-existing-PU.1	chr11	54615433	54615557	54615495	124	enh	-14290	chr11	54601205	-	Cdc42se2	54530916	PU.1	P300	FALSE	H3K27Ac	H3K4Me1	FALSE	C/EBPb	PU.1	9.43082	9.30867	8.61081	8.73926	8.83029	8.6974	8.61988	8.38078	8.70426	9.8839
pre-existing-PU.1	chr11	54621286	54621410	54621348	124	enh	-20143	chr11	54601205	-	Cdc42se2	54530916	PU.1	P300	FALSE	H3K27Ac	H3K4Me1	FALSE	C/EBPb	PU.1	9.43082	9.30867	8.61081	8.73926	8.83029	8.6974	8.61988	8.38078	8.70426	9.8839
pre-existing-PU.1	chr5	123052289	123052413	123052351	124	enh	12176	chr5	123064527	-	Ift81	123000212	PU.1	P300	Ebf1	H3K27Ac	H3K4Me1	FALSE	C/EBPb	PU.1	6.43075	5.75742	5.76894	6.23531	5.83134	4.74953	5.33133	5.0722	4.70703	4.88366
pre-existing-PU.1	chr17	73384077	73384201	73384139	124	enh	-73185	chr17	73457324	+	Lclat1	73592706	PU.1	P300	FALSE	H3K27Ac	H3K4Me1	FALSE	FALSE	PU.1	7.69172	7.70892	7.64493	7.38769	7.09251	#N/A	#N/A	#N/A	#N/A	#N/A
pre-existing-PU.1	chr9	102528668	102528792	102528730	124	prom	105	chr9	102528625	+	Anapc13	102536574	PU.1	P300	FALSE	H3K27Ac	FALSE	FALSE	FALSE	PU.1	9.32859	9.07149	8.95801	8.95772	8.73201	9.32406	9.44607	9.49769	9.43015	8.78067
pre-existing-PU.1	chr2	28257286	28257410	28257348	124	enh	-46112	chr2	28303460	+	Gm347	28311028	PU.1	P300	FALSE	H3K27Ac	H3K4Me1	FALSE	C/EBPb	PU.1	5.03386	4.81521	4.86343	4.73846	4.43734	4.12527	4.20291	4.83507	4.29651	4.29149
pre-existing-PU.1	chr2	28257794	28257918	28257856	124	enh	-45604	chr2	28303460	+	Gm347	28311028	PU.1	P300	FALSE	H3K27Ac	H3K4Me1	FALSE	C/EBPb	PU.1	5.03386	4.81521	4.86343	4.73846	4.43734	4.12527	4.20291	4.83507	4.29651	4.29149
pre-existing-PU.1	chr16	4913227	4913351	4913289	124	enh	-25821	chr16	4939110	+	Nudt16l1	4941025	PU.1	FALSE	FALSE	H3K27Ac	H3K4Me1	FALSE	C/EBPb	PU.1	8.17734	8.39637	8.33595	8.02608	7.58114	7.5175	7.54423	7.34909	7.61969	7.29272
pre-existing-PU.1	chr15	98702639	98702763	98702701	124	enh	9144	chr15	98711845	-	Rhebl1	98708190	PU.1	P300	FALSE	H3K27Ac	FALSE	FALSE	FALSE	FALSE	7.55838	7.36731	7.61819	7.08019	6.96306	8.55439	8.1148	8.02923	7.57862	7.41765
pre-existing-PU.1	chr10	83801585	83801709	83801647	124	enh	101569	chr10	83903216	-	Nuak1	83834063	PU.1	P300	Ebf1	H3K27Ac	H3K4Me1	H3K27Me3	C/EBPb	PU.1	4.57592	4.58762	4.86192	4.39677	3.98218	5.43089	5.96042	5.16698	4.54841	4.89779
pre-existing-PU.1	chr10	83572665	83572789	83572727	124	enh	330489	chr10	83903216	-	Nuak1	83834063	PU.1	FALSE	FALSE	H3K27Ac	H3K4Me1	FALSE	FALSE	PU.1	4.57592	4.58762	4.86192	4.39677	3.98218	5.43089	5.96042	5.16698	4.54841	4.89779
pre-existing-PU.1	chr18	80366259	80366383	80366321	124	enh	-18100	chr18	80348221	-	Adnp2	80323873	PU.1	P300	FALSE	H3K27Ac	FALSE	FALSE	C/EBPb	PU.1	6.94972	7.30323	6.93732	6.60422	6.35618	#N/A	#N/A	#N/A	#N/A	#N/A
pre-existing-PU.1	chr18	80366693	80366817	80366755	124	enh	-18534	chr18	80348221	-	Adnp2	80323873	PU.1	P300	FALSE	H3K27Ac	H3K4Me1	FALSE	C/EBPb	PU.1	6.94972	7.30323	6.93732	6.60422	6.35618	#N/A	#N/A	#N/A	#N/A	#N/A
pre-existing-PU.1	chr6	90690720	90690844	90690782	124	enh	-24259	chr6	90666523	-	Iqsec1	90609591	PU.1	P300	FALSE	H3K27Ac	H3K4Me1	FALSE	C/EBPb	PU.1	8.4756	7.36844	8.35674	8.13342	7.88302	7.85822	7.82151	8.12847	7.71467	7.78666
pre-existing-PU.1	chr1	52710268	52710392	52710330	124	enh	22782	chr1	52687548	+	Tmem194b	52708763	PU.1	P300	FALSE	H3K27Ac	H3K4Me1	FALSE	C/EBPb	PU.1	6.80336	6.89011	6.55773	5.96079	6.21286	#N/A	#N/A	#N/A	#N/A	#N/A
pre-existing-PU.1	chr1	52712189	52712313	52712251	124	enh	24703	chr1	52687548	+	Tmem194b	52708763	PU.1	P300	FALSE	H3K27Ac	H3K4Me1	FALSE	C/EBPb	PU.1	6.80336	6.89011	6.55773	5.96079	6.21286	#N/A	#N/A	#N/A	#N/A	#N/A
pre-existing-PU.1	chr1	52635400	52635524	52635462	124	enh	-52086	chr1	52687548	+	Tmem194b	52708763	PU.1	P300	FALSE	H3K27Ac	H3K4Me1	FALSE	FALSE	PU.1	6.80336	6.89011	6.55773	5.96079	6.21286	#N/A	#N/A	#N/A	#N/A	#N/A
pre-existing-PU.1	chr5	149996077	149996201	149996139	124	prom	4	chr5	149996135	+	Uspl1	150027010	PU.1	P300	FALSE	H3K27Ac	FALSE	FALSE	FALSE	PU.1	8.6928	8.4071	8.39444	8.11596	8.10359	9.82676	9.3992	9.69622	9.56629	9.28134
pre-existing-PU.1	chr5	149995778	149995902	149995840	124	prom	-295	chr5	149996135	+	Uspl1	150027010	PU.1	P300	FALSE	H3K27Ac	FALSE	FALSE	FALSE	PU.1	8.6928	8.4071	8.39444	8.11596	8.10359	9.82676	9.3992	9.69622	9.56629	9.28134
pre-existing-PU.1	chr6	48504617	48504741	48504679	124	prom	-118	chr6	48504797	+	Lrrc61	48520721	PU.1	P300	FALSE	H3K27Ac	H3K4Me1	H3K27Me3	C/EBPb	FALSE	6.02018	5.64286	5.55758	5.57812	5.43199	5.54366	5.6216	6.03646	5.74988	5.77455
pre-existing-PU.1	chr17	35372672	35372796	35372734	124	prom	26	chr17	35372760	-	Nfkbil1	35357119	PU.1	FALSE	FALSE	H3K27Ac	FALSE	FALSE	C/EBPb	PU.1	7.42474	6.75532	7.24715	7.32748	6.83786	5.80079	5.5877	5.40579	5.55875	5.4298
pre-existing-PU.1	chr17	35368028	35368152	35368090	124	enh	4670	chr17	35372760	-	Nfkbil1	35357119	PU.1	FALSE	FALSE	H3K27Ac	H3K4Me1	FALSE	C/EBPb	PU.1	7.42474	6.75532	7.24715	7.32748	6.83786	5.80079	5.5877	5.40579	5.55875	5.4298
pre-existing-PU.1	chr17	46848990	46849114	46849052	124	prom	641	chr17	46848411	+	Pex6	46862490	PU.1	P300	FALSE	H3K27Ac	H3K4Me1	FALSE	FALSE	PU.1	7.9206	7.0001	7.36074	7.61088	7.33621	6.85148	6.82191	7.06848	6.66394	6.63138
pre-existing-PU.1	chr11	118073190	118073314	118073252	124	enh	36654	chr11	118109906	-	Cyth1	118025479	PU.1	P300	Ebf1	H3K27Ac	H3K4Me1	FALSE	C/EBPb	PU.1	4.45557	3.67739	3.88874	3.95745	3.87331	#N/A	#N/A	#N/A	#N/A	#N/A
pre-existing-PU.1	chr2	32631155	32631279	32631217	124	prom	-123	chr2	32631340	+	Ptrh1	32633113	PU.1	FALSE	FALSE	H3K27Ac	H3K4Me1	FALSE	FALSE	PU.1	6.66113	6.2465	6.40108	6.42238	6.07991	6.42518	6.52044	6.4496	7.04264	8.10456
pre-existing-PU.1	chr6	85911345	85911469	85911407	124	prom	254	chr6	85911661	-	Dusp11	85892262	PU.1	P300	FALSE	H3K27Ac	FALSE	FALSE	FALSE	PU.1	9.54647	8.62078	8.77559	9.01298	8.96578	8.75361	8.84968	8.7654	8.82651	9.46562
pre-existing-PU.1	chr14	106135621	106135745	106135683	124	enh	160353	chr14	106296036	-	Spry2	106291163	PU.1	P300	Ebf1	H3K27Ac	H3K4Me1	FALSE	FALSE	PU.1	5.07908	4.89174	4.92339	4.67251	4.49867	5.70288	5.60597	5.89164	5.38047	5.49112
pre-existing-PU.1	chr3	84618311	84618435	84618373	124	enh	-137759	chr3	84756132	+	Fbxw7	84783120	PU.1	P300	FALSE	H3K27Ac	FALSE	FALSE	FALSE	PU.1	7.71701	7.37995	7.21416	7.00724	7.13685	8.15719	8.09811	7.35775	7.4098	8.1535
pre-existing-PU.1	chr11	86900238	86900362	86900300	124	prom	-21	chr11	86900279	-	1200011M11Rik	86891233	PU.1	P300	FALSE	H3K27Ac	H3K4Me1	FALSE	C/EBPb	PU.1	6.68158	7.23545	6.93769	6.29131	6.10178	7.11714	7.51019	6.85431	7.08243	7.23501
pre-existing-PU.1	chr17	45710801	45710925	45710863	124	prom	-653	chr17	45710210	-	Hsp90ab1	45704726	PU.1	P300	FALSE	H3K27Ac	FALSE	FALSE	C/EBPb	PU.1	11.9263	12.2708	12.2801	11.6659	11.3483	#N/A	#N/A	#N/A	#N/A	#N/A
pre-existing-PU.1	chr12	73861915	73862039	73861977	124	prom	-220	chr12	73862197	+	Ppm1a	73895927	PU.1	P300	Ebf1	H3K27Ac	FALSE	FALSE	FALSE	PU.1	6.94461	6.53595	6.27094	5.94703	6.36706	5.641	5.76633	5.40874	5.45121	6.1341
pre-existing-PU.1	chr9	120037128	120037252	120037190	124	prom	307	chr9	120036883	+	Rpsa	120041487	PU.1	P300	FALSE	H3K27Ac	FALSE	FALSE	C/EBPb	PU.1	5.71916	5.57461	5.65225	5.40333	5.14267	8.77972	8.91631	8.86596	8.8373	8.49863
pre-existing-PU.1	chr4	106351482	106351606	106351544	124	prom	5	chr4	106351549	-	Ttc4	106334412	PU.1	P300	FALSE	H3K27Ac	H3K4Me1	FALSE	FALSE	FALSE	7.69456	7.83313	7.50481	7.31443	7.11814	7.13004	7.03306	6.32851	6.59971	6.50697
pre-existing-PU.1	chr4	21682646	21682770	21682708	124	enh	-20708	chr4	21703416	+	Usp45	21765019	PU.1	FALSE	FALSE	H3K27Ac	H3K4Me1	FALSE	FALSE	PU.1	7.95213	7.04919	7.28919	7.6951	7.37619	6.08963	6.00104	5.70033	6.26583	6.58134
pre-existing-PU.1	chr13	64409451	64409575	64409513	124	enh	4505	chr13	64414018	-	1110018J18Rik	64393143	PU.1	FALSE	FALSE	H3K27Ac	H3K4Me1	FALSE	C/EBPb	PU.1	7.36071	5.00431	6.22245	6.64947	6.7851	5.70456	6.37991	6.09395	6.73993	7.52846
pre-existing-PU.1	chr16	11637915	11638039	11637977	124	enh	232237	chr16	11405740	+	Snx29	11755565	PU.1	P300	FALSE	H3K27Ac	H3K4Me1	FALSE	C/EBPb	PU.1	6.07156	5.01626	5.0742	5.11415	5.49824	#N/A	#N/A	#N/A	#N/A	#N/A
pre-existing-PU.1	chr16	11386000	11386124	11386062	124	enh	-19678	chr16	11405740	+	Snx29	11755565	PU.1	P300	FALSE	H3K27Ac	H3K4Me1	FALSE	FALSE	PU.1	6.07156	5.01626	5.0742	5.11415	5.49824	#N/A	#N/A	#N/A	#N/A	#N/A
pre-existing-PU.1	chr16	11461759	11461883	11461821	124	enh	56081	chr16	11405740	+	Snx29	11755565	PU.1	P300	FALSE	H3K27Ac	H3K4Me1	FALSE	C/EBPb	PU.1	6.07156	5.01626	5.0742	5.11415	5.49824	#N/A	#N/A	#N/A	#N/A	#N/A
pre-existing-PU.1	chr16	11632422	11632546	11632484	124	enh	226744	chr16	11405740	+	Snx29	11755565	PU.1	FALSE	FALSE	H3K27Ac	H3K4Me1	FALSE	C/EBPb	PU.1	6.07156	5.01626	5.0742	5.11415	5.49824	#N/A	#N/A	#N/A	#N/A	#N/A
pre-existing-PU.1	chr6	124690947	124691071	124691009	124	prom	88	chr6	124691097	-	Grcc10	124689201	PU.1	P300	FALSE	H3K27Ac	H3K4Me1	FALSE	C/EBPb	PU.1	8.23483	7.69323	7.58329	8.15002	7.66295	7.47264	7.4848	7.38627	6.81364	7.38593
pre-existing-PU.1	chr2	33724981	33725105	33725043	124	enh	18423	chr2	33743466	-	Fam125b	33585475	PU.1	FALSE	Ebf1	H3K27Ac	H3K4Me1	FALSE	C/EBPb	PU.1	8.75858	7.53441	8.08858	8.46137	8.18694	#N/A	#N/A	#N/A	#N/A	#N/A
pre-existing-PU.1	chr2	33763910	33764034	33763972	124	enh	-20506	chr2	33743466	-	Fam125b	33585475	PU.1	P300	FALSE	H3K27Ac	H3K4Me1	FALSE	C/EBPb	PU.1	8.75858	7.53441	8.08858	8.46137	8.18694	#N/A	#N/A	#N/A	#N/A	#N/A
pre-existing-PU.1	chr17	32457686	32457810	32457748	124	prom	350	chr17	32458098	-	Akap8	32440620	PU.1	P300	FALSE	H3K27Ac	FALSE	FALSE	C/EBPb	PU.1	8.65516	8.91384	8.43699	8.07118	8.08768	10.2458	10.0655	9.76493	9.90226	8.95517
pre-existing-PU.1	chr5	53177905	53178029	53177967	124	enh	3662	chr5	53174305	+	Zcchc4	53211004	PU.1	FALSE	FALSE	H3K27Ac	H3K4Me1	FALSE	C/EBPb	PU.1	4.4268	4.26545	4.28758	4.02181	3.86011	4.88254	5.0384	4.77391	5.17446	4.67477
pre-existing-PU.1	chr4	11936437	11936561	11936499	124	enh	-42902	chr4	11893597	-	Ppm2c	11885331	PU.1	FALSE	FALSE	H3K27Ac	H3K4Me1	FALSE	C/EBPb	PU.1	7.16367	8.07524	6.93396	6.42427	6.59852	4.86977	4.86763	4.2899	4.43249	5.55407
pre-existing-PU.1	chr4	11916593	11916717	11916655	124	enh	-23058	chr4	11893597	-	Ppm2c	11885331	PU.1	P300	FALSE	H3K27Ac	H3K4Me1	FALSE	C/EBPb	PU.1	7.16367	8.07524	6.93396	6.42427	6.59852	4.86977	4.86763	4.2899	4.43249	5.55407
pre-existing-PU.1	chr10	82267163	82267287	82267225	124	enh	-29470	chr10	82296695	+	Txnrd1	82360469	PU.1	P300	Ebf1	H3K27Ac	H3K4Me1	FALSE	FALSE	FALSE	6.02458	6.82568	6.95424	6.21918	5.46091	6.67626	6.86309	6.69816	6.52252	6.4343
pre-existing-PU.1	chr4	129373943	129374067	129374005	124	prom	77	chr4	129374082	-	Tmem39b	129353598	PU.1	P300	FALSE	H3K27Ac	FALSE	FALSE	FALSE	PU.1	7.17007	6.96991	6.85027	6.96496	6.60648	7.96204	7.64689	7.77731	7.98535	7.29172
pre-existing-PU.1	chr7	3658727	3658851	3658789	124	enh	3147	chr7	3655642	+	Rps9	3658499	PU.1	FALSE	FALSE	H3K27Ac	H3K4Me1	FALSE	FALSE	PU.1	7.78962	7.44478	7.57706	7.51252	7.22612	12.1217	12.1403	11.6031	11.9166	11.7711
pre-existing-PU.1	chr13	3372375	3372499	3372437	124	enh	-164883	chr13	3537320	+	Gdi2	3565507	PU.1	P300	Ebf1	H3K27Ac	H3K4Me1	FALSE	C/EBPb	PU.1	11.8302	11.4142	11.497	11.3831	11.2694	10.1796	10.0505	9.48538	9.87705	10.0639
pre-existing-PU.1	chr7	133647138	133647262	133647200	124	prom	-384	chr7	133646816	-	Atxn2l	133635221	PU.1	P300	FALSE	H3K27Ac	FALSE	FALSE	C/EBPb	PU.1	7.97485	7.72571	7.82768	7.51622	7.41458	6.78756	6.82477	7.09003	7.01466	6.95237
pre-existing-PU.1	chr7	133646132	133646256	133646194	124	prom	622	chr7	133646816	-	Atxn2l	133635221	PU.1	P300	FALSE	H3K27Ac	FALSE	FALSE	C/EBPb	PU.1	7.97485	7.72571	7.82768	7.51622	7.41458	6.78756	6.82477	7.09003	7.01466	6.95237
pre-existing-PU.1	chr11	80022996	80023120	80023058	124	prom	502	chr11	80022556	+	Rhot1	80081409	PU.1	P300	FALSE	H3K27Ac	FALSE	H3K27Me3	FALSE	FALSE	4.87321	5.01587	5.0455	4.80423	4.31366	5.84862	5.95375	5.73656	5.81253	6.19399
pre-existing-PU.1	chr16	90177846	90177970	90177908	124	enh	-43078	chr16	90220986	+	Sod1	90226569	PU.1	P300	FALSE	H3K27Ac	H3K4Me1	H3K27Me3	C/EBPb	PU.1	10.0539	10.5305	10.6826	9.82062	9.49484	9.08806	9.1133	8.58929	8.93958	8.0408
pre-existing-PU.1	chr16	90137662	90137786	90137724	124	enh	-83262	chr16	90220986	+	Sod1	90226569	PU.1	P300	FALSE	H3K27Ac	H3K4Me1	FALSE	C/EBPb	FALSE	10.0539	10.5305	10.6826	9.82062	9.49484	9.08806	9.1133	8.58929	8.93958	8.0408
pre-existing-PU.1	chr16	90138648	90138772	90138710	124	enh	-82276	chr16	90220986	+	Sod1	90226569	PU.1	P300	FALSE	H3K27Ac	H3K4Me1	FALSE	C/EBPb	FALSE	10.0539	10.5305	10.6826	9.82062	9.49484	9.08806	9.1133	8.58929	8.93958	8.0408
pre-existing-PU.1	chr13	41563778	41563902	41563840	124	enh	-109470	chr13	41454370	-	Nedd9	41405284	PU.1	FALSE	FALSE	H3K27Ac	H3K4Me1	FALSE	C/EBPb	PU.1	7.48545	7.14666	7.12155	6.94126	6.92971	7.51907	6.70279	6.11258	5.98648	6.94114
pre-existing-PU.1	chr13	41562677	41562801	41562739	124	enh	-108369	chr13	41454370	-	Nedd9	41405284	PU.1	FALSE	FALSE	H3K27Ac	H3K4Me1	FALSE	C/EBPb	PU.1	7.48545	7.14666	7.12155	6.94126	6.92971	7.51907	6.70279	6.11258	5.98648	6.94114
pre-existing-PU.1	chr13	41582664	41582788	41582726	124	enh	-128356	chr13	41454370	-	Nedd9	41405284	PU.1	P300	FALSE	H3K27Ac	H3K4Me1	FALSE	FALSE	PU.1	7.48545	7.14666	7.12155	6.94126	6.92971	7.51907	6.70279	6.11258	5.98648	6.94114
pre-existing-PU.1	chr12	103683773	103683897	103683835	124	enh	-5928	chr12	103677907	-	Lgmn	103632307	PU.1	P300	FALSE	H3K27Ac	H3K4Me1	FALSE	C/EBPb	PU.1	9.87253	7.91746	6.58918	8.21811	9.3198	5.21951	4.70339	4.41126	5.53574	9.23092
pre-existing-PU.1	chr12	103605346	103605470	103605408	124	enh	72499	chr12	103677907	-	Lgmn	103632307	PU.1	FALSE	FALSE	H3K27Ac	H3K4Me1	FALSE	C/EBPb	PU.1	9.87253	7.91746	6.58918	8.21811	9.3198	5.21951	4.70339	4.41126	5.53574	9.23092
pre-existing-PU.1	chr12	103689725	103689849	103689787	124	enh	-11880	chr12	103677907	-	Lgmn	103632307	PU.1	P300	FALSE	H3K27Ac	H3K4Me1	FALSE	FALSE	PU.1	9.87253	7.91746	6.58918	8.21811	9.3198	5.21951	4.70339	4.41126	5.53574	9.23092
pre-existing-PU.1	chr12	103691859	103691983	103691921	124	enh	-14014	chr12	103677907	-	Lgmn	103632307	PU.1	P300	FALSE	H3K27Ac	H3K4Me1	FALSE	C/EBPb	PU.1	9.87253	7.91746	6.58918	8.21811	9.3198	5.21951	4.70339	4.41126	5.53574	9.23092
pre-existing-PU.1	chr12	103668379	103668503	103668441	124	enh	9466	chr12	103677907	-	Lgmn	103632307	PU.1	P300	Ebf1	H3K27Ac	H3K4Me1	FALSE	C/EBPb	FALSE	9.87253	7.91746	6.58918	8.21811	9.3198	5.21951	4.70339	4.41126	5.53574	9.23092
pre-existing-PU.1	chr2	27360122	27360246	27360184	124	enh	-10482	chr2	27370666	+	Wdr5	27392055	PU.1	FALSE	Ebf1	H3K27Ac	H3K4Me1	FALSE	C/EBPb	PU.1	7.96884	8.52473	8.33316	7.74975	7.41675	7.37026	7.52545	7.30977	7.24577	6.56852
pre-existing-PU.1	chr1	79708141	79708265	79708203	124	enh	-39656	chr1	79668547	-	Ap1s3	79603450	PU.1	P300	FALSE	H3K27Ac	H3K4Me1	FALSE	C/EBPb	PU.1	8.05037	7.7644	6.73242	7.6695	7.49954	5.1708	4.88651	3.97451	4.47488	3.71381
pre-existing-PU.1	chr1	79707682	79707806	79707744	124	enh	-39197	chr1	79668547	-	Ap1s3	79603450	PU.1	P300	FALSE	H3K27Ac	H3K4Me1	FALSE	C/EBPb	PU.1	8.05037	7.7644	6.73242	7.6695	7.49954	5.1708	4.88651	3.97451	4.47488	3.71381
pre-existing-PU.1	chr6	108487022	108487146	108487084	124	enh	-123538	chr6	108610622	+	Bhlhe40	108616919	PU.1	P300	FALSE	H3K27Ac	H3K4Me1	FALSE	C/EBPb	PU.1	6.66631	6.68384	7.51471	7.96564	6.11583	#N/A	#N/A	#N/A	#N/A	#N/A
pre-existing-PU.1	chr6	108609440	108609564	108609502	124	enh	-1120	chr6	108610622	+	Bhlhe40	108616919	PU.1	P300	FALSE	H3K27Ac	FALSE	FALSE	C/EBPb	PU.1	6.66631	6.68384	7.51471	7.96564	6.11583	#N/A	#N/A	#N/A	#N/A	#N/A
pre-existing-PU.1	chr17	17510940	17511064	17511002	124	prom	-293	chr17	17511295	+	Riok2	17531863	PU.1	P300	FALSE	H3K27Ac	FALSE	FALSE	C/EBPb	PU.1	5.90619	6.05618	5.6123	5.2576	5.35694	6.31669	5.90762	5.41888	6.06198	5.52694
pre-existing-PU.1	chr18	35999016	35999140	35999078	124	enh	9607	chr18	35989471	+	Cxxc5	36021342	PU.1	P300	Ebf1	H3K27Ac	H3K4Me1	FALSE	FALSE	PU.1	8.72818	5.54408	7.98433	8.29235	8.18019	8.86628	7.86184	8.48529	7.19621	4.9688
pre-existing-PU.1	chr18	36014252	36014376	36014314	124	enh	24843	chr18	35989471	+	Cxxc5	36021342	PU.1	FALSE	Ebf1	H3K27Ac	H3K4Me1	FALSE	C/EBPb	PU.1	8.72818	5.54408	7.98433	8.29235	8.18019	8.86628	7.86184	8.48529	7.19621	4.9688
pre-existing-PU.1	chr3	51219768	51219892	51219830	124	prom	-107	chr3	51219937	+	Narg1	51279907	PU.1	P300	FALSE	H3K27Ac	FALSE	FALSE	FALSE	PU.1	8.75748	9.45736	9.34424	8.63112	8.21037	9.17695	9.15952	8.96891	9.29343	8.90236
pre-existing-PU.1	chr11	51725127	51725251	51725189	124	enh	-54206	chr11	51670983	-	Phf15	51626957	PU.1	P300	FALSE	H3K27Ac	H3K4Me1	FALSE	C/EBPb	PU.1	6.12629	5.03949	5.35106	5.4225	5.58076	7.33471	7.05648	7.56419	6.40649	7.87918
pre-existing-PU.1	chr4	63222986	63223110	63223048	124	enh	1655	chr4	63221393	+	6330416G13Rik	63247387	PU.1	FALSE	FALSE	H3K27Ac	H3K4Me1	FALSE	FALSE	PU.1	6.71395	6.66037	6.69569	6.36034	6.17021	6.17083	6.06568	6.12339	6.49145	6.60363
pre-existing-PU.1	chr10	127174145	127174269	127174207	124	enh	-2386	chr10	127176593	+	Zbtb39	127184395	PU.1	FALSE	FALSE	H3K27Ac	H3K4Me1	FALSE	C/EBPb	PU.1	7.16734	7.02978	6.58723	6.4064	6.6253	4.33793	4.65329	4.26733	4.05562	4.09651
pre-existing-PU.1	chr9	21170567	21170691	21170629	124	enh	-1817	chr9	21172446	+	Ilf3	21209805	PU.1	FALSE	FALSE	H3K27Ac	H3K4Me1	FALSE	FALSE	FALSE	6.45501	6.97473	6.84011	6.06268	5.91611	7.54255	7.40541	7.13419	7.27159	6.56216
pre-existing-PU.1	chr5	24083080	24083204	24083142	124	prom	143	chr5	24083285	-	Abcf2	24071158	PU.1	P300	FALSE	H3K27Ac	FALSE	FALSE	C/EBPb	PU.1	6.33502	6.86122	6.61804	6.11712	5.79693	6.52729	6.50431	6.04896	6.40074	5.91001
pre-existing-PU.1	chr9	74799947	74800071	74800009	124	enh	-23908	chr9	74823917	+	BC031353	74880275	PU.1	P300	FALSE	H3K27Ac	H3K4Me1	FALSE	C/EBPb	PU.1	6.93012	5.48803	5.58803	6.21151	6.39213	5.48661	5.38993	5.17376	4.75199	5.0334
pre-existing-PU.1	chr17	73311295	73311419	73311357	124	enh	43713	chr17	73267644	+	Lbh	73291286	PU.1	P300	FALSE	H3K27Ac	H3K4Me1	FALSE	FALSE	PU.1	6.02608	5.09483	4.88878	5.43297	5.48967	5.87528	5.56254	5.79029	5.71303	5.36435
pre-existing-PU.1	chr14	73924673	73924797	73924735	124	enh	14880	chr14	73909855	+	Med4	73918352	PU.1	P300	FALSE	H3K27Ac	FALSE	FALSE	FALSE	PU.1	8.14562	9.01711	8.8043	7.78816	7.61123	8.62279	8.77232	8.18321	8.87947	7.97639
pre-existing-PU.1	chr14	73909685	73909809	73909747	124	prom	-108	chr14	73909855	+	Med4	73918352	PU.1	P300	FALSE	H3K27Ac	FALSE	FALSE	C/EBPb	PU.1	8.14562	9.01711	8.8043	7.78816	7.61123	8.62279	8.77232	8.18321	8.87947	7.97639
pre-existing-PU.1	chr13	55549103	55549227	55549165	124	enh	2471	chr13	55546694	+	Grk6	55562288	PU.1	FALSE	FALSE	H3K27Ac	H3K4Me1	FALSE	C/EBPb	PU.1	9.01893	9.89555	10.3532	9.1017	8.48733	#N/A	#N/A	#N/A	#N/A	#N/A
pre-existing-PU.1	chr18	35091564	35091688	35091626	124	prom	31	chr18	35091657	-	Etf1	35062438	PU.1	P300	FALSE	H3K27Ac	FALSE	FALSE	C/EBPb	PU.1	8.04249	8.57466	8.32359	7.73475	7.51203	7.6705	7.81635	7.26282	7.68458	7.62233
pre-existing-PU.1	chr15	99083288	99083412	99083350	124	prom	-958	chr15	99082392	-	Mcrs1	99073247	PU.1	P300	FALSE	H3K27Ac	H3K4Me1	FALSE	FALSE	PU.1	8.1296	9.00004	8.48381	8.16997	7.59958	8.15807	8.24785	8.09261	8.07743	7.19476
pre-existing-PU.1	chr18	75738582	75738706	75738644	124	enh	118706	chr18	75857350	-	Gm672	75590870	PU.1	P300	FALSE	H3K27Ac	H3K4Me1	FALSE	FALSE	PU.1	5.59048	5.30607	5.26398	5.34108	5.06084	5.30989	5.42127	5.68239	5.41866	5.72399
pre-existing-PU.1	chr2	22908004	22908128	22908066	124	enh	-12306	chr2	22895760	-	Abi1	22795508	PU.1	FALSE	FALSE	H3K27Ac	H3K4Me1	FALSE	C/EBPb	PU.1	9.20223	8.45189	8.29443	8.46395	8.67274	7.02559	6.89963	6.10558	6.78263	7.74847
pre-existing-PU.1	chr2	122507513	122507637	122507575	124	enh	20824	chr2	122528399	-	Slc30a4	122506974	PU.1	P300	Ebf1	H3K27Ac	H3K4Me1	H3K27Me3	FALSE	PU.1	7.78275	7.65279	7.06417	6.91776	7.25459	8.88799	8.38496	7.16767	7.0078	7.57376
pre-existing-PU.1	chr2	132047261	132047385	132047323	124	enh	26201	chr2	132073524	-	5730494N06Rik	132065227	PU.1	P300	Ebf1	H3K27Ac	H3K4Me1	FALSE	FALSE	PU.1	9.25519	8.16157	8.05767	8.69253	8.72872	8.86017	8.91098	8.46474	9.0565	10.1831
pre-existing-PU.1	chr14	8932346	8932470	8932408	124	enh	1682	chr14	8930726	+	Pxk	8997625	PU.1	FALSE	FALSE	H3K27Ac	H3K4Me1	FALSE	C/EBPb	PU.1	8.70266	8.00976	8.30315	8.00859	8.17768	7.53782	8.47721	7.5829	7.54593	7.23993
pre-existing-PU.1	chr16	84735476	84735600	84735538	124	prom	-112	chr16	84735426	-	Mrpl39	84718525	PU.1	P300	FALSE	H3K27Ac	FALSE	H3K27Me3	FALSE	PU.1	9.92334	9.41904	9.48733	9.55493	9.40074	10.1519	10.2467	9.71929	10.1839	10.1082
pre-existing-PU.1	chr16	84606354	84606478	84606416	124	enh	129010	chr16	84735426	-	Mrpl39	84718525	PU.1	P300	FALSE	H3K27Ac	H3K4Me1	FALSE	C/EBPb	PU.1	9.92334	9.41904	9.48733	9.55493	9.40074	10.1519	10.2467	9.71929	10.1839	10.1082
pre-existing-PU.1	chr9	119752716	119752840	119752778	124	enh	-18204	chr9	119734574	-	Scn11a	119662882	PU.1	FALSE	Ebf1	H3K27Ac	H3K4Me1	H3K27Me3	FALSE	PU.1	4.3209	3.91325	3.903	4.17455	3.7983	4.24759	4.14105	4.69159	4.59495	4.30208
pre-existing-PU.1	chr19	31157377	31157501	31157439	124	prom	109	chr19	31157330	+	Cstf2t	31161082	PU.1	P300	FALSE	H3K27Ac	FALSE	FALSE	C/EBPb	PU.1	9.61964	9.76004	9.36368	9.20902	9.09715	9.78827	9.77282	9.07419	9.35744	9.48208
pre-existing-PU.1	chr8	81148059	81148183	81148121	124	enh	114888	chr8	81033233	+	Slc10a7	81257904	PU.1	FALSE	FALSE	H3K27Ac	H3K4Me1	FALSE	FALSE	PU.1	6.40655	5.80976	5.98307	5.91097	5.88453	#N/A	#N/A	#N/A	#N/A	#N/A
pre-existing-PU.1	chr8	81154356	81154480	81154418	124	enh	121185	chr8	81033233	+	Slc10a7	81257904	PU.1	P300	FALSE	H3K27Ac	FALSE	FALSE	FALSE	PU.1	6.40655	5.80976	5.98307	5.91097	5.88453	#N/A	#N/A	#N/A	#N/A	#N/A
pre-existing-PU.1	chr11	86400575	86400699	86400637	124	enh	42145	chr11	86358492	+	Tubd1	86380862	PU.1	FALSE	FALSE	H3K27Ac	FALSE	FALSE	C/EBPb	PU.1	5.20307	5.05707	4.93652	4.93277	4.68155	6.56914	5.89231	5.53169	6.21154	5.64228
pre-existing-PU.1	chr11	86427816	86427940	86427878	124	enh	69386	chr11	86358492	+	Tubd1	86380862	PU.1	FALSE	FALSE	H3K27Ac	H3K4Me1	FALSE	C/EBPb	PU.1	5.20307	5.05707	4.93652	4.93277	4.68155	6.56914	5.89231	5.53169	6.21154	5.64228
pre-existing-PU.1	chr10	26555971	26556095	26556033	124	enh	63716	chr10	26492317	+	Arhgap18	26638454	PU.1	FALSE	FALSE	H3K27Ac	H3K4Me1	FALSE	C/EBPb	PU.1	7.26691	6.25091	6.07047	6.64512	6.74556	6.43788	6.25242	5.84371	5.24079	6.07943
pre-existing-PU.1	chr10	26519462	26519586	26519524	124	enh	27207	chr10	26492317	+	Arhgap18	26638454	PU.1	FALSE	FALSE	H3K27Ac	H3K4Me1	FALSE	FALSE	PU.1	7.26691	6.25091	6.07047	6.64512	6.74556	6.43788	6.25242	5.84371	5.24079	6.07943
pre-existing-PU.1	chr10	26555277	26555401	26555339	124	enh	63022	chr10	26492317	+	Arhgap18	26638454	PU.1	FALSE	FALSE	H3K27Ac	H3K4Me1	FALSE	C/EBPb	PU.1	7.26691	6.25091	6.07047	6.64512	6.74556	6.43788	6.25242	5.84371	5.24079	6.07943
pre-existing-PU.1	chr10	26556359	26556483	26556421	124	enh	64104	chr10	26492317	+	Arhgap18	26638454	PU.1	FALSE	FALSE	H3K27Ac	H3K4Me1	FALSE	C/EBPb	PU.1	7.26691	6.25091	6.07047	6.64512	6.74556	6.43788	6.25242	5.84371	5.24079	6.07943
pre-existing-PU.1	chr17	83884743	83884867	83884805	124	enh	28868	chr17	83913673	-	Cox7a2l	83901256	PU.1	FALSE	FALSE	H3K27Ac	H3K4Me1	FALSE	C/EBPb	FALSE	11.4141	10.4791	10.5727	11.0325	10.8939	10.9151	10.8776	11.034	10.5746	11.4955
pre-existing-PU.1	chr15	78001198	78001322	78001260	124	enh	3278	chr15	78004538	-	Rabl4	77989892	PU.1	FALSE	Ebf1	H3K27Ac	H3K4Me1	FALSE	FALSE	PU.1	6.67422	7.37678	6.75724	6.67875	6.15556	8.40801	8.14853	7.47607	7.68993	6.22552
pre-existing-PU.1	chr16	20097948	20098072	20098010	124	prom	384	chr16	20097626	+	Klhl24	20127817	PU.1	P300	Ebf1	H3K27Ac	FALSE	FALSE	C/EBPb	PU.1	7.23111	6.66714	7.23391	6.69302	6.71345	6.98228	7.07004	6.46624	5.27151	6.40505
pre-existing-PU.1	chr1	95721971	95722095	95722033	124	prom	217	chr1	95721816	+	D2hgdh	95748751	PU.1	P300	FALSE	H3K27Ac	FALSE	FALSE	FALSE	PU.1	6.48191	6.26902	6.28985	6.23628	5.96502	#N/A	#N/A	#N/A	#N/A	#N/A
pre-existing-PU.1	chr14	56300654	56300778	56300716	124	prom	-62	chr14	56300654	-	Tinf2	56297917	PU.1	P300	FALSE	H3K27Ac	FALSE	FALSE	FALSE	PU.1	6.87325	7.46373	7.01818	6.1161	6.35834	8.05625	8.50615	7.97169	7.80691	7.12389
pre-existing-PU.1	chr6	146623780	146623904	146623842	124	enh	32742	chr6	146591100	+	Med21	146599122	PU.1	P300	FALSE	H3K27Ac	H3K4Me1	FALSE	C/EBPb	PU.1	7.79952	8.01831	8.00962	7.72698	7.28819	#N/A	#N/A	#N/A	#N/A	#N/A
pre-existing-PU.1	chr6	146590909	146591033	146590971	124	prom	-129	chr6	146591100	+	Med21	146599122	PU.1	P300	FALSE	H3K27Ac	FALSE	FALSE	FALSE	FALSE	7.79952	8.01831	8.00962	7.72698	7.28819	#N/A	#N/A	#N/A	#N/A	#N/A
pre-existing-PU.1	chr10	68675353	68675477	68675415	124	prom	11	chr10	68675404	+	Rhobtb1	68754532	PU.1	P300	FALSE	H3K27Ac	H3K4Me1	FALSE	C/EBPb	PU.1	5.99448	3.83191	4.28003	5.21863	5.48596	4.20902	4.06007	4.81492	4.92495	5.7755
pre-existing-PU.1	chr17	35257788	35257912	35257850	124	prom	542	chr17	35258392	-	Csnk2b	35253139	PU.1	P300	FALSE	H3K27Ac	H3K4Me1	FALSE	FALSE	PU.1	10.4939	10.582	10.9753	10.4629	9.98568	7.95174	8.14903	7.33726	8.37993	8.02225
pre-existing-PU.1	chr7	109044707	109044831	109044769	124	prom	-159	chr7	109044928	+	3200002M19Rik	109048057	PU.1	P300	FALSE	H3K27Ac	FALSE	FALSE	FALSE	PU.1	6.42609	8.22996	7.80267	6.77226	5.91847	6.59921	6.6991	6.4457	6.79847	5.92777
pre-existing-PU.1	chr16	18877151	18877275	18877213	124	prom	371	chr16	18876842	+	Hira	18970401	PU.1	P300	FALSE	H3K27Ac	FALSE	FALSE	FALSE	PU.1	5.79451	7.02812	6.79865	5.85208	5.2879	5.59694	5.56725	5.70786	5.5243	5.11278
pre-existing-PU.1	chr4	151527788	151527912	151527850	124	enh	-1534	chr4	151526316	-	Espn	151494984	PU.1	P300	FALSE	H3K27Ac	H3K4Me1	H3K27Me3	C/EBPb	PU.1	3.39232	3.10306	2.97182	2.87027	2.887	4.95235	4.85864	5.24784	4.761	4.91798
pre-existing-PU.1	chr18	24040722	24040846	24040784	124	enh	-72404	chr18	24113188	+	Zfp397	24123171	PU.1	FALSE	FALSE	H3K27Ac	H3K4Me1	FALSE	C/EBPb	PU.1	6.00833	5.71577	5.54646	5.34302	5.50378	5.32655	5.13706	5.06505	4.86561	5.18793
pre-existing-PU.1	chr11	75546445	75546569	75546507	124	prom	119	chr11	75546388	+	Ywhae	75579343	PU.1	P300	Ebf1	H3K27Ac	H3K4Me1	FALSE	FALSE	PU.1	11.5987	11.7654	11.6725	11.324	11.0951	9.46463	9.2652	8.4732	8.85409	8.70713
pre-existing-PU.1	chr2	181230628	181230752	181230690	124	enh	-1267	chr2	181231957	+	Tpd52l2	181251462	PU.1	FALSE	FALSE	H3K27Ac	H3K4Me1	FALSE	C/EBPb	PU.1	7.68451	7.44224	7.60784	7.29809	7.18252	6.65473	6.63986	6.29722	6.60115	6.9423
pre-existing-PU.1	chr2	166597096	166597220	166597158	124	enh	-22108	chr2	166619266	+	Trp53rk	166624992	PU.1	FALSE	FALSE	H3K27Ac	H3K4Me1	FALSE	C/EBPb	PU.1	3.75212	4.11778	3.91459	3.65629	3.25183	5.03126	5.07156	5.29601	5.1464	4.77863
pre-existing-PU.1	chr2	166619152	166619276	166619214	124	prom	-52	chr2	166619266	+	Trp53rk	166624992	PU.1	P300	FALSE	H3K27Ac	H3K4Me1	FALSE	FALSE	PU.1	3.75212	4.11778	3.91459	3.65629	3.25183	5.03126	5.07156	5.29601	5.1464	4.77863
pre-existing-PU.1	chr8	98331778	98331902	98331840	124	prom	-474	chr8	98331366	-	Cnot1	98243350	PU.1	P300	FALSE	H3K27Ac	FALSE	FALSE	C/EBPb	PU.1	6.31827	6.2411	6.31577	6.04804	5.8184	5.15007	5.1652	5.23298	5.03986	4.78518
pre-existing-PU.1	chr7	48648691	48648815	48648753	124	prom	-123	chr7	48648630	-	AI987944	48628299	PU.1	P300	FALSE	H3K27Ac	FALSE	FALSE	C/EBPb	PU.1	6.8285	6.4221	6.17076	6.03139	6.32945	6.74442	6.93372	5.38593	6.11258	6.61928
pre-existing-PU.1	chr6	99469018	99469142	99469080	124	enh	-83741	chr6	99385339	-	Foxp1	98875335	PU.1	FALSE	FALSE	H3K27Ac	H3K4Me1	FALSE	C/EBPb	PU.1	9.26604	8.78987	9.23119	8.67847	8.76712	8.06362	8.07157	7.94028	7.16945	7.24419
pre-existing-PU.1	chr6	99293942	99294066	99294004	124	enh	91335	chr6	99385339	-	Foxp1	98875335	PU.1	FALSE	FALSE	H3K27Ac	H3K4Me1	FALSE	C/EBPb	PU.1	9.26604	8.78987	9.23119	8.67847	8.76712	8.06362	8.07157	7.94028	7.16945	7.24419
pre-existing-PU.1	chr6	99339102	99339226	99339164	124	enh	46175	chr6	99385339	-	Foxp1	98875335	PU.1	P300	FALSE	H3K27Ac	H3K4Me1	FALSE	FALSE	PU.1	9.26604	8.78987	9.23119	8.67847	8.76712	8.06362	8.07157	7.94028	7.16945	7.24419
pre-existing-PU.1	chr6	98978925	98979049	98978987	124	enh	406352	chr6	99385339	-	Foxp1	98875335	PU.1	P300	FALSE	H3K27Ac	H3K4Me1	FALSE	FALSE	PU.1	9.26604	8.78987	9.23119	8.67847	8.76712	8.06362	8.07157	7.94028	7.16945	7.24419
pre-existing-PU.1	chr6	99285229	99285353	99285291	124	enh	100048	chr6	99385339	-	Foxp1	98875335	PU.1	FALSE	FALSE	H3K27Ac	H3K4Me1	FALSE	C/EBPb	PU.1	9.26604	8.78987	9.23119	8.67847	8.76712	8.06362	8.07157	7.94028	7.16945	7.24419
pre-existing-PU.1	chr6	99213611	99213735	99213673	124	enh	171666	chr6	99385339	-	Foxp1	98875335	PU.1	FALSE	FALSE	H3K27Ac	H3K4Me1	FALSE	C/EBPb	PU.1	9.26604	8.78987	9.23119	8.67847	8.76712	8.06362	8.07157	7.94028	7.16945	7.24419
pre-existing-PU.1	chr6	99393506	99393630	99393568	124	enh	-8229	chr6	99385339	-	Foxp1	98875335	PU.1	FALSE	FALSE	H3K27Ac	H3K4Me1	FALSE	FALSE	PU.1	9.26604	8.78987	9.23119	8.67847	8.76712	8.06362	8.07157	7.94028	7.16945	7.24419
pre-existing-PU.1	chr6	99138602	99138726	99138664	124	enh	246675	chr6	99385339	-	Foxp1	98875335	PU.1	FALSE	FALSE	H3K27Ac	H3K4Me1	FALSE	C/EBPb	PU.1	9.26604	8.78987	9.23119	8.67847	8.76712	8.06362	8.07157	7.94028	7.16945	7.24419
pre-existing-PU.1	chr6	99250294	99250418	99250356	124	enh	134983	chr6	99385339	-	Foxp1	98875335	PU.1	P300	Ebf1	H3K27Ac	H3K4Me1	FALSE	C/EBPb	PU.1	9.26604	8.78987	9.23119	8.67847	8.76712	8.06362	8.07157	7.94028	7.16945	7.24419
pre-existing-PU.1	chr5	33994731	33994855	33994793	124	prom	162	chr5	33994955	-	Slbp	33982710	PU.1	P300	FALSE	H3K27Ac	FALSE	FALSE	C/EBPb	PU.1	7.60171	9.07663	8.60468	7.05705	7.1035	7.7059	7.72094	6.9786	7.12951	5.90086
pre-existing-PU.1	chr2	75908517	75908641	75908579	124	enh	-88555	chr2	75820024	-	Ttc30a1	75817162	PU.1	P300	FALSE	H3K27Ac	H3K4Me1	H3K27Me3	C/EBPb	PU.1	3.30246	3.43799	3.23591	3.2085	2.80481	#N/A	#N/A	#N/A	#N/A	#N/A
pre-existing-PU.1	chr5	135955231	135955355	135955293	124	enh	65699	chr5	136020992	-	Hip1	135882387	PU.1	P300	FALSE	H3K27Ac	H3K4Me1	FALSE	FALSE	PU.1	5.19774	4.80145	4.90692	4.50898	4.70125	4.95341	4.90626	5.25863	5.57602	5.87257
pre-existing-PU.1	chr11	106425631	106425755	106425693	124	enh	48551	chr11	106474244	-	Tex2	106363452	PU.1	FALSE	Ebf1	H3K27Ac	H3K4Me1	FALSE	C/EBPb	PU.1	6.73261	6.3986	6.8103	6.62006	6.23618	5.57114	5.8561	6.23342	6.49816	6.11455
pre-existing-PU.1	chr12	3959925	3960049	3959987	124	enh	5037	chr12	3954950	+	Pomc	3960618	PU.1	P300	Ebf1	H3K27Ac	H3K4Me1	H3K27Me3	FALSE	PU.1	5.10843	4.9163	4.71234	4.93146	4.61363	#N/A	#N/A	#N/A	#N/A	#N/A
pre-existing-PU.1	chr11	121097996	121098120	121098058	124	prom	-491	chr11	121098549	+	Narf	121117170	PU.1	P300	Ebf1	H3K27Ac	H3K4Me1	FALSE	FALSE	PU.1	6.74898	5.25331	5.93198	6.54339	6.25484	5.69984	5.73833	5.79413	5.66055	6.30827
pre-existing-PU.1	chr1	184055182	184055306	184055244	124	prom	377	chr1	184054867	+	Srp9	184062546	PU.1	P300	FALSE	H3K27Ac	FALSE	FALSE	FALSE	PU.1	9.85106	9.37085	9.5367	9.63809	9.36357	10.0544	10.3823	10.2234	10.6054	10.2787
pre-existing-PU.1	chr15	57966172	57966296	57966234	124	prom	403	chr15	57966637	-	Atad2	57925601	PU.1	P300	FALSE	H3K27Ac	FALSE	FALSE	C/EBPb	PU.1	4.8549	6.27293	6.45672	4.64692	4.3696	7.01516	6.87859	6.65063	6.63926	5.65073
pre-existing-PU.1	chr5	77721977	77722101	77722039	124	enh	17072	chr5	77739111	-	2610024G14Rik	77723193	PU.1	FALSE	FALSE	H3K27Ac	H3K4Me1	FALSE	C/EBPb	PU.1	8.19788	7.6558	7.78154	7.80652	7.71395	8.52404	8.15829	7.66875	8.25857	6.48237
pre-existing-PU.1	chr11	94450786	94450910	94450848	124	enh	12252	chr11	94463100	-	Acsf2	94418415	PU.1	FALSE	FALSE	H3K27Ac	H3K4Me1	FALSE	C/EBPb	PU.1	6.40013	5.80863	5.85981	6.13319	5.91643	#N/A	#N/A	#N/A	#N/A	#N/A
pre-existing-PU.1	chr9	20189490	20189614	20189552	124	prom	50	chr9	20189602	-	Zfp560	20149579	PU.1	P300	FALSE	H3K27Ac	H3K4Me1	FALSE	FALSE	PU.1	6.15881	6.25309	5.89862	5.62769	5.67564	5.64399	5.81174	5.50424	5.60715	5.99186
pre-existing-PU.1	chr7	29227959	29228083	29228021	124	enh	5556	chr7	29222465	+	Gmfg	29231914	PU.1	FALSE	FALSE	H3K27Ac	H3K4Me1	FALSE	C/EBPb	PU.1	10.9523	10.582	10.5447	10.8451	10.4701	9.633	9.65386	9.46852	8.8225	8.12406
pre-existing-PU.1	chr2	162843194	162843318	162843256	124	prom	49	chr2	162843207	+	Ift52	162871871	PU.1	P300	FALSE	H3K27Ac	FALSE	FALSE	FALSE	PU.1	8.00854	7.89713	7.85829	7.76092	7.52716	7.763	7.91599	7.98177	7.91617	7.42033
pre-existing-PU.1	chr13	76155931	76156055	76155993	124	prom	17	chr13	76156010	-	Rfesd	76138982	PU.1	P300	FALSE	H3K27Ac	FALSE	FALSE	FALSE	PU.1	5.30318	4.01539	4.07932	4.76609	4.82311	#N/A	#N/A	#N/A	#N/A	#N/A
pre-existing-PU.1	chr10	88905907	88906031	88905969	124	prom	743	chr10	88906712	-	Gas2l3	88871567	PU.1	P300	FALSE	H3K27Ac	FALSE	FALSE	C/EBPb	PU.1	9.93342	10.618	11.1687	10.2293	9.45402	9.8463	9.64289	9.24496	9.28397	8.9856
pre-existing-PU.1	chr10	88915278	88915402	88915340	124	enh	-8628	chr10	88906712	-	Gas2l3	88871567	PU.1	P300	FALSE	H3K27Ac	H3K4Me1	FALSE	C/EBPb	PU.1	9.93342	10.618	11.1687	10.2293	9.45402	9.8463	9.64289	9.24496	9.28397	8.9856
pre-existing-PU.1	chr15	28304252	28304376	28304314	124	enh	170794	chr15	28133520	+	Dnahc5	28401800	PU.1	FALSE	FALSE	H3K27Ac	H3K4Me1	FALSE	C/EBPb	PU.1	4.02004	3.95261	3.60633	3.56789	3.54292	4.2454	4.13027	4.18859	4.31445	4.17583
pre-existing-PU.1	chr4	120770796	120770920	120770858	124	prom	-10	chr4	120770848	-	Zmpste24	120731842	PU.1	P300	FALSE	H3K27Ac	H3K4Me1	FALSE	FALSE	PU.1	9.38389	9.73426	9.57322	9.55417	8.90722	9.84463	9.83358	9.76477	10.1501	10.1941
pre-existing-PU.1	chr5	23400210	23400334	23400272	124	enh	-50309	chr5	23349963	-	Tomm7	23344761	PU.1	FALSE	FALSE	H3K27Ac	H3K4Me1	FALSE	C/EBPb	PU.1	8.24296	8.68829	8.60067	8.33751	7.7692	7.83651	7.93522	7.79434	7.90667	7.5301
pre-existing-PU.1	chr14	55045587	55045711	55045649	124	prom	-96	chr14	55045745	+	Mrpl52	55048587	PU.1	P300	FALSE	H3K27Ac	FALSE	FALSE	C/EBPb	PU.1	9.81064	9.50106	9.46282	9.52715	9.33712	6.9609	6.91577	7.0343	7.05869	7.67944
pre-existing-PU.1	chr7	128589898	128590022	128589960	124	enh	54151	chr7	128535809	+	Hs3st2	128645282	PU.1	P300	Ebf1	H3K27Ac	H3K4Me1	FALSE	C/EBPb	PU.1	8.51609	6.19588	6.8511	8.39356	8.04296	4.36003	4.46787	4.91296	4.49826	4.53194
pre-existing-PU.1	chr3	84470038	84470162	84470100	124	prom	-13	chr3	84470113	+	Tmem154	84508497	PU.1	P300	FALSE	H3K27Ac	H3K4Me1	FALSE	C/EBPb	PU.1	6.74265	5.19995	6.03217	6.60149	6.26991	#N/A	#N/A	#N/A	#N/A	#N/A
pre-existing-PU.1	chr1	192935296	192935420	192935358	124	enh	13066	chr1	192922292	+	Batf3	192932822	PU.1	FALSE	FALSE	H3K27Ac	H3K4Me1	FALSE	C/EBPb	PU.1	5.64365	5.03896	5.10154	5.90113	5.17319	#N/A	#N/A	#N/A	#N/A	#N/A
pre-existing-PU.1	chr1	192947727	192947851	192947789	124	enh	25497	chr1	192922292	+	Batf3	192932822	PU.1	FALSE	Ebf1	H3K27Ac	H3K4Me1	FALSE	C/EBPb	PU.1	5.64365	5.03896	5.10154	5.90113	5.17319	#N/A	#N/A	#N/A	#N/A	#N/A
pre-existing-PU.1	chr1	192949600	192949724	192949662	124	enh	27370	chr1	192922292	+	Batf3	192932822	PU.1	FALSE	FALSE	H3K27Ac	H3K4Me1	H3K27Me3	C/EBPb	FALSE	5.64365	5.03896	5.10154	5.90113	5.17319	#N/A	#N/A	#N/A	#N/A	#N/A
pre-existing-PU.1	chr19	41101125	41101249	41101187	124	enh	-2577	chr19	41103764	+	Dntt	41134015	PU.1	FALSE	FALSE	H3K27Ac	H3K4Me1	FALSE	C/EBPb	FALSE	3.14494	3.44169	2.71642	2.55186	2.67458	6.47588	5.41279	4.84413	4.59682	4.5911
pre-existing-PU.1	chr19	41110427	41110551	41110489	124	enh	6725	chr19	41103764	+	Dntt	41134015	PU.1	FALSE	Ebf1	H3K27Ac	H3K4Me1	FALSE	FALSE	PU.1	3.14494	3.44169	2.71642	2.55186	2.67458	6.47588	5.41279	4.84413	4.59682	4.5911
pre-existing-PU.1	chr4	134435464	134435588	134435526	124	enh	15076	chr4	134420450	+	Rhd	134452087	PU.1	FALSE	FALSE	H3K27Ac	H3K4Me1	H3K27Me3	FALSE	PU.1	7.04215	6.61888	6.20793	7.07577	6.5765	#N/A	#N/A	#N/A	#N/A	#N/A
pre-existing-PU.1	chr1	99666612	99666736	99666674	124	prom	-5	chr1	99666669	-	Hisppd1	99602622	PU.1	P300	FALSE	H3K27Ac	FALSE	FALSE	FALSE	PU.1	8.43336	8.02501	7.37687	8.01238	7.96871	8.29703	8.08863	6.70917	7.79572	7.50037
pre-existing-PU.1	chr1	174455541	174455665	174455603	124	enh	25227	chr1	174430376	+	Tagln2	174437506	PU.1	P300	FALSE	H3K27Ac	H3K4Me1	H3K27Me3	FALSE	PU.1	9.10132	9.92952	9.97673	9.22187	8.63701	7.41224	7.39532	7.65668	8.13054	8.09571
pre-existing-PU.1	chr2	14865806	14865930	14865868	124	enh	105071	chr2	14970939	-	Nsun6	14916757	PU.1	P300	FALSE	H3K27Ac	H3K4Me1	FALSE	C/EBPb	PU.1	4.39577	4.47367	4.24832	3.89416	3.93234	4.30061	4.33067	4.01412	4.4411	4.6905
pre-existing-PU.1	chr19	9028212	9028336	9028274	124	prom	-65	chr19	9028339	+	Tut1	9040700	PU.1	P300	FALSE	H3K27Ac	H3K4Me1	FALSE	FALSE	PU.1	5.41842	5.41439	5.21214	5.07302	4.95502	#N/A	#N/A	#N/A	#N/A	#N/A
pre-existing-PU.1	chr14	32308170	32308294	32308232	124	prom	-32	chr14	32308264	+	Eaf1	32323044	PU.1	P300	Ebf1	H3K27Ac	FALSE	FALSE	C/EBPb	PU.1	7.40756	7.06793	6.96757	6.63534	6.94636	7.08489	6.91016	6.57957	6.83838	7.2529
pre-existing-PU.1	chr11	79735791	79735915	79735853	124	enh	40036	chr11	79775889	-	Utp6	79747457	PU.1	P300	Ebf1	H3K27Ac	H3K4Me1	FALSE	C/EBPb	FALSE	7.2348	7.52357	7.52952	7.10189	6.77454	#N/A	#N/A	#N/A	#N/A	#N/A
pre-existing-PU.1	chr15	85235281	85235405	85235343	124	enh	68533	chr15	85166810	+	Atxn10	85294266	PU.1	P300	FALSE	H3K27Ac	H3K4Me1	FALSE	FALSE	PU.1	7.00476	6.76605	6.77419	6.72886	6.54677	7.62256	7.5633	7.29108	7.33827	7.03191
pre-existing-PU.1	chr4	102296825	102296949	102296887	124	enh	-136080	chr4	102432967	+	Sgip1	102643782	PU.1	FALSE	FALSE	H3K27Ac	H3K4Me1	FALSE	C/EBPb	PU.1	3.07701	2.50125	2.35036	2.38339	2.61923	3.36336	3.46442	3.69002	3.50102	3.51686
pre-existing-PU.1	chr4	102239128	102239252	102239190	124	enh	-193777	chr4	102432967	+	Sgip1	102643782	PU.1	FALSE	FALSE	H3K27Ac	H3K4Me1	FALSE	C/EBPb	PU.1	3.07701	2.50125	2.35036	2.38339	2.61923	3.36336	3.46442	3.69002	3.50102	3.51686
pre-existing-PU.1	chr4	102392627	102392751	102392689	124	enh	-40278	chr4	102432967	+	Sgip1	102643782	PU.1	FALSE	FALSE	H3K27Ac	H3K4Me1	FALSE	C/EBPb	PU.1	3.07701	2.50125	2.35036	2.38339	2.61923	3.36336	3.46442	3.69002	3.50102	3.51686
pre-existing-PU.1	chr4	102189766	102189890	102189828	124	enh	-243139	chr4	102432967	+	Sgip1	102643782	PU.1	P300	FALSE	H3K27Ac	H3K4Me1	FALSE	C/EBPb	PU.1	3.07701	2.50125	2.35036	2.38339	2.61923	3.36336	3.46442	3.69002	3.50102	3.51686
pre-existing-PU.1	chr4	49644909	49645033	49644971	124	prom	40	chr4	49644931	+	Rnf20	49669758	PU.1	P300	FALSE	H3K27Ac	FALSE	FALSE	FALSE	PU.1	5.24657	5.15813	5.10802	4.90932	4.78917	6.51846	6.43833	6.53779	6.48009	6.4376
pre-existing-PU.1	chr17	28344657	28344781	28344719	124	prom	-3	chr17	28344722	+	Def6	28365553	PU.1	P300	FALSE	H3K27Ac	H3K4Me1	FALSE	FALSE	PU.1	9.02385	7.36342	8.63828	8.88621	8.56695	8.12431	7.54465	7.8515	8.13526	8.12754
pre-existing-PU.1	chr17	28354650	28354774	28354712	124	enh	9990	chr17	28344722	+	Def6	28365553	PU.1	P300	FALSE	H3K27Ac	H3K4Me1	FALSE	FALSE	PU.1	9.02385	7.36342	8.63828	8.88621	8.56695	8.12431	7.54465	7.8515	8.13526	8.12754
pre-existing-PU.1	chr1	57427377	57427501	57427439	124	enh	-35952	chr1	57463391	+	9430016H08Rik	57472802	PU.1	FALSE	FALSE	H3K27Ac	H3K4Me1	FALSE	C/EBPb	PU.1	5.38958	5.35915	5.00805	5.14112	4.93286	5.52614	5.47848	5.0269	5.64126	5.42698
pre-existing-PU.1	chr9	106724967	106725091	106725029	124	prom	723	chr9	106724306	+	Vprbp	106783323	PU.1	P300	FALSE	H3K27Ac	FALSE	FALSE	C/EBPb	PU.1	6.39083	6.48659	6.32956	6.03263	5.93513	#N/A	#N/A	#N/A	#N/A	#N/A
pre-existing-PU.1	chr17	24769448	24769572	24769510	124	prom	64	chr17	24769574	-	Tsc2	24732881	PU.1	P300	FALSE	H3K27Ac	H3K4Me1	FALSE	FALSE	PU.1	7.76901	7.69136	7.61149	7.66496	7.31432	6.87232	6.91904	6.60572	6.9856	6.5666
pre-existing-PU.1	chr15	34026181	34026305	34026243	124	enh	13770	chr15	34012473	+	Mtdh	34072140	PU.1	FALSE	FALSE	H3K27Ac	H3K4Me1	FALSE	C/EBPb	PU.1	8.05865	7.36424	7.40381	7.41763	7.60419	7.36176	7.39885	7.30629	7.34844	7.88186
pre-existing-PU.1	chr15	33976103	33976227	33976165	124	enh	-36308	chr15	34012473	+	Mtdh	34072140	PU.1	P300	FALSE	H3K27Ac	H3K4Me1	FALSE	C/EBPb	PU.1	8.05865	7.36424	7.40381	7.41763	7.60419	7.36176	7.39885	7.30629	7.34844	7.88186
pre-existing-PU.1	chr15	34012111	34012235	34012173	124	prom	-300	chr15	34012473	+	Mtdh	34072140	PU.1	P300	FALSE	H3K27Ac	FALSE	FALSE	FALSE	PU.1	8.05865	7.36424	7.40381	7.41763	7.60419	7.36176	7.39885	7.30629	7.34844	7.88186
pre-existing-PU.1	chr15	33996854	33996978	33996916	124	enh	-15557	chr15	34012473	+	Mtdh	34072140	PU.1	P300	FALSE	H3K27Ac	H3K4Me1	FALSE	C/EBPb	PU.1	8.05865	7.36424	7.40381	7.41763	7.60419	7.36176	7.39885	7.30629	7.34844	7.88186
pre-existing-PU.1	chr5	135662698	135662822	135662760	124	prom	-432	chr5	135663192	+	Baz1b	135721999	PU.1	P300	FALSE	H3K27Ac	FALSE	FALSE	C/EBPb	PU.1	5.12641	5.44365	5.36714	4.67743	4.67274	6.20676	6.04314	6.21493	5.97824	5.73896
pre-existing-PU.1	chr13	12126282	12126406	12126344	124	enh	72868	chr13	12199212	-	Ryr2	11645369	PU.1	P300	FALSE	H3K27Ac	H3K4Me1	FALSE	C/EBPb	FALSE	4.10787	3.25819	3.4351	3.88986	3.65581	3.68604	3.72658	4.06987	3.89086	3.6788
pre-existing-PU.1	chr13	11830133	11830257	11830195	124	enh	369017	chr13	12199212	-	Ryr2	11645369	PU.1	P300	Ebf1	H3K27Ac	FALSE	FALSE	C/EBPb	PU.1	4.10787	3.25819	3.4351	3.88986	3.65581	3.68604	3.72658	4.06987	3.89086	3.6788
pre-existing-PU.1	chr3	135103236	135103360	135103298	124	enh	1576	chr3	135101722	+	Ube2d3	135130142	PU.1	FALSE	FALSE	H3K27Ac	H3K4Me1	FALSE	C/EBPb	PU.1	10.6186	10.7513	10.5174	10.3159	10.1673	8.58532	8.57122	8.0916	8.63296	8.9315
pre-existing-PU.1	chr3	135102164	135102288	135102226	124	prom	504	chr3	135101722	+	Ube2d3	135130142	PU.1	P300	FALSE	H3K27Ac	FALSE	FALSE	C/EBPb	PU.1	10.6186	10.7513	10.5174	10.3159	10.1673	8.58532	8.57122	8.0916	8.63296	8.9315
pre-existing-PU.1	chr3	135101536	135101660	135101598	124	prom	-124	chr3	135101722	+	Ube2d3	135130142	PU.1	P300	FALSE	H3K27Ac	FALSE	FALSE	FALSE	PU.1	10.6186	10.7513	10.5174	10.3159	10.1673	8.58532	8.57122	8.0916	8.63296	8.9315
pre-existing-PU.1	chr9	96338466	96338590	96338528	124	enh	40486	chr9	96379014	-	Rnf7	96371375	PU.1	P300	Ebf1	H3K27Ac	H3K4Me1	FALSE	FALSE	PU.1	9.48971	9.50964	9.27411	9.26374	9.03867	8.2164	8.27679	8.29592	8.31904	8.26501
pre-existing-PU.1	chr6	86437757	86437881	86437819	124	enh	38340	chr6	86476159	-	Pcbp1	86474490	PU.1	P300	Ebf1	H3K27Ac	H3K4Me1	FALSE	C/EBPb	PU.1	11.6685	11.6242	11.6355	11.3815	11.2189	12.6117	12.5101	11.9876	12.3305	12.228
pre-existing-PU.1	chr6	86437225	86437349	86437287	124	enh	38872	chr6	86476159	-	Pcbp1	86474490	PU.1	P300	Ebf1	H3K27Ac	H3K4Me1	FALSE	C/EBPb	PU.1	11.6685	11.6242	11.6355	11.3815	11.2189	12.6117	12.5101	11.9876	12.3305	12.228
pre-existing-PU.1	chr6	86506806	86506930	86506868	124	enh	-30709	chr6	86476159	-	Pcbp1	86474490	PU.1	P300	FALSE	H3K27Ac	H3K4Me1	FALSE	C/EBPb	PU.1	11.6685	11.6242	11.6355	11.3815	11.2189	12.6117	12.5101	11.9876	12.3305	12.228
pre-existing-PU.1	chr10	59625804	59625928	59625866	124	enh	56142	chr10	59682008	-	Chst3	59644275	PU.1	P300	FALSE	H3K27Ac	H3K4Me1	FALSE	C/EBPb	PU.1	4.65934	4.7348	4.57485	4.583	4.21095	5.19326	5.13147	5.97768	5.41075	5.27414
pre-existing-PU.1	chr10	59681981	59682105	59682043	124	prom	-35	chr10	59682008	-	Chst3	59644275	PU.1	P300	Ebf1	H3K27Ac	FALSE	FALSE	FALSE	PU.1	4.65934	4.7348	4.57485	4.583	4.21095	5.19326	5.13147	5.97768	5.41075	5.27414
pre-existing-PU.1	chr11	68520134	68520258	68520196	124	enh	14780	chr11	68505416	+	Myh10	68630126	PU.1	FALSE	FALSE	H3K27Ac	H3K4Me1	FALSE	C/EBPb	PU.1	4.10946	3.68052	3.45165	3.34952	3.66203	8.76929	8.08218	7.50629	6.04463	4.79601
pre-existing-PU.1	chr11	68520644	68520768	68520706	124	enh	15290	chr11	68505416	+	Myh10	68630126	PU.1	FALSE	FALSE	H3K27Ac	H3K4Me1	FALSE	C/EBPb	PU.1	4.10946	3.68052	3.45165	3.34952	3.66203	8.76929	8.08218	7.50629	6.04463	4.79601
pre-existing-PU.1	chr5	100858356	100858480	100858418	124	enh	71240	chr5	100929658	-	Lin54	100871057	PU.1	P300	FALSE	H3K27Ac	FALSE	FALSE	FALSE	PU.1	5.89234	6.6845	6.70933	5.35345	5.44616	#N/A	#N/A	#N/A	#N/A	#N/A
pre-existing-PU.1	chr5	100927412	100927536	100927474	124	enh	2184	chr5	100929658	-	Lin54	100871057	PU.1	P300	FALSE	H3K27Ac	H3K4Me1	FALSE	FALSE	PU.1	5.89234	6.6845	6.70933	5.35345	5.44616	#N/A	#N/A	#N/A	#N/A	#N/A
pre-existing-PU.1	chr12	16390260	16390384	16390322	124	enh	206254	chr12	16596576	-	Lpin1	16542474	PU.1	P300	FALSE	H3K27Ac	H3K4Me1	FALSE	FALSE	FALSE	6.80367	5.74407	6.21022	6.30555	6.35841	5.69491	5.332	4.84499	5.96206	6.99801
pre-existing-PU.1	chr8	72877359	72877483	72877421	124	prom	-249	chr8	72877172	-	Upf1	72855420	PU.1	P300	FALSE	H3K27Ac	H3K4Me1	FALSE	FALSE	PU.1	6.20528	6.51957	6.46309	5.94124	5.76065	6.32301	6.43442	6.14317	6.72563	6.0645
pre-existing-PU.1	chr8	73134123	73134247	73134185	124	enh	-1972	chr8	73132213	-	Ssbp4	73121388	PU.1	P300	FALSE	H3K27Ac	H3K4Me1	FALSE	FALSE	PU.1	7.68957	7.8809	7.20859	7.58402	7.24565	5.99371	6.08905	6.32064	6.26255	6.15838
pre-existing-PU.1	chr5	121063115	121063239	121063177	124	prom	39	chr5	121063138	+	Ddx54	121078601	PU.1	P300	FALSE	H3K27Ac	FALSE	FALSE	FALSE	PU.1	8.71183	8.6905	8.62436	8.61138	8.2685	8.43804	8.06703	7.99289	8.14801	7.79729
pre-existing-PU.1	chr6	51419936	51420060	51419998	124	prom	-105	chr6	51419893	-	Hnrnpa2b1	51410433	PU.1	P300	FALSE	H3K27Ac	FALSE	FALSE	C/EBPb	FALSE	11.1675	11.3767	11.5191	10.839	10.7242	#N/A	#N/A	#N/A	#N/A	#N/A
pre-existing-PU.1	chr1	178663099	178663223	178663161	124	enh	74094	chr1	178737255	-	Cep170	178663783	PU.1	P300	FALSE	H3K27Ac	H3K4Me1	FALSE	FALSE	PU.1	7.88004	7.76556	7.34183	7.34569	7.43681	#N/A	#N/A	#N/A	#N/A	#N/A
pre-existing-PU.1	chr1	178730030	178730154	178730092	124	enh	7163	chr1	178737255	-	Cep170	178663783	PU.1	P300	FALSE	H3K27Ac	H3K4Me1	FALSE	FALSE	PU.1	7.88004	7.76556	7.34183	7.34569	7.43681	#N/A	#N/A	#N/A	#N/A	#N/A
pre-existing-PU.1	chr17	36115726	36115850	36115788	124	prom	624	chr17	36116412	-	Prr3	36109483	PU.1	P300	FALSE	H3K27Ac	H3K4Me1	FALSE	C/EBPb	PU.1	6.69359	6.84133	6.78035	6.31558	6.25042	6.81652	6.79821	6.96397	6.74099	6.0415
pre-existing-PU.1	chr7	136903442	136903566	136903504	124	enh	168128	chr7	136735376	+	Brwd2	136779252	PU.1	P300	FALSE	H3K27Ac	H3K4Me1	FALSE	FALSE	PU.1	9.15157	8.72109	8.92733	8.9219	8.70878	10.328	10.2726	10.0503	9.84824	10.1864
pre-existing-PU.1	chr7	136735512	136735636	136735574	124	prom	198	chr7	136735376	+	Brwd2	136779252	PU.1	P300	FALSE	H3K27Ac	FALSE	FALSE	FALSE	PU.1	9.15157	8.72109	8.92733	8.9219	8.70878	10.328	10.2726	10.0503	9.84824	10.1864
pre-existing-PU.1	chr7	136735347	136735471	136735409	124	prom	33	chr7	136735376	+	Brwd2	136779252	PU.1	P300	FALSE	H3K27Ac	FALSE	FALSE	FALSE	PU.1	9.15157	8.72109	8.92733	8.9219	8.70878	10.328	10.2726	10.0503	9.84824	10.1864
pre-existing-PU.1	chr5	101227615	101227739	101227677	124	prom	-58	chr5	101227619	-	Hel308	101191166	PU.1	P300	FALSE	H3K27Ac	FALSE	FALSE	FALSE	PU.1	5.10162	5.49103	5.37802	4.29812	4.66046	5.65399	5.43131	5.45549	5.2222	4.64618
pre-existing-PU.1	chr14	121771176	121771300	121771238	124	enh	7214	chr14	121778452	-	Stk24	121685562	PU.1	FALSE	FALSE	H3K27Ac	H3K4Me1	FALSE	C/EBPb	PU.1	8.82826	9.5102	9.35488	8.77447	8.38801	7.39385	7.31897	7.30239	7.02399	6.90185
pre-existing-PU.1	chr14	121724127	121724251	121724189	124	enh	54263	chr14	121778452	-	Stk24	121685562	PU.1	P300	FALSE	H3K27Ac	H3K4Me1	FALSE	FALSE	PU.1	8.82826	9.5102	9.35488	8.77447	8.38801	7.39385	7.31897	7.30239	7.02399	6.90185
pre-existing-PU.1	chr14	87815645	87815769	87815707	124	prom	-682	chr14	87816389	+	Tdrd3	87945315	PU.1	P300	FALSE	H3K27Ac	FALSE	FALSE	C/EBPb	FALSE	4.38184	5.07986	4.30641	3.96421	3.94298	5.03719	4.95879	4.84904	4.90008	5.00535
pre-existing-PU.1	chr2	164694041	164694165	164694103	124	enh	-10764	chr2	164704867	+	Pcif1	164716937	PU.1	P300	FALSE	H3K27Ac	H3K4Me1	FALSE	FALSE	PU.1	7.20986	7.79164	7.1342	6.97387	6.77366	#N/A	#N/A	#N/A	#N/A	#N/A
pre-existing-PU.1	chr14	26292124	26292248	26292186	124	enh	13409	chr14	26278777	+	Zmiz1	26484195	PU.1	FALSE	FALSE	H3K27Ac	H3K4Me1	FALSE	C/EBPb	PU.1	5.89664	4.93651	5.53127	5.38352	5.46229	#N/A	#N/A	#N/A	#N/A	#N/A
pre-existing-PU.1	chr4	44718187	44718311	44718249	124	enh	5063	chr4	44723312	-	Pax5	44544377	PU.1	P300	Ebf1	H3K27Ac	H3K4Me1	FALSE	C/EBPb	PU.1	4.0333	3.58226	3.63455	3.66663	3.60279	6.96321	5.57641	5.4898	4.54209	4.21727
pre-existing-PU.1	chr1	33940240	33940364	33940302	124	enh	24164	chr1	33964466	-	Bend6	33908896	PU.1	FALSE	FALSE	H3K27Ac	H3K4Me1	H3K27Me3	C/EBPb	PU.1	3.72211	2.91436	2.85592	2.98737	3.29238	#N/A	#N/A	#N/A	#N/A	#N/A
pre-existing-PU.1	chr7	86611072	86611196	86611134	124	prom	25	chr7	86611159	-	Polg	86594268	PU.1	P300	FALSE	H3K27Ac	FALSE	FALSE	FALSE	PU.1	6.09605	6.67934	6.02738	5.86351	5.6667	7.21169	7.16843	6.62797	7.10342	6.6215
pre-existing-PU.1	chr12	3109966	3110090	3110028	124	enh	199941	chr12	3309969	-	Rab10	3247427	PU.1	P300	Ebf1	H3K27Ac	H3K4Me1	FALSE	C/EBPb	PU.1	8.38355	8.12713	8.17339	8.07249	7.95434	8.66789	8.68081	7.92037	8.47787	9.10703
pre-existing-PU.1	chr12	3235638	3235762	3235700	124	enh	74269	chr12	3309969	-	Rab10	3247427	PU.1	P300	Ebf1	H3K27Ac	FALSE	FALSE	C/EBPb	PU.1	8.38355	8.12713	8.17339	8.07249	7.95434	8.66789	8.68081	7.92037	8.47787	9.10703
pre-existing-PU.1	chr5	144775703	144775827	144775765	124	prom	-43	chr5	144775722	-	AU022870	144748777	PU.1	P300	FALSE	H3K27Ac	H3K4Me1	FALSE	FALSE	PU.1	10.1309	10.0464	9.77306	9.96941	9.70242	9.73128	9.79169	9.30796	10.0669	9.59272
pre-existing-PU.1	chr18	39825965	39826089	39826027	124	enh	-107123	chr18	39933150	+	Pabpc2	39935736	PU.1	FALSE	FALSE	H3K27Ac	H3K4Me1	FALSE	C/EBPb	PU.1	3.63013	3.74313	3.21608	3.33274	3.20217	4.2842	4.10707	4.41577	4.40508	4.30228
pre-existing-PU.1	chr4	16015498	16015622	16015560	124	enh	-74536	chr4	15941024	-	Osgin2	15924267	PU.1	P300	FALSE	H3K27Ac	H3K4Me1	FALSE	C/EBPb	PU.1	6.48147	8.08254	6.91742	6.24844	6.05374	#N/A	#N/A	#N/A	#N/A	#N/A
pre-existing-PU.1	chr11	32442821	32442945	32442883	124	enh	9618	chr11	32433265	+	Stk10	32524595	PU.1	P300	FALSE	H3K27Ac	H3K4Me1	FALSE	C/EBPb	PU.1	9.81448	7.62358	9.1781	9.78433	9.38951	7.41643	6.9955	7.70569	7.39091	7.90676
pre-existing-PU.1	chr17	9049285	9049409	9049347	124	enh	54738	chr17	8994609	+	Pde10a	9179513	PU.1	P300	Ebf1	H3K27Ac	H3K4Me1	FALSE	C/EBPb	FALSE	6.51359	3.91145	6.02548	5.56509	6.09733	4.45381	4.31183	4.74517	4.45138	4.45839
pre-existing-PU.1	chr17	9039506	9039630	9039568	124	enh	44959	chr17	8994609	+	Pde10a	9179513	PU.1	P300	FALSE	H3K27Ac	H3K4Me1	FALSE	C/EBPb	PU.1	6.51359	3.91145	6.02548	5.56509	6.09733	4.45381	4.31183	4.74517	4.45138	4.45839
pre-existing-PU.1	chr17	9060973	9061097	9061035	124	enh	66426	chr17	8994609	+	Pde10a	9179513	PU.1	P300	FALSE	H3K27Ac	H3K4Me1	FALSE	C/EBPb	PU.1	6.51359	3.91145	6.02548	5.56509	6.09733	4.45381	4.31183	4.74517	4.45138	4.45839
pre-existing-PU.1	chr2	118325104	118325228	118325166	124	enh	-19734	chr2	118305432	-	Srp14	118301578	PU.1	P300	Ebf1	H3K27Ac	H3K4Me1	FALSE	C/EBPb	PU.1	11.138	10.7644	10.9116	10.9283	10.7218	9.39625	9.33714	9.06479	9.13201	9.26967
pre-existing-PU.1	chr2	118317075	118317199	118317137	124	enh	-11705	chr2	118305432	-	Srp14	118301578	PU.1	P300	FALSE	H3K27Ac	H3K4Me1	FALSE	C/EBPb	PU.1	11.138	10.7644	10.9116	10.9283	10.7218	9.39625	9.33714	9.06479	9.13201	9.26967
pre-existing-PU.1	chr1	129136555	129136679	129136617	124	enh	35055	chr1	129101562	+	Mgat5	129379549	PU.1	FALSE	FALSE	H3K27Ac	H3K4Me1	FALSE	C/EBPb	PU.1	6.36519	6.17435	5.93491	6.22634	5.95022	5.90159	6.1653	6.06431	5.3554	5.52082
pre-existing-PU.1	chr17	3432931	3433055	3432993	124	enh	35787	chr17	3397206	+	Tiam2	3519397	PU.1	FALSE	Ebf1	H3K27Ac	H3K4Me1	FALSE	C/EBPb	PU.1	3.29782	3.52567	2.95361	2.84907	2.88378	4.94385	4.53128	4.88385	4.73919	4.35816
pre-existing-PU.1	chr11	115264967	115265091	115265029	124	prom	-50	chr11	115265079	+	Ict1	115272227	PU.1	P300	FALSE	H3K27Ac	H3K4Me1	FALSE	FALSE	PU.1	6.36452	6.48998	6.21475	6.16432	5.95169	6.13414	6.1863	6.38178	6.36697	6.15057
pre-existing-PU.1	chr3	59016400	59016524	59016462	124	enh	-1658	chr3	59014804	-	P2ry13	59011813	PU.1	P300	FALSE	H3K27Ac	H3K4Me1	FALSE	C/EBPb	PU.1	6.3197	4.49993	4.42379	4.92544	5.90894	4.11222	4.18603	4.92839	4.94786	5.21729
pre-existing-PU.1	chr2	116931163	116931287	116931225	124	enh	-15960	chr2	116947185	+	Spred1	117005072	PU.1	P300	Ebf1	H3K27Ac	H3K4Me1	FALSE	C/EBPb	PU.1	8.45469	8.13353	7.83749	7.78069	8.04419	5.12742	5.62027	5.27892	4.95961	6.08978
pre-existing-PU.1	chr2	116939854	116939978	116939916	124	enh	-7269	chr2	116947185	+	Spred1	117005072	PU.1	P300	Ebf1	H3K27Ac	H3K4Me1	FALSE	C/EBPb	PU.1	8.45469	8.13353	7.83749	7.78069	8.04419	5.12742	5.62027	5.27892	4.95961	6.08978
pre-existing-PU.1	chr2	116933951	116934075	116934013	124	enh	-13172	chr2	116947185	+	Spred1	117005072	PU.1	FALSE	FALSE	H3K27Ac	H3K4Me1	FALSE	C/EBPb	PU.1	8.45469	8.13353	7.83749	7.78069	8.04419	5.12742	5.62027	5.27892	4.95961	6.08978
pre-existing-PU.1	chr2	116918927	116919051	116918989	124	enh	-28196	chr2	116947185	+	Spred1	117005072	PU.1	FALSE	FALSE	H3K27Ac	H3K4Me1	FALSE	C/EBPb	PU.1	8.45469	8.13353	7.83749	7.78069	8.04419	5.12742	5.62027	5.27892	4.95961	6.08978
pre-existing-PU.1	chr15	12046999	12047123	12047061	124	prom	-544	chr15	12047605	+	Zfr	12115205	PU.1	P300	FALSE	H3K27Ac	H3K4Me1	FALSE	FALSE	PU.1	7.03388	6.50257	6.32037	6.43457	6.6238	6.68234	6.84391	6.28869	6.27009	6.61313
pre-existing-PU.1	chr5	136592396	136592520	136592458	124	prom	-102	chr5	136592560	+	Polr2j	136598817	PU.1	P300	FALSE	H3K27Ac	FALSE	FALSE	FALSE	PU.1	6.93737	7.31565	6.88434	6.63015	6.52823	9.8823	9.99106	9.69151	9.96422	8.73341
pre-existing-PU.1	chr4	155205553	155205677	155205615	124	prom	-139	chr4	155205754	+	Aurkaip1	155207168	PU.1	P300	FALSE	H3K27Ac	FALSE	FALSE	FALSE	PU.1	9.75862	9.7457	9.73553	9.77636	9.34955	8.82568	9.02588	8.54447	9.08664	8.88122
pre-existing-PU.1	chr1	82313502	82313626	82313564	124	prom	411	chr1	82313153	+	Rhbdd1	82441941	PU.1	P300	FALSE	H3K27Ac	FALSE	FALSE	C/EBPb	PU.1	8.88741	7.88916	7.65921	8.05707	8.48078	4.53112	4.63693	4.85954	4.74644	5.90869
pre-existing-PU.1	chr1	82313061	82313185	82313123	124	prom	-30	chr1	82313153	+	Rhbdd1	82441941	PU.1	P300	FALSE	H3K27Ac	H3K4Me1	FALSE	C/EBPb	PU.1	8.88741	7.88916	7.65921	8.05707	8.48078	4.53112	4.63693	4.85954	4.74644	5.90869
pre-existing-PU.1	chr9	90008100	90008224	90008162	124	enh	1496	chr9	90009658	-	Morf4l1	89986506	PU.1	P300	FALSE	H3K27Ac	H3K4Me1	FALSE	C/EBPb	PU.1	11.5735	11.4294	11.414	11.2527	11.1701	11.8208	11.8835	11.6319	11.7932	12.1632
pre-existing-PU.1	chr17	29031407	29031531	29031469	124	enh	20800	chr17	29052269	-	4930539E08Rik	29033339	PU.1	P300	FALSE	H3K27Ac	H3K4Me1	FALSE	C/EBPb	PU.1	5.06493	4.6233	4.54493	4.62904	4.66157	6.60573	6.28523	7.20992	6.64879	6.38944
pre-existing-PU.1	chr3	90236877	90237001	90236939	124	prom	619	chr3	90237558	-	Ints3	90195309	PU.1	P300	Ebf1	H3K27Ac	H3K4Me1	FALSE	C/EBPb	FALSE	6.96053	6.67125	6.93188	6.99249	6.55745	#N/A	#N/A	#N/A	#N/A	#N/A
pre-existing-PU.1	chr7	29965594	29965718	29965656	124	prom	36	chr7	29965692	-	Psmd8	29959205	PU.1	P300	FALSE	H3K27Ac	FALSE	FALSE	FALSE	PU.1	10.5702	10.5248	10.398	10.2982	10.1708	9.34076	9.39306	8.73032	9.43757	10.3735
pre-existing-PU.1	chr5	125586693	125586817	125586755	124	enh	72829	chr5	125659584	-	Ncor2	125497524	PU.1	P300	FALSE	H3K27Ac	H3K4Me1	FALSE	C/EBPb	PU.1	6.80727	6.5678	6.61446	6.57918	6.40895	5.42739	5.11581	5.12624	5.44114	5.31576
pre-existing-PU.1	chr17	26078852	26078976	26078914	124	prom	-7	chr17	26078907	-	Pigq	26063368	PU.1	P300	FALSE	H3K27Ac	H3K4Me1	FALSE	FALSE	PU.1	8.00497	8.46678	8.30943	8.25222	7.60668	7.82869	7.83829	7.85631	7.83063	7.63567
pre-existing-PU.1	chr5	24607073	24607197	24607135	124	prom	-675	chr5	24606460	-	Prkag2	24368552	PU.1	P300	FALSE	H3K27Ac	H3K4Me1	FALSE	C/EBPb	PU.1	5.9379	5.96032	6.32849	6.02159	5.54066	4.71564	5.25028	4.48911	5.1547	5.14949
pre-existing-PU.1	chr15	27399026	27399150	27399088	124	enh	2657	chr15	27396431	+	Ank	27524662	PU.1	FALSE	FALSE	H3K27Ac	H3K4Me1	FALSE	C/EBPb	PU.1	10.1104	9.73408	9.42038	9.98687	9.71369	6.13835	6.35879	6.67374	9.40961	8.77681
pre-existing-PU.1	chr8	74846453	74846577	74846515	124	enh	3555	chr8	74842960	+	Klf2	74845553	PU.1	FALSE	FALSE	H3K27Ac	H3K4Me1	FALSE	C/EBPb	PU.1	9.12161	7.89616	8.7247	9.51399	8.7265	7.7029	7.62021	7.50788	7.42578	7.3758
pre-existing-PU.1	chr8	74841579	74841703	74841641	124	enh	-1319	chr8	74842960	+	Klf2	74845553	PU.1	FALSE	FALSE	H3K27Ac	H3K4Me1	FALSE	C/EBPb	PU.1	9.12161	7.89616	8.7247	9.51399	8.7265	7.7029	7.62021	7.50788	7.42578	7.3758
pre-existing-PU.1	chr8	74874718	74874842	74874780	124	enh	31820	chr8	74842960	+	Klf2	74845553	PU.1	P300	FALSE	H3K27Ac	H3K4Me1	FALSE	C/EBPb	PU.1	9.12161	7.89616	8.7247	9.51399	8.7265	7.7029	7.62021	7.50788	7.42578	7.3758
pre-existing-PU.1	chr19	41419583	41419707	41419645	124	enh	39915	chr19	41459560	-	Pik3ap1	41348707	PU.1	P300	FALSE	H3K27Ac	H3K4Me1	FALSE	C/EBPb	PU.1	9.16855	8.83328	8.85984	8.9375	8.77369	7.15058	7.4689	7.63327	6.70356	7.29772
pre-existing-PU.1	chr19	41406278	41406402	41406340	124	enh	53220	chr19	41459560	-	Pik3ap1	41348707	PU.1	P300	Ebf1	H3K27Ac	H3K4Me1	FALSE	FALSE	PU.1	9.16855	8.83328	8.85984	8.9375	8.77369	7.15058	7.4689	7.63327	6.70356	7.29772
pre-existing-PU.1	chr3	52731306	52731430	52731368	124	enh	89777	chr3	52821145	-	Cog6	52786044	PU.1	P300	Ebf1	H3K27Ac	FALSE	FALSE	FALSE	PU.1	7.65196	6.99102	7.10378	7.42079	7.25815	7.50617	7.3374	6.28762	7.01835	7.56742
pre-existing-PU.1	chr3	52787809	52787933	52787871	124	enh	33274	chr3	52821145	-	Cog6	52786044	PU.1	P300	FALSE	H3K27Ac	H3K4Me1	FALSE	C/EBPb	PU.1	7.65196	6.99102	7.10378	7.42079	7.25815	7.50617	7.3374	6.28762	7.01835	7.56742
pre-existing-PU.1	chr17	88980852	88980976	88980914	124	enh	-44980	chr17	89025894	+	Ston1	89045064	PU.1	P300	Ebf1	H3K27Ac	H3K4Me1	FALSE	C/EBPb	PU.1	4.31636	4.15945	4.22223	3.97851	3.92281	#N/A	#N/A	#N/A	#N/A	#N/A
pre-existing-PU.1	chr8	60280119	60280243	60280181	124	enh	-148329	chr8	60131852	-	Galnt7	60002621	PU.1	P300	FALSE	H3K27Ac	H3K4Me1	FALSE	C/EBPb	PU.1	8.53942	7.65691	8.11338	8.08312	8.14705	6.12377	5.81544	5.94446	5.99371	5.99276
pre-existing-PU.1	chr11	120215178	120215302	120215240	124	enh	-5442	chr11	120209798	-	Actg1	120207003	PU.1	FALSE	FALSE	H3K27Ac	H3K4Me1	H3K27Me3	FALSE	PU.1	12.0295	12.9494	13.2465	12.7342	11.6378	12.7493	13.1208	12.8305	13.3351	13.3318
pre-existing-PU.1	chr1	16095107	16095231	16095169	124	prom	-655	chr1	16094514	-	Rpl7	16091375	PU.1	P300	FALSE	H3K27Ac	FALSE	FALSE	FALSE	PU.1	12.8824	12.7305	12.6397	12.6199	12.4919	10.7342	10.7637	10.4865	10.7772	10.6353
pre-existing-PU.1	chr10	67158734	67158858	67158796	124	enh	-147093	chr10	67011703	-	Ado	67007258	PU.1	FALSE	FALSE	H3K27Ac	H3K4Me1	FALSE	C/EBPb	PU.1	6.53117	6.20924	6.24476	6.23484	6.14284	#N/A	#N/A	#N/A	#N/A	#N/A
pre-existing-PU.1	chr10	84085002	84085126	84085064	124	prom	-117	chr10	84085181	+	Polr3b	84189923	PU.1	P300	FALSE	H3K27Ac	FALSE	FALSE	FALSE	PU.1	6.3591	6.90253	6.6136	6.22057	5.97078	6.04423	5.90446	5.80077	5.75336	5.60835
pre-existing-PU.1	chr15	5138073	5138197	5138135	124	enh	2576	chr15	5135559	+	Ttc33	5168332	PU.1	FALSE	FALSE	H3K27Ac	H3K4Me1	FALSE	FALSE	PU.1	5.70212	5.31142	5.29858	5.34778	5.31553	#N/A	#N/A	#N/A	#N/A	#N/A
pre-existing-PU.1	chr11	22882060	22882184	22882122	124	prom	162	chr11	22882284	-	Commd1	22799727	PU.1	P300	FALSE	H3K27Ac	H3K4Me1	FALSE	FALSE	PU.1	8.5035	8.89362	8.71782	8.63779	8.11963	6.98941	7.11609	6.58246	7.11532	7.23544
pre-existing-PU.1	chr15	41443854	41443978	41443916	124	enh	-177144	chr15	41621060	+	Oxr1	41692593	PU.1	P300	FALSE	H3K27Ac	H3K4Me1	FALSE	C/EBPb	PU.1	8.15045	7.9527	7.98621	7.57679	7.76671	5.63646	6.37062	5.73492	5.43198	5.75319
pre-existing-PU.1	chr15	88961926	88962050	88961988	124	enh	-2858	chr15	88959130	-	Hdac10	88953732	PU.1	P300	FALSE	H3K27Ac	H3K4Me1	FALSE	C/EBPb	PU.1	5.18486	5.05133	4.97115	5.08846	4.80311	5.35891	5.68013	5.92841	5.17976	4.73784
pre-existing-PU.1	chr1	158926730	158926854	158926792	124	enh	-57035	chr1	158869757	-	Ralgps2	158734296	PU.1	P300	Ebf1	H3K27Ac	H3K4Me1	FALSE	FALSE	PU.1	5.8705	4.84616	5.18313	5.64815	5.48884	6.29979	5.65003	5.44518	5.34756	4.99954
pre-existing-PU.1	chr3	90017430	90017554	90017492	124	prom	78	chr3	90017570	-	Rps27	90016588	PU.1	P300	FALSE	H3K27Ac	H3K4Me1	FALSE	FALSE	PU.1	13.5783	13.4078	13.4489	13.4315	13.1984	9.47372	9.51907	9.34838	9.38896	9.31292
pre-existing-PU.1	chr17	56098336	56098460	56098398	124	prom	-211	chr17	56098609	+	Ccdc94	56107374	PU.1	P300	FALSE	H3K27Ac	H3K4Me1	FALSE	C/EBPb	PU.1	6.01127	6.55662	6.03587	6.08739	5.63174	#N/A	#N/A	#N/A	#N/A	#N/A
pre-existing-PU.1	chr18	74938745	74938869	74938807	124	prom	-58	chr18	74938865	+	Acaa2	74965861	PU.1	P300	Ebf1	H3K27Ac	FALSE	FALSE	FALSE	PU.1	6.76191	6.51679	6.60421	7.19328	6.38285	6.87474	6.87411	6.58207	7.02572	6.29092
pre-existing-PU.1	chr2	17287418	17287542	17287480	124	enh	365215	chr2	17652695	-	Nebl	17268360	PU.1	P300	FALSE	H3K27Ac	H3K4Me1	FALSE	C/EBPb	PU.1	3.39067	3.25241	3.50749	3.66264	3.01226	3.37907	3.5336	4.37619	3.68747	3.35971
pre-existing-PU.1	chr9	83171427	83171551	83171489	124	enh	-131275	chr9	83040214	-	Hmgn3	83003548	PU.1	P300	FALSE	H3K27Ac	H3K4Me1	FALSE	FALSE	FALSE	10.2858	10.4273	10.6108	10.3125	9.90756	6.79388	6.96415	6.50713	6.29718	4.96458
pre-existing-PU.1	chr7	54219580	54219704	54219642	124	enh	-5754	chr7	54213888	-	Uevld	54178585	PU.1	FALSE	FALSE	H3K27Ac	H3K4Me1	H3K27Me3	C/EBPb	FALSE	4.82154	5.07991	5.03082	4.55844	4.44345	#N/A	#N/A	#N/A	#N/A	#N/A
pre-existing-PU.1	chr15	78403137	78403261	78403199	124	prom	14	chr15	78403213	-	Rac2	78389598	PU.1	P300	Ebf1	H3K27Ac	FALSE	FALSE	C/EBPb	PU.1	9.28628	8.24935	7.86551	8.96167	8.91016	6.86134	6.69187	6.82148	6.69163	6.73023
pre-existing-PU.1	chr15	78411913	78412037	78411975	124	enh	-8762	chr15	78403213	-	Rac2	78389598	PU.1	P300	FALSE	H3K27Ac	H3K4Me1	FALSE	FALSE	PU.1	9.28628	8.24935	7.86551	8.96167	8.91016	6.86134	6.69187	6.82148	6.69163	6.73023
pre-existing-PU.1	chr15	78394569	78394693	78394631	124	enh	8582	chr15	78403213	-	Rac2	78389598	PU.1	P300	Ebf1	H3K27Ac	H3K4Me1	FALSE	FALSE	PU.1	9.28628	8.24935	7.86551	8.96167	8.91016	6.86134	6.69187	6.82148	6.69163	6.73023
pre-existing-PU.1	chr15	78404030	78404154	78404092	124	prom	-879	chr15	78403213	-	Rac2	78389598	PU.1	P300	Ebf1	H3K27Ac	H3K4Me1	FALSE	C/EBPb	PU.1	9.28628	8.24935	7.86551	8.96167	8.91016	6.86134	6.69187	6.82148	6.69163	6.73023
pre-existing-PU.1	chr11	87563269	87563393	87563331	124	enh	-10711	chr11	87574042	+	Bzrap1	87599430	PU.1	P300	FALSE	H3K27Ac	H3K4Me1	FALSE	C/EBPb	PU.1	4.33175	3.52238	3.95432	4.00157	3.95627	6.8	6.29642	6.36475	6.85239	4.86533
pre-existing-PU.1	chr11	87565109	87565233	87565171	124	enh	-8871	chr11	87574042	+	Bzrap1	87599430	PU.1	FALSE	FALSE	H3K27Ac	H3K4Me1	FALSE	FALSE	PU.1	4.33175	3.52238	3.95432	4.00157	3.95627	6.8	6.29642	6.36475	6.85239	4.86533
pre-existing-PU.1	chr11	70817997	70818121	70818059	124	prom	-125	chr11	70817934	-	Dhx33	70797592	PU.1	P300	Ebf1	H3K27Ac	H3K4Me1	FALSE	C/EBPb	PU.1	6.78942	6.59408	6.73983	6.49133	6.41405	7.58472	7.22804	7.23144	7.2622	6.82702
pre-existing-PU.1	chr11	95704340	95704464	95704402	124	prom	-649	chr11	95703753	-	Abi3	95691385	PU.1	P300	Ebf1	H3K27Ac	H3K4Me1	FALSE	FALSE	PU.1	5.00444	4.28396	4.38462	4.64589	4.63046	5.27582	4.8354	4.91961	4.59595	4.70518
pre-existing-PU.1	chr7	89920418	89920542	89920480	124	enh	123357	chr7	89797123	+	Eftud1	89926362	PU.1	P300	Ebf1	H3K27Ac	H3K4Me1	FALSE	C/EBPb	PU.1	4.69019	4.68767	4.66272	4.50306	4.31628	5.40025	5.27533	4.77505	5.26504	5.17437
pre-existing-PU.1	chr7	89919928	89920052	89919990	124	enh	122867	chr7	89797123	+	Eftud1	89926362	PU.1	P300	Ebf1	H3K27Ac	H3K4Me1	FALSE	C/EBPb	PU.1	4.69019	4.68767	4.66272	4.50306	4.31628	5.40025	5.27533	4.77505	5.26504	5.17437
pre-existing-PU.1	chr13	101500862	101500986	101500924	124	prom	-27	chr13	101500897	-	Cdk7	101466979	PU.1	P300	FALSE	H3K27Ac	H3K4Me1	FALSE	FALSE	PU.1	5.11617	5.79121	5.38101	5.20969	4.74337	6.77982	6.77873	6.3345	7.09511	6.44531
pre-existing-PU.1	chr2	150747405	150747529	150747467	124	enh	-17000	chr2	150730467	-	Abhd12	150658250	PU.1	FALSE	FALSE	H3K27Ac	H3K4Me1	FALSE	C/EBPb	PU.1	8.00598	8.12404	7.99689	7.93567	7.63535	#N/A	#N/A	#N/A	#N/A	#N/A
pre-existing-PU.1	chr5	54386504	54386628	54386566	124	enh	-3195	chr5	54389761	+	Stim2	54512296	PU.1	P300	Ebf1	H3K27Ac	H3K4Me1	FALSE	C/EBPb	PU.1	8.36985	8.4773	7.70932	7.77311	7.99953	5.99803	5.95333	5.55799	5.66986	6.14053
pre-existing-PU.1	chr1	185803698	185803822	185803760	124	enh	-54579	chr1	185858339	+	Dusp10	185899515	PU.1	P300	Ebf1	H3K27Ac	H3K4Me1	FALSE	FALSE	PU.1	4.85306	4.45521	4.12733	4.45351	4.48289	5.00766	4.6802	4.54142	4.68478	4.8022
pre-existing-PU.1	chr1	185804155	185804279	185804217	124	enh	-54122	chr1	185858339	+	Dusp10	185899515	PU.1	P300	Ebf1	H3K27Ac	H3K4Me1	FALSE	FALSE	PU.1	4.85306	4.45521	4.12733	4.45351	4.48289	5.00766	4.6802	4.54142	4.68478	4.8022
pre-existing-PU.1	chr5	148339424	148339548	148339486	124	enh	97331	chr5	148242155	+	Pan3	148360077	PU.1	P300	FALSE	H3K27Ac	H3K4Me1	FALSE	FALSE	PU.1	8.59787	7.92086	8.03572	8.08884	8.22786	#N/A	#N/A	#N/A	#N/A	#N/A
pre-existing-PU.1	chr6	70806034	70806158	70806096	124	enh	11576	chr6	70794520	+	Eif2ak3	70855234	PU.1	FALSE	FALSE	H3K27Ac	H3K4Me1	FALSE	C/EBPb	PU.1	4.30008	5.22519	4.88743	5.0112	3.93013	6.03666	5.78986	5.61389	5.66266	5.43123
pre-existing-PU.1	chr16	98218472	98218596	98218534	124	enh	-34748	chr16	98183786	-	Zfp295	98168598	PU.1	P300	FALSE	H3K27Ac	FALSE	FALSE	C/EBPb	PU.1	5.72476	4.71591	5.05954	5.03534	5.35564	5.93982	5.66485	5.62535	5.98101	7.36932
pre-existing-PU.1	chr9	107465424	107465548	107465486	124	prom	-99	chr9	107465585	+	Tusc2	107468439	PU.1	P300	FALSE	H3K27Ac	H3K4Me1	FALSE	FALSE	PU.1	6.98088	7.08815	6.70656	6.44604	6.61204	6.73453	6.76524	6.80724	6.72489	7.22027
pre-existing-PU.1	chr6	94204023	94204147	94204085	124	enh	29813	chr6	94233898	-	Magi1	93625448	PU.1	P300	FALSE	H3K27Ac	H3K4Me1	FALSE	C/EBPb	PU.1	3.31171	2.96904	2.97065	3.07634	2.94372	3.72893	3.7183	3.93371	3.69368	3.73205
pre-existing-PU.1	chr6	93995329	93995453	93995391	124	enh	-131707	chr6	93863684	-	Magi1	93625448	PU.1	P300	FALSE	H3K27Ac	H3K4Me1	FALSE	C/EBPb	PU.1	3.31171	2.96904	2.97065	3.07634	2.94372	3.72893	3.7183	3.93371	3.69368	3.73205
pre-existing-PU.1	chr6	94204369	94204493	94204431	124	enh	29467	chr6	94233898	-	Magi1	93625448	PU.1	P300	FALSE	H3K27Ac	H3K4Me1	FALSE	C/EBPb	PU.1	3.31171	2.96904	2.97065	3.07634	2.94372	3.72893	3.7183	3.93371	3.69368	3.73205
pre-existing-PU.1	chr7	108209182	108209306	108209244	124	enh	-48044	chr7	108257288	+	Fchsd2	108432919	PU.1	FALSE	FALSE	H3K27Ac	H3K4Me1	FALSE	C/EBPb	PU.1	6.5521	4.7665	5.22748	5.74152	6.18427	5.46928	5.42853	5.51797	5.4118	5.38658
pre-existing-PU.1	chr7	108210048	108210172	108210110	124	enh	-47178	chr7	108257288	+	Fchsd2	108432919	PU.1	FALSE	FALSE	H3K27Ac	H3K4Me1	FALSE	C/EBPb	PU.1	6.5521	4.7665	5.22748	5.74152	6.18427	5.46928	5.42853	5.51797	5.4118	5.38658
pre-existing-PU.1	chr7	108241268	108241392	108241330	124	enh	-15958	chr7	108257288	+	Fchsd2	108432919	PU.1	P300	Ebf1	H3K27Ac	H3K4Me1	FALSE	C/EBPb	PU.1	6.5521	4.7665	5.22748	5.74152	6.18427	5.46928	5.42853	5.51797	5.4118	5.38658
pre-existing-PU.1	chr7	108256871	108256995	108256933	124	prom	-355	chr7	108257288	+	Fchsd2	108432919	PU.1	P300	Ebf1	H3K27Ac	FALSE	FALSE	FALSE	FALSE	6.5521	4.7665	5.22748	5.74152	6.18427	5.46928	5.42853	5.51797	5.4118	5.38658
pre-existing-PU.1	chr1	178747124	178747248	178747186	124	enh	2244	chr1	178744942	+	Sdccag8	178950563	PU.1	P300	FALSE	H3K27Ac	H3K4Me1	FALSE	FALSE	FALSE	4.25406	3.27597	3.34212	3.74309	3.88631	5.4927	5.42657	5.0345	4.86426	5.34647
pre-existing-PU.1	chr6	91827885	91828009	91827947	124	prom	-99	chr6	91828046	+	C130022K22Rik	91849842	PU.1	P300	FALSE	H3K27Ac	FALSE	FALSE	C/EBPb	PU.1	7.81014	7.79042	7.46635	7.45487	7.44356	7.86981	8.06843	7.81467	7.80595	7.58816
pre-existing-PU.1	chr19	45659475	45659599	45659537	124	enh	24433	chr19	45635104	+	5330431N19Rik	45652777	PU.1	P300	FALSE	H3K27Ac	H3K4Me1	FALSE	C/EBPb	PU.1	7.56501	7.37499	7.40804	7.81802	7.19888	6.56966	6.51681	6.75938	6.54719	6.47221
pre-existing-PU.1	chr12	106251401	106251525	106251463	124	enh	-3444	chr12	106248019	-	4831426I19Rik	106168158	PU.1	FALSE	FALSE	H3K27Ac	H3K4Me1	FALSE	C/EBPb	PU.1	5.04704	5.72292	6.08152	5.48915	4.68149	5.983	6.32257	6.23322	6.04687	5.36776
pre-existing-PU.1	chr7	125272873	125272997	125272935	124	prom	204	chr7	125273139	-	Arl6ip1	125262403	PU.1	P300	FALSE	H3K27Ac	FALSE	FALSE	FALSE	PU.1	10.4215	10.5225	10.3141	10.2331	10.0568	10.1329	10.0601	10.129	10.1638	9.05694
pre-existing-PU.1	chr9	50425359	50425483	50425421	124	prom	-4	chr9	50425425	+	Pih1d2	50433105	PU.1	P300	FALSE	H3K27Ac	FALSE	FALSE	FALSE	PU.1	2.95359	2.80773	2.82608	2.38121	2.58934	#N/A	#N/A	#N/A	#N/A	#N/A
pre-existing-PU.1	chr15	102161996	102162120	102162058	124	prom	-81	chr15	102162139	+	Myg1	102168569	PU.1	P300	FALSE	H3K27Ac	H3K4Me1	FALSE	FALSE	PU.1	5.66468	6.23359	5.98155	5.49943	5.30071	6.9082	6.98162	7.06353	6.83903	6.26937
pre-existing-PU.1	chr8	23643563	23643687	23643625	124	enh	-56274	chr8	23587351	-	AI316807	23573085	PU.1	FALSE	FALSE	H3K27Ac	H3K4Me1	FALSE	C/EBPb	FALSE	7.5698	7.12713	7.1192	7.24823	7.20624	5.86701	5.7237	5.8556	5.82996	6.42061
pre-existing-PU.1	chr12	21468608	21468732	21468670	124	enh	-45373	chr12	21423297	-	Ywhaq	21396189	PU.1	P300	Ebf1	H3K27Ac	H3K4Me1	FALSE	FALSE	PU.1	10.3684	10.6292	10.647	10.0032	10.005	9.48255	9.42186	8.69727	9.03838	8.82815
pre-existing-PU.1	chr11	50192001	50192125	50192063	124	prom	843	chr11	50191220	+	Hnrnph1	50200030	PU.1	P300	Ebf1	H3K27Ac	FALSE	FALSE	C/EBPb	PU.1	9.00968	9.18635	9.33915	8.67753	8.64637	#N/A	#N/A	#N/A	#N/A	#N/A
pre-existing-PU.1	chr12	110003249	110003373	110003311	124	enh	-28209	chr12	110031520	+	Yy1	110054842	PU.1	FALSE	FALSE	H3K27Ac	H3K4Me1	FALSE	C/EBPb	FALSE	8.29423	7.99426	7.76115	7.74417	7.93242	8.93858	8.92391	8.63631	8.73509	8.77965
pre-existing-PU.1	chr10	53837703	53837827	53837765	124	enh	-42163	chr10	53795602	-	Man1a	53625838	PU.1	P300	FALSE	H3K27Ac	H3K4Me1	FALSE	C/EBPb	PU.1	8.14114	7.65953	7.08591	7.3801	7.77945	8.44233	9.31092	8.41225	6.91899	7.64676
pre-existing-PU.1	chr10	53633673	53633797	53633735	124	enh	161867	chr10	53795602	-	Man1a	53625838	PU.1	FALSE	FALSE	H3K27Ac	H3K4Me1	FALSE	FALSE	PU.1	8.14114	7.65953	7.08591	7.3801	7.77945	8.44233	9.31092	8.41225	6.91899	7.64676
pre-existing-PU.1	chr2	30930807	30930931	30930869	124	enh	66659	chr2	30997528	-	Fnbp1	30881725	PU.1	P300	FALSE	H3K27Ac	H3K4Me1	FALSE	C/EBPb	PU.1	8.46446	7.17766	7.38718	7.93833	8.1036	6.06992	5.86825	6.13787	6.14648	6.31509
pre-existing-PU.1	chr2	30917913	30918037	30917975	124	enh	79553	chr2	30997528	-	Fnbp1	30881725	PU.1	P300	FALSE	H3K27Ac	H3K4Me1	FALSE	FALSE	PU.1	8.46446	7.17766	7.38718	7.93833	8.1036	6.06992	5.86825	6.13787	6.14648	6.31509
pre-existing-PU.1	chr2	30924472	30924596	30924534	124	enh	72994	chr2	30997528	-	Fnbp1	30881725	PU.1	FALSE	FALSE	H3K27Ac	H3K4Me1	FALSE	C/EBPb	PU.1	8.46446	7.17766	7.38718	7.93833	8.1036	6.06992	5.86825	6.13787	6.14648	6.31509
pre-existing-PU.1	chr4	126430651	126430775	126430713	124	prom	-40	chr4	126430673	-	Ncdn	126420993	PU.1	P300	Ebf1	H3K27Ac	FALSE	FALSE	FALSE	PU.1	7.27556	7.72602	7.63365	7.44839	6.91473	6.65899	6.65607	6.30199	6.9731	6.20107
pre-existing-PU.1	chr10	24589639	24589763	24589701	124	prom	-90	chr10	24589791	+	Med23	24633335	PU.1	P300	FALSE	H3K27Ac	FALSE	H3K27Me3	C/EBPb	PU.1	7.03884	7.37316	6.87357	6.64352	6.67878	#N/A	#N/A	#N/A	#N/A	#N/A
pre-existing-PU.1	chr8	83467769	83467893	83467831	124	enh	-63453	chr8	83404378	-	Gab1	83288332	PU.1	P300	FALSE	H3K27Ac	H3K4Me1	FALSE	C/EBPb	PU.1	7.61367	6.22354	6.43612	7.25038	7.25366	4.78696	5.28492	5.64029	4.93664	6.8416
pre-existing-PU.1	chr11	104150633	104150757	104150695	124	enh	57946	chr11	104092749	+	Mapt	104193407	PU.1	P300	FALSE	H3K27Ac	H3K4Me1	FALSE	C/EBPb	PU.1	4.85138	4.15458	4.43029	4.69675	4.49167	4.46376	4.46069	4.69705	4.46342	4.5024
pre-existing-PU.1	chr11	105984124	105984248	105984186	124	enh	37270	chr11	106021456	-	Limd2	106017569	PU.1	P300	FALSE	H3K27Ac	H3K4Me1	FALSE	C/EBPb	PU.1	7.28339	6.50593	6.97302	7.02834	6.92606	8.06736	7.94161	8.41797	8.50631	7.67996
pre-existing-PU.1	chr6	100800707	100800831	100800769	124	enh	17138	chr6	100783631	+	Ppp4r2	100818711	PU.1	P300	FALSE	H3K27Ac	H3K4Me1	FALSE	C/EBPb	PU.1	8.85739	8.71488	8.35997	8.14095	8.5004	8.45164	8.67748	8.26662	8.60168	9.06445
pre-existing-PU.1	chr6	100750690	100750814	100750752	124	enh	-32879	chr6	100783631	+	Ppp4r2	100818711	PU.1	P300	Ebf1	H3K27Ac	H3K4Me1	H3K27Me3	C/EBPb	PU.1	8.85739	8.71488	8.35997	8.14095	8.5004	8.45164	8.67748	8.26662	8.60168	9.06445
pre-existing-PU.1	chr11	77499275	77499399	77499337	124	prom	-303	chr11	77499640	+	Nufip2	77531468	PU.1	FALSE	FALSE	H3K27Ac	FALSE	FALSE	C/EBPb	PU.1	8.19887	8.01181	7.64341	7.72964	7.84339	7.62575	7.78989	7.20551	7.37096	7.96479
pre-existing-PU.1	chr9	63628518	63628642	63628580	124	enh	-22779	chr9	63605801	-	Smad3	63494573	PU.1	P300	FALSE	H3K27Ac	H3K4Me1	FALSE	C/EBPb	PU.1	4.88296	5.06869	5.39757	5.26417	4.52793	5.98958	6.34707	6.4719	5.61203	5.30242
pre-existing-PU.1	chr9	63579381	63579505	63579443	124	enh	26358	chr9	63605801	-	Smad3	63494573	PU.1	P300	FALSE	H3K27Ac	H3K4Me1	FALSE	FALSE	PU.1	4.88296	5.06869	5.39757	5.26417	4.52793	5.98958	6.34707	6.4719	5.61203	5.30242
pre-existing-PU.1	chr10	12728141	12728265	12728203	124	prom	-52	chr10	12728255	+	Sf3b5	12728989	PU.1	P300	FALSE	H3K27Ac	FALSE	FALSE	FALSE	PU.1	9.5255	10.3628	10.0972	9.59635	9.17105	7.51455	7.55654	7.16025	7.68573	6.96659
pre-existing-PU.1	chr19	55718057	55718181	55718119	124	enh	-98180	chr19	55816299	+	Tcf7l2	56008145	PU.1	P300	FALSE	H3K27Ac	H3K4Me1	FALSE	C/EBPb	PU.1	5.95202	5.2983	5.55406	5.31843	5.59758	5.43375	5.10665	5.06053	4.52089	4.78827
pre-existing-PU.1	chr19	55619045	55619169	55619107	124	enh	-197192	chr19	55816299	+	Tcf7l2	56008145	PU.1	P300	FALSE	H3K27Ac	H3K4Me1	FALSE	FALSE	PU.1	5.95202	5.2983	5.55406	5.31843	5.59758	5.43375	5.10665	5.06053	4.52089	4.78827
pre-existing-PU.1	chr4	124391914	124392038	124391976	124	prom	-128	chr4	124392104	+	Sf3a3	124409666	PU.1	P300	FALSE	H3K27Ac	FALSE	FALSE	FALSE	PU.1	7.9194	9.03252	8.73595	7.69747	7.56692	8.6847	8.6064	7.70337	8.40248	6.68382
pre-existing-PU.1	chr8	80007654	80007778	80007716	124	enh	34090	chr8	80041806	-	Arhgap10	79774264	PU.1	P300	FALSE	H3K27Ac	H3K4Me1	FALSE	FALSE	PU.1	4.56018	4.04483	4.31897	3.9354	4.20803	5.88119	5.75621	4.94456	4.96484	6.16072
pre-existing-PU.1	chr17	85489816	85489940	85489878	124	prom	-161	chr17	85490039	+	1700106N22Rik	85857920	PU.1	P300	FALSE	H3K27Ac	FALSE	FALSE	C/EBPb	PU.1	5.65079	5.42167	5.30821	5.31567	5.29991	4.16383	4.18048	4.30961	4.24699	4.42048
pre-existing-PU.1	chr9	78311229	78311353	78311291	124	enh	15275	chr9	78296016	+	Mto1	78321959	PU.1	P300	FALSE	H3K27Ac	H3K4Me1	FALSE	C/EBPb	PU.1	5.54058	5.20217	5.4493	5.27494	5.19039	5.91345	5.85686	5.75122	6.27532	5.67201
pre-existing-PU.1	chr7	54051534	54051658	54051596	124	prom	133	chr7	54051463	+	Gtf2h1	54079170	PU.1	P300	FALSE	H3K27Ac	FALSE	FALSE	FALSE	PU.1	8.42479	7.81466	7.8965	7.93497	8.07465	8.8683	8.71317	8.35322	9.17149	9.50154
pre-existing-PU.1	chr8	28153096	28153220	28153158	124	prom	132	chr8	28153026	+	Prosc	28160713	PU.1	P300	Ebf1	H3K27Ac	FALSE	FALSE	FALSE	PU.1	6.39296	6.17041	6.38303	6.16749	6.04393	6.4662	6.51999	6.51284	6.62122	6.71083
pre-existing-PU.1	chr4	11382533	11382657	11382595	124	enh	-30509	chr4	11413104	+	1110037F02Rik	11478290	PU.1	P300	Ebf1	H3K27Ac	H3K4Me1	FALSE	C/EBPb	PU.1	8.46293	8.52085	8.23091	8.12504	8.11398	8.80168	8.75026	8.3338	8.53385	8.27345
pre-existing-PU.1	chr18	40599455	40599579	40599517	124	enh	-220464	chr18	40379053	-	Yipf5	40364518	PU.1	P300	FALSE	H3K27Ac	H3K4Me1	FALSE	C/EBPb	PU.1	8.86023	8.78302	8.72402	8.89977	8.51364	7.71826	7.52849	7.33982	8.08749	8.42622
pre-existing-PU.1	chr18	40301472	40301596	40301534	124	enh	77519	chr18	40379053	-	Yipf5	40364518	PU.1	FALSE	FALSE	H3K27Ac	H3K4Me1	FALSE	C/EBPb	PU.1	8.86023	8.78302	8.72402	8.89977	8.51364	7.71826	7.52849	7.33982	8.08749	8.42622
pre-existing-PU.1	chr18	40600262	40600386	40600324	124	enh	-221271	chr18	40379053	-	Yipf5	40364518	PU.1	P300	FALSE	H3K27Ac	H3K4Me1	FALSE	C/EBPb	PU.1	8.86023	8.78302	8.72402	8.89977	8.51364	7.71826	7.52849	7.33982	8.08749	8.42622
pre-existing-PU.1	chr18	40303283	40303407	40303345	124	enh	75708	chr18	40379053	-	Yipf5	40364518	PU.1	FALSE	FALSE	H3K27Ac	H3K4Me1	FALSE	C/EBPb	PU.1	8.86023	8.78302	8.72402	8.89977	8.51364	7.71826	7.52849	7.33982	8.08749	8.42622
pre-existing-PU.1	chr19	7050715	7050839	7050777	124	enh	1240	chr19	7049537	+	Ppp1r14b	7051814	PU.1	FALSE	FALSE	H3K27Ac	H3K4Me1	FALSE	C/EBPb	PU.1	4.92967	4.93446	4.53177	4.59068	4.58593	6.7082	6.60139	6.62975	6.82568	6.67791
pre-existing-PU.1	chr7	117916786	117916910	117916848	124	prom	731	chr7	117916117	+	Ampd3	117955909	PU.1	FALSE	FALSE	H3K27Ac	H3K4Me1	FALSE	FALSE	PU.1	8.06953	6.90244	7.33056	7.93667	7.72768	4.68906	4.3482	4.52845	4.3672	7.66029
pre-existing-PU.1	chr14	31292656	31292780	31292718	124	prom	-32	chr14	31292750	+	Dcp1a	31340242	PU.1	P300	FALSE	H3K27Ac	FALSE	H3K27Me3	FALSE	PU.1	4.05134	4.53415	4.35957	3.95673	3.71022	5.54371	5.67097	5.61397	5.58961	5.3937
pre-existing-PU.1	chr14	31271122	31271246	31271184	124	enh	-21566	chr14	31292750	+	Dcp1a	31340242	PU.1	P300	FALSE	H3K27Ac	H3K4Me1	H3K27Me3	C/EBPb	PU.1	4.05134	4.53415	4.35957	3.95673	3.71022	5.54371	5.67097	5.61397	5.58961	5.3937
pre-existing-PU.1	chr3	42253665	42253789	42253727	124	enh	707188	chr3	41546539	+	D3Ertd751e	41562861	PU.1	P300	FALSE	H3K27Ac	H3K4Me1	FALSE	C/EBPb	PU.1	3.95949	4.44497	3.9555	3.69224	3.61854	4.54464	4.55958	4.5904	4.43276	4.43667
pre-existing-PU.1	chr5	90652905	90653029	90652967	124	prom	54	chr5	90653021	-	Cox18	90643749	PU.1	P300	FALSE	H3K27Ac	FALSE	FALSE	C/EBPb	PU.1	8.3771	8.44145	7.88142	8.19743	8.03735	#N/A	#N/A	#N/A	#N/A	#N/A
pre-existing-PU.1	chr7	106294752	106294876	106294814	124	enh	-5160	chr7	106289654	-	Uvrag	106035252	PU.1	P300	FALSE	H3K27Ac	H3K4Me1	FALSE	C/EBPb	PU.1	7.90606	6.39911	6.84624	7.41004	7.56662	9.06951	8.41756	8.60477	8.88887	9.05515
pre-existing-PU.1	chr7	106282605	106282729	106282667	124	enh	6987	chr7	106289654	-	Uvrag	106035252	PU.1	FALSE	FALSE	H3K27Ac	H3K4Me1	FALSE	C/EBPb	PU.1	7.90606	6.39911	6.84624	7.41004	7.56662	9.06951	8.41756	8.60477	8.88887	9.05515
pre-existing-PU.1	chr7	106295551	106295675	106295613	124	enh	-5959	chr7	106289654	-	Uvrag	106035252	PU.1	P300	FALSE	H3K27Ac	H3K4Me1	FALSE	C/EBPb	PU.1	7.90606	6.39911	6.84624	7.41004	7.56662	9.06951	8.41756	8.60477	8.88887	9.05515
pre-existing-PU.1	chr17	35337501	35337625	35337563	124	enh	1378	chr17	35338941	-	Tnf	35336335	PU.1	FALSE	FALSE	H3K27Ac	H3K4Me1	FALSE	FALSE	PU.1	8.27434	7.41049	8.07607	8.37642	7.93534	6.56484	6.52115	6.95736	7.28548	8.48285
pre-existing-PU.1	chr1	195018114	195018238	195018176	124	enh	9564	chr1	195027740	-	Traf3ip3	195001697	PU.1	FALSE	FALSE	H3K27Ac	H3K4Me1	FALSE	C/EBPb	PU.1	8.46281	7.69971	8.42626	8.59901	8.12536	7.35031	7.61214	7.03026	6.86168	4.98559
pre-existing-PU.1	chr1	195027557	195027681	195027619	124	prom	121	chr1	195027740	-	Traf3ip3	195001697	PU.1	P300	FALSE	H3K27Ac	H3K4Me1	FALSE	FALSE	PU.1	8.46281	7.69971	8.42626	8.59901	8.12536	7.35031	7.61214	7.03026	6.86168	4.98559
pre-existing-PU.1	chr11	6486724	6486848	6486786	124	enh	19271	chr11	6506057	-	AB182283	6497825	PU.1	P300	FALSE	H3K27Ac	H3K4Me1	FALSE	C/EBPb	PU.1	5.32312	5.20764	5.05225	5.02355	4.98673	5.55433	5.48338	5.81367	5.52618	5.3604
pre-existing-PU.1	chr18	33954421	33954545	33954483	124	enh	212377	chr18	34166860	-	Epb4.1l4a	33955980	PU.1	P300	Ebf1	H3K27Ac	H3K4Me1	H3K27Me3	FALSE	PU.1	4.33168	4.26368	4.19585	3.93043	3.99696	7.04101	6.35013	6.93108	6.70689	5.81101
pre-existing-PU.1	chr5	115608400	115608524	115608462	124	prom	-277	chr5	115608185	-	Mlec	115592989	PU.1	P300	FALSE	H3K27Ac	FALSE	FALSE	FALSE	PU.1	7.51408	8.59519	8.91656	8.19394	7.1801	#N/A	#N/A	#N/A	#N/A	#N/A
pre-existing-PU.1	chr5	115608745	115608869	115608807	124	prom	-622	chr5	115608185	-	Mlec	115592989	PU.1	P300	FALSE	H3K27Ac	FALSE	FALSE	FALSE	PU.1	7.51408	8.59519	8.91656	8.19394	7.1801	#N/A	#N/A	#N/A	#N/A	#N/A
pre-existing-PU.1	chr5	115617532	115617656	115617594	124	enh	-9409	chr5	115608185	-	Mlec	115592989	PU.1	P300	FALSE	H3K27Ac	H3K4Me1	FALSE	FALSE	PU.1	7.51408	8.59519	8.91656	8.19394	7.1801	#N/A	#N/A	#N/A	#N/A	#N/A
pre-existing-PU.1	chr19	10013432	10013556	10013494	124	enh	-39471	chr19	9974023	-	Incenp	9946786	PU.1	FALSE	FALSE	H3K27Ac	H3K4Me1	FALSE	C/EBPb	PU.1	5.4575	7.66174	7.02043	5.16368	5.1236	7.42432	7.4976	7.36154	7.24677	5.77947
pre-existing-PU.1	chr19	9973767	9973891	9973829	124	prom	194	chr19	9974023	-	Incenp	9946786	PU.1	P300	FALSE	H3K27Ac	FALSE	FALSE	FALSE	PU.1	5.4575	7.66174	7.02043	5.16368	5.1236	7.42432	7.4976	7.36154	7.24677	5.77947
pre-existing-PU.1	chr5	122036604	122036728	122036666	124	enh	7167	chr5	122043833	-	Aldh2	122017695	PU.1	P300	Ebf1	H3K27Ac	H3K4Me1	FALSE	C/EBPb	PU.1	5.9363	5.31465	5.55133	5.43696	5.60375	7.07203	7.56309	7.41679	7.20238	7.46533
pre-existing-PU.1	chr11	106289634	106289758	106289696	124	enh	-45741	chr11	106243955	-	Icam2	106238969	PU.1	FALSE	FALSE	H3K27Ac	H3K4Me1	FALSE	FALSE	PU.1	8.59812	7.57393	7.37169	8.22737	8.26566	8.64435	7.86186	8.00298	8.42266	6.96532
pre-existing-PU.1	chr12	80453440	80453564	80453502	124	enh	55234	chr12	80398268	+	Rad51l1	80915677	PU.1	FALSE	FALSE	H3K27Ac	H3K4Me1	FALSE	C/EBPb	PU.1	5.22545	5.01476	4.67787	4.89158	4.89321	5.39949	5.33899	5.12194	4.62751	3.95191
pre-existing-PU.1	chr5	139762537	139762661	139762599	124	enh	34322	chr5	139728277	+	1110007L15Rik	139746004	PU.1	FALSE	FALSE	H3K27Ac	H3K4Me1	FALSE	C/EBPb	PU.1	8.01071	8.91391	8.9053	8.40167	7.67879	9.00935	9.13584	8.84453	9.15244	8.17694
pre-existing-PU.1	chr5	139763148	139763272	139763210	124	enh	34933	chr5	139728277	+	1110007L15Rik	139746004	PU.1	FALSE	FALSE	H3K27Ac	H3K4Me1	FALSE	C/EBPb	PU.1	8.01071	8.91391	8.9053	8.40167	7.67879	9.00935	9.13584	8.84453	9.15244	8.17694
pre-existing-PU.1	chr17	27976961	27977085	27977023	124	prom	-8	chr17	27977031	+	Snrpc	27988912	PU.1	P300	FALSE	H3K27Ac	FALSE	H3K27Me3	FALSE	PU.1	6.73433	6.94215	6.82326	6.41932	6.40328	#N/A	#N/A	#N/A	#N/A	#N/A
pre-existing-PU.1	chr15	77800973	77801097	77801035	124	prom	219	chr15	77801254	-	Eif3d	77789427	PU.1	P300	FALSE	H3K27Ac	FALSE	FALSE	FALSE	PU.1	7.33635	7.36636	7.21685	6.99739	7.00544	#N/A	#N/A	#N/A	#N/A	#N/A
pre-existing-PU.1	chr16	75877528	75877652	75877590	124	enh	31921	chr16	75909511	-	Samsn1	75859038	PU.1	FALSE	FALSE	H3K27Ac	H3K4Me1	FALSE	C/EBPb	PU.1	6.84229	6.82553	6.63437	6.67272	6.51284	4.25545	4.61995	4.42303	5.20911	6.05785
pre-existing-PU.1	chr16	30390261	30390385	30390323	124	enh	-1707	chr16	30388616	-	Atp13a3	30312509	PU.1	P300	FALSE	H3K27Ac	H3K4Me1	FALSE	C/EBPb	PU.1	8.37488	8.33728	8.5548	8.30643	8.04732	#N/A	#N/A	#N/A	#N/A	#N/A
pre-existing-PU.1	chr5	125002722	125002846	125002784	124	prom	-88	chr5	125002872	+	Ddx55	125019669	PU.1	P300	FALSE	H3K27Ac	FALSE	FALSE	FALSE	PU.1	5.55634	5.69891	5.56926	5.46861	5.229	6.60581	6.40106	6.69612	6.65025	6.05194
pre-existing-PU.1	chr17	25321448	25321572	25321510	124	enh	-38016	chr17	25359526	+	Unkl	25371387	PU.1	P300	FALSE	H3K27Ac	FALSE	FALSE	FALSE	PU.1	7.88355	7.57812	7.671	7.40451	7.55646	8.71847	9.20708	8.13096	7.93293	8.01921
pre-existing-PU.1	chr1	161943332	161943456	161943394	124	enh	140312	chr1	162083706	-	Tnn	162015162	PU.1	P300	FALSE	H3K27Ac	H3K4Me1	FALSE	C/EBPb	PU.1	4.56967	4.63357	4.54018	4.44866	4.24424	4.95308	5.10763	5.47139	5.40287	5.16348
pre-existing-PU.1	chr11	98543895	98544019	98543957	124	prom	90	chr11	98543867	+	Psmd3	98557292	PU.1	P300	FALSE	H3K27Ac	FALSE	FALSE	FALSE	PU.1	8.87943	9.22501	9.44756	8.87228	8.55427	9.74826	9.75151	9.79463	9.91285	9.17581
pre-existing-PU.1	chr6	47870454	47870578	47870516	124	prom	-50	chr6	47870566	+	Zfp212	47882636	PU.1	P300	FALSE	H3K27Ac	FALSE	FALSE	C/EBPb	PU.1	7.52696	7.98685	7.75772	7.32539	7.20206	8.20053	8.35242	8.31631	7.62868	7.35858
pre-existing-PU.1	chr15	61888047	61888171	61888109	124	enh	18568	chr15	61869541	+	Pvt1	62082530	PU.1	FALSE	FALSE	H3K27Ac	H3K4Me1	FALSE	C/EBPb	PU.1	5.48129	3.71674	4.17302	4.88254	5.15707	4.75859	4.30464	4.29304	4.42817	5.0156
pre-existing-PU.1	chr15	61889152	61889276	61889214	124	enh	19673	chr15	61869541	+	Pvt1	62082530	PU.1	FALSE	FALSE	H3K27Ac	H3K4Me1	FALSE	C/EBPb	PU.1	5.48129	3.71674	4.17302	4.88254	5.15707	4.75859	4.30464	4.29304	4.42817	5.0156
pre-existing-PU.1	chr10	39089536	39089660	39089598	124	prom	-6	chr10	39089604	+	Fyn	39285180	PU.1	FALSE	Ebf1	H3K27Ac	FALSE	FALSE	FALSE	PU.1	9.1323	8.75654	9.03748	8.9343	8.8096	7.32108	7.02131	6.96972	6.49439	6.70615
pre-existing-PU.1	chr1	58480378	58480502	58480440	124	prom	492	chr1	58480932	-	Clk1	58468831	PU.1	P300	FALSE	H3K27Ac	FALSE	FALSE	FALSE	PU.1	10.8064	9.64014	9.88592	9.89964	10.4837	10.0965	10.0592	9.28586	9.26552	9.85042
pre-existing-PU.1	chr18	13107669	13107793	13107731	124	enh	-7502	chr18	13100229	-	Osbpl1a	12914536	PU.1	P300	FALSE	H3K27Ac	H3K4Me1	FALSE	FALSE	PU.1	4.97997	5.65918	5.18924	4.71951	4.66028	8.55607	8.17459	8.53311	7.65756	7.98982
pre-existing-PU.1	chr16	32877679	32877803	32877741	124	prom	-128	chr16	32877869	+	Fyttd1	32909049	PU.1	P300	FALSE	H3K27Ac	H3K4Me1	H3K27Me3	FALSE	PU.1	6.55264	7.23192	6.38743	6.25827	6.23366	6.2726	6.90626	5.73498	6.14572	6.2324
pre-existing-PU.1	chr3	87568316	87568440	87568378	124	enh	4497	chr3	87572875	-	Pear1	87553018	PU.1	P300	FALSE	H3K27Ac	H3K4Me1	FALSE	FALSE	PU.1	7.1301	5.47123	6.24917	6.55036	6.8117	#N/A	#N/A	#N/A	#N/A	#N/A
pre-existing-PU.1	chr15	84515983	84516107	84516045	124	enh	4618	chr15	84511427	+	Prr5	84534103	PU.1	P300	FALSE	H3K27Ac	H3K4Me1	FALSE	C/EBPb	PU.1	4.45885	3.29795	4.02181	3.87219	4.14101	#N/A	#N/A	#N/A	#N/A	#N/A
pre-existing-PU.1	chr19	41337745	41337869	41337807	124	prom	687	chr19	41338494	-	Tm9sf3	41285331	PU.1	P300	FALSE	H3K27Ac	FALSE	FALSE	FALSE	PU.1	8.93708	8.84969	9.02939	8.95716	8.61975	#N/A	#N/A	#N/A	#N/A	#N/A
pre-existing-PU.1	chr11	116714367	116714491	116714429	124	prom	-21	chr11	116714408	-	Sfrs2	116711210	PU.1	P300	FALSE	H3K27Ac	FALSE	FALSE	C/EBPb	PU.1	8.64313	9.77448	9.37186	8.54068	8.32598	7.33501	7.39461	7.07408	7.52568	6.74471
pre-existing-PU.1	chr2	14087383	14087507	14087445	124	enh	-8705	chr2	14096150	+	2010003H20Rik	14143620	PU.1	P300	FALSE	H3K27Ac	H3K4Me1	FALSE	C/EBPb	PU.1	2.68071	2.28159	2.22241	2.2391	2.36548	3.14514	3.18771	3.42941	3.4974	3.50586
pre-existing-PU.1	chr6	114843997	114844121	114844059	124	enh	27711	chr6	114871770	-	Vgll4	114812107	PU.1	FALSE	FALSE	H3K27Ac	H3K4Me1	FALSE	C/EBPb	PU.1	6.74936	5.9283	6.23063	6.58284	6.43425	7.72153	7.4617	7.91215	7.3983	7.4691
pre-existing-PU.1	chr6	114824299	114824423	114824361	124	enh	47409	chr6	114871770	-	Vgll4	114812107	PU.1	P300	FALSE	H3K27Ac	H3K4Me1	FALSE	C/EBPb	PU.1	6.74936	5.9283	6.23063	6.58284	6.43425	7.72153	7.4617	7.91215	7.3983	7.4691
pre-existing-PU.1	chr16	19973670	19973794	19973732	124	enh	9390	chr16	19983122	-	Klhl6	19946585	PU.1	P300	Ebf1	H3K27Ac	H3K4Me1	FALSE	C/EBPb	PU.1	9.79068	8.69148	8.93275	9.27936	9.47571	10.291	9.22448	10.3727	9.28882	5.85303
pre-existing-PU.1	chr3	105628836	105628960	105628898	124	enh	-24644	chr3	105604254	-	Rap1a	105531199	PU.1	P300	FALSE	H3K27Ac	H3K4Me1	H3K27Me3	FALSE	PU.1	9.91947	9.5457	9.54584	9.41024	9.60465	9.8005	9.98001	9.30583	9.683	10.3436
pre-existing-PU.1	chr3	30763793	30763917	30763855	124	enh	8984	chr3	30754871	+	Gpr160	30796114	PU.1	FALSE	FALSE	H3K27Ac	H3K4Me1	FALSE	C/EBPb	PU.1	3.45206	3.36639	3.76133	3.30607	3.13743	3.67799	3.74095	4.62825	5.33098	4.67363
pre-existing-PU.1	chr11	75444140	75444264	75444202	124	prom	-319	chr11	75444521	+	Inpp5k	75462367	PU.1	P300	FALSE	H3K27Ac	FALSE	FALSE	C/EBPb	PU.1	7.25737	6.76374	6.95414	7.03326	6.94471	#N/A	#N/A	#N/A	#N/A	#N/A
pre-existing-PU.1	chr11	110129885	110130009	110129947	124	enh	-16857	chr11	110113090	-	Abca6	110038135	PU.1	P300	FALSE	H3K27Ac	FALSE	H3K27Me3	FALSE	PU.1	2.88709	2.71636	2.92	2.58603	2.57614	3.42968	3.54589	3.66059	3.63319	3.63576
pre-existing-PU.1	chr8	26301309	26301433	26301371	124	enh	10550	chr8	26311921	-	Tacc1	26265023	PU.1	FALSE	FALSE	H3K27Ac	H3K4Me1	FALSE	FALSE	PU.1	8.52822	8.03714	8.94341	8.33582	8.21859	7.31203	7.24144	7.54111	7.37526	7.34208
pre-existing-PU.1	chr4	151401747	151401871	151401809	124	prom	-29	chr4	151401780	-	Zbtb48	151393884	PU.1	P300	FALSE	H3K27Ac	H3K4Me1	FALSE	C/EBPb	PU.1	6.02159	6.28148	6.09193	5.60428	5.71214	#N/A	#N/A	#N/A	#N/A	#N/A
pre-existing-PU.1	chr9	61090027	61090151	61090089	124	enh	-130083	chr9	61220172	+	Tle3	61266304	PU.1	FALSE	FALSE	H3K27Ac	H3K4Me1	FALSE	C/EBPb	PU.1	6.50142	7.21163	6.6042	6.00966	6.19376	6.38219	6.2823	5.91831	6.01171	6.47013
pre-existing-PU.1	chr9	61099604	61099728	61099666	124	enh	-120506	chr9	61220172	+	Tle3	61266304	PU.1	P300	FALSE	H3K27Ac	H3K4Me1	FALSE	C/EBPb	PU.1	6.50142	7.21163	6.6042	6.00966	6.19376	6.38219	6.2823	5.91831	6.01171	6.47013
pre-existing-PU.1	chr17	21625829	21625953	21625891	124	prom	-60	chr17	21625951	+	Zfp53	21647441	PU.1	P300	FALSE	H3K27Ac	H3K4Me1	FALSE	FALSE	PU.1	6.67596	5.65132	6.34216	6.64994	6.3688	7.04768	6.24657	5.30034	6.11519	5.712
pre-existing-PU.1	chr7	16893999	16894123	16894061	124	prom	-870	chr7	16894931	+	Bbc3	16903683	PU.1	FALSE	FALSE	H3K27Ac	H3K4Me1	FALSE	FALSE	PU.1	8.04456	5.82092	6.92944	7.43396	7.73747	6.22944	5.8694	6.22573	6.10758	6.62493
pre-existing-PU.1	chr5	32000076	32000200	32000138	124	prom	-155	chr5	31999983	-	Rbks	31926811	PU.1	P300	FALSE	H3K27Ac	FALSE	FALSE	C/EBPb	PU.1	6.56366	6.20642	6.55921	6.22084	6.25931	5.97496	6.12697	6.12114	6.13226	6.34606
pre-existing-PU.1	chr1	182779054	182779178	182779116	124	enh	-2165	chr1	182781281	+	BC031781	182798245	PU.1	FALSE	FALSE	H3K27Ac	H3K4Me1	FALSE	C/EBPb	PU.1	6.72011	6.49045	6.65144	6.40082	6.41707	6.91092	7.0792	6.82399	7.2884	7.51619
pre-existing-PU.1	chr1	182765389	182765513	182765451	124	enh	-15830	chr1	182781281	+	BC031781	182798245	PU.1	FALSE	FALSE	H3K27Ac	H3K4Me1	FALSE	C/EBPb	PU.1	6.72011	6.49045	6.65144	6.40082	6.41707	6.91092	7.0792	6.82399	7.2884	7.51619
pre-existing-PU.1	chr4	141033623	141033747	141033685	124	enh	33098	chr4	141000587	+	Zbtb17	141023852	PU.1	FALSE	FALSE	H3K27Ac	H3K4Me1	FALSE	FALSE	PU.1	5.797	5.65893	5.29804	5.55547	5.49488	7.07349	7.07793	7.14388	7.02316	6.83233
pre-existing-PU.1	chr5	121093863	121093987	121093925	124	enh	-4905	chr5	121098830	+	Rasal1	121129602	PU.1	P300	FALSE	H3K27Ac	H3K4Me1	FALSE	FALSE	PU.1	5.31853	4.92168	4.79677	4.82244	5.01721	5.82071	5.1954	5.41813	5.1928	5.11114
pre-existing-PU.1	chr10	95140262	95140386	95140324	124	enh	-113523	chr10	95026801	-	Nudt4	95009640	PU.1	P300	FALSE	H3K27Ac	H3K4Me1	H3K27Me3	C/EBPb	PU.1	7.32253	7.72794	7.58474	7.34584	7.02259	8.54473	8.59148	7.90211	8.67402	7.56592
pre-existing-PU.1	chr4	154998615	154998739	154998677	124	prom	-300	chr4	154998977	+	Cdc2l1	155024041	PU.1	P300	FALSE	H3K27Ac	FALSE	FALSE	FALSE	PU.1	8.95975	8.83557	8.79167	8.47879	8.66021	9.24284	9.34295	9.04201	9.23617	8.78828
pre-existing-PU.1	chr11	69223880	69224004	69223942	124	enh	3235	chr11	69227177	-	Jmjd3	69212019	PU.1	FALSE	Ebf1	H3K27Ac	FALSE	FALSE	C/EBPb	PU.1	8.18077	7.30671	7.5349	8.04919	7.88243	8.42384	8.09217	8.31728	8.15556	9.3448
pre-existing-PU.1	chr11	69231059	69231183	69231121	124	enh	-3944	chr11	69227177	-	Jmjd3	69212019	PU.1	P300	FALSE	H3K27Ac	H3K4Me1	FALSE	C/EBPb	FALSE	8.18077	7.30671	7.5349	8.04919	7.88243	8.42384	8.09217	8.31728	8.15556	9.3448
pre-existing-PU.1	chr11	100931203	100931327	100931265	124	prom	-142	chr11	100931407	+	Naglu	100938985	PU.1	FALSE	FALSE	H3K27Ac	H3K4Me1	H3K27Me3	FALSE	PU.1	7.02398	6.53166	6.45431	6.96375	6.72602	4.90508	5.12464	5.04327	5.30889	7.05847
pre-existing-PU.1	chr2	150434051	150434175	150434113	124	prom	146	chr2	150434259	-	2310001A20Rik	150408816	PU.1	P300	FALSE	H3K27Ac	FALSE	FALSE	FALSE	PU.1	6.93688	7.831	7.82744	6.82357	6.63908	7.4323	7.23679	7.43583	7.60981	7.06485
pre-existing-PU.1	chr2	150447444	150447568	150447506	124	enh	-13247	chr2	150434259	-	2310001A20Rik	150408816	PU.1	FALSE	FALSE	H3K27Ac	H3K4Me1	FALSE	FALSE	PU.1	6.93688	7.831	7.82744	6.82357	6.63908	7.4323	7.23679	7.43583	7.60981	7.06485
pre-existing-PU.1	chr7	74790017	74790141	74790079	124	prom	43	chr7	74790122	-	Lrrc28	74658295	PU.1	P300	FALSE	H3K27Ac	FALSE	FALSE	FALSE	PU.1	3.33331	3.28245	3.3535	3.11095	3.03686	4.85099	4.95559	4.87383	4.61078	4.92436
pre-existing-PU.1	chr7	74790636	74790760	74790698	124	prom	-576	chr7	74790122	-	Lrrc28	74658295	PU.1	P300	FALSE	H3K27Ac	FALSE	FALSE	FALSE	PU.1	3.33331	3.28245	3.3535	3.11095	3.03686	4.85099	4.95559	4.87383	4.61078	4.92436
pre-existing-PU.1	chr7	52379817	52379941	52379879	124	prom	-120	chr7	52379759	-	Rps11	52377757	PU.1	FALSE	FALSE	H3K27Ac	FALSE	FALSE	C/EBPb	PU.1	13.4103	13.3714	13.3165	13.2656	13.1142	13.7223	13.6748	13.2335	13.4813	13.3901
pre-existing-PU.1	chr2	93850901	93851025	93850963	124	prom	-76	chr2	93850887	-	Alkbh3	93820790	PU.1	P300	FALSE	H3K27Ac	H3K4Me1	FALSE	FALSE	PU.1	7.30558	7.28461	7.22196	7.20759	7.01043	5.90437	5.97524	6.11877	6.0501	6.03546
pre-existing-PU.1	chr3	94914882	94915006	94914944	124	prom	-19	chr3	94914963	+	Vps72	94926973	PU.1	P300	FALSE	H3K27Ac	FALSE	FALSE	FALSE	PU.1	7.96108	7.90405	7.86168	7.71788	7.66756	7.21311	7.18969	7.24436	7.21287	7.05516
pre-existing-PU.1	chr1	129671061	129671185	129671123	124	prom	383	chr1	129670740	+	Ccnt2	129701414	PU.1	P300	FALSE	H3K27Ac	FALSE	FALSE	FALSE	PU.1	7.08868	6.41136	6.31771	6.68809	6.79546	7.01795	6.86285	6.74866	6.46151	6.89234
pre-existing-PU.1	chr9	21330499	21330623	21330561	124	prom	-59	chr9	21330620	+	AB124611	21349775	PU.1	P300	FALSE	H3K27Ac	H3K4Me1	FALSE	C/EBPb	PU.1	10.7924	9.45434	9.66117	10.6954	10.4999	7.93218	7.73376	8.50642	8.72138	8.9222
pre-existing-PU.1	chr4	114729535	114729659	114729597	124	enh	-2534	chr4	114732131	+	Tal1	114744360	PU.1	P300	FALSE	H3K27Ac	FALSE	H3K27Me3	C/EBPb	PU.1	6.93621	7.13567	7.50202	6.84634	6.64661	4.39015	4.5629	5.82433	5.77874	5.41052
pre-existing-PU.1	chr3	153607673	153607797	153607735	124	prom	-339	chr3	153607396	-	Acadm	153585322	PU.1	P300	FALSE	H3K27Ac	H3K4Me1	H3K27Me3	FALSE	PU.1	9.2919	8.5311	9.00353	9.29297	9.00285	8.41329	8.30964	8.72458	8.99599	9.20941
pre-existing-PU.1	chr2	125684793	125684917	125684855	124	prom	-98	chr2	125684953	+	Galk2	125810034	PU.1	P300	FALSE	H3K27Ac	FALSE	H3K27Me3	FALSE	PU.1	7.69128	7.35828	7.29689	7.59238	7.40237	5.46357	5.35869	4.77784	5.47666	5.49646
pre-existing-PU.1	chr19	6363295	6363419	6363357	124	prom	-332	chr19	6363689	+	Sf1	6378038	PU.1	P300	FALSE	H3K27Ac	H3K4Me1	FALSE	C/EBPb	PU.1	9.59571	9.89917	9.69712	9.3629	9.3077	9.43401	9.72063	9.35207	9.33923	9.1562
pre-existing-PU.1	chr3	94690583	94690707	94690645	124	prom	235	chr3	94690880	-	Psmb4	94688245	PU.1	P300	FALSE	H3K27Ac	H3K4Me1	FALSE	FALSE	PU.1	11.1938	11.459	11.6264	11.2546	10.9067	11.5848	11.4826	10.9875	11.4763	10.9398
pre-existing-PU.1	chr5	67651816	67651940	67651878	124	prom	-12	chr5	67651890	+	Tmem33	67682700	PU.1	P300	FALSE	H3K27Ac	FALSE	FALSE	C/EBPb	PU.1	8.53718	8.63075	8.46881	8.47676	8.25018	7.23934	7.33311	6.76339	7.53537	7.71645
pre-existing-PU.1	chr2	105843346	105843470	105843408	124	prom	298	chr2	105843706	-	Dnajc24	105806864	PU.1	P300	FALSE	H3K27Ac	FALSE	H3K27Me3	FALSE	PU.1	5.82335	6.24036	6.18556	5.80179	5.53791	#N/A	#N/A	#N/A	#N/A	#N/A
pre-existing-PU.1	chr13	100922741	100922865	100922803	124	enh	27994	chr13	100894809	+	Smn1	100907653	PU.1	FALSE	FALSE	H3K27Ac	H3K4Me1	FALSE	C/EBPb	PU.1	7.13298	7.75191	7.51162	7.32772	6.84794	5.49924	5.3122	5.7076	5.95674	5.18579
pre-existing-PU.1	chr2	49280454	49280578	49280516	124	enh	-26489	chr2	49307005	+	Epc2	49407129	PU.1	FALSE	FALSE	H3K27Ac	H3K4Me1	H3K27Me3	FALSE	PU.1	8.5181	8.5902	8.17612	7.98166	8.2331	8.43484	8.68034	8.14293	7.84376	8.25944
pre-existing-PU.1	chr1	182834963	182835087	182835025	124	prom	621	chr1	182834404	+	Pycr2	182838219	PU.1	FALSE	FALSE	H3K27Ac	H3K4Me1	FALSE	FALSE	PU.1	10.2028	9.61574	10.5462	10.4773	9.92117	9.02457	9.18259	9.62103	10.2637	8.39549
pre-existing-PU.1	chr17	33822308	33822432	33822370	124	prom	33	chr17	33822403	-	Hnrnpm	33783177	PU.1	P300	FALSE	H3K27Ac	FALSE	FALSE	FALSE	PU.1	9.55308	10.087	9.75796	9.46614	9.27335	#N/A	#N/A	#N/A	#N/A	#N/A
pre-existing-PU.1	chr18	68290976	68291100	68291038	124	enh	168949	chr18	68459987	-	4933403F05Rik	68419838	PU.1	P300	FALSE	H3K27Ac	H3K4Me1	FALSE	C/EBPb	PU.1	5.28147	5.20928	5.74815	5.36886	5.00194	5.30341	5.20554	5.26898	5.6957	5.64306
pre-existing-PU.1	chr18	68354236	68354360	68354298	124	enh	105689	chr18	68459987	-	4933403F05Rik	68419838	PU.1	FALSE	FALSE	H3K27Ac	H3K4Me1	FALSE	C/EBPb	PU.1	5.28147	5.20928	5.74815	5.36886	5.00194	5.30341	5.20554	5.26898	5.6957	5.64306
pre-existing-PU.1	chr8	74447010	74447134	74447072	124	prom	349	chr8	74446723	+	Zfp617	74458529	PU.1	P300	FALSE	H3K27Ac	FALSE	FALSE	FALSE	PU.1	7.46094	7.26568	7.00459	6.94383	7.18171	6.51226	6.64363	5.90882	6.09307	6.64173
pre-existing-PU.1	chr11	80524996	80525120	80525058	124	enh	68469	chr11	80593527	-	Myo1d	80295628	PU.1	P300	FALSE	H3K27Ac	H3K4Me1	FALSE	C/EBPb	PU.1	4.35865	4.16072	4.53722	4.27813	4.08035	4.20727	4.21814	4.49805	4.2388	4.24671
pre-existing-PU.1	chr11	80532534	80532658	80532596	124	enh	60931	chr11	80593527	-	Myo1d	80295628	PU.1	P300	FALSE	H3K27Ac	H3K4Me1	FALSE	C/EBPb	PU.1	4.35865	4.16072	4.53722	4.27813	4.08035	4.20727	4.21814	4.49805	4.2388	4.24671
pre-existing-PU.1	chr2	73748656	73748780	73748718	124	prom	633	chr2	73749351	-	Atp5g3	73746506	PU.1	P300	FALSE	H3K27Ac	H3K4Me1	FALSE	FALSE	PU.1	11.8606	12.5397	12.4559	12.1604	11.5834	12.9483	13.0126	12.4663	12.8972	12.1581
pre-existing-PU.1	chr10	62006368	62006492	62006430	124	enh	34775	chr10	62041205	-	2510003E04Rik	62021217	PU.1	P300	FALSE	H3K27Ac	H3K4Me1	FALSE	C/EBPb	PU.1	6.65551	6.48616	6.75959	6.5814	6.37854	9.09154	9.21749	8.52172	9.10775	9.35155
pre-existing-PU.1	chr13	54795194	54795318	54795256	124	enh	-6087	chr13	54789169	-	Rnf44	54780759	PU.1	P300	Ebf1	H3K27Ac	FALSE	FALSE	FALSE	PU.1	9.8963	9.23245	9.2474	9.32029	9.62061	9.00483	8.72619	8.3909	8.16022	8.96103
pre-existing-PU.1	chr13	54788441	54788565	54788503	124	prom	666	chr13	54789169	-	Rnf44	54780759	PU.1	P300	FALSE	H3K27Ac	FALSE	FALSE	FALSE	PU.1	9.8963	9.23245	9.2474	9.32029	9.62061	9.00483	8.72619	8.3909	8.16022	8.96103
pre-existing-PU.1	chr7	29171150	29171274	29171212	124	enh	6497	chr7	29177709	-	Med29	29170265	PU.1	FALSE	FALSE	H3K27Ac	H3K4Me1	FALSE	C/EBPb	PU.1	5.33923	5.66453	5.5754	5.6261	5.06367	#N/A	#N/A	#N/A	#N/A	#N/A
pre-existing-PU.1	chr17	83796864	83796988	83796926	124	enh	46656	chr17	83750270	+	Eml4	83879699	PU.1	P300	FALSE	H3K27Ac	FALSE	FALSE	C/EBPb	PU.1	6.68263	6.55292	6.40182	6.55802	6.40748	6.75014	6.43304	6.5956	7.00681	6.26077
pre-existing-PU.1	chr15	97923652	97923776	97923714	124	prom	122	chr15	97923836	-	Senp1	97871659	PU.1	P300	FALSE	H3K27Ac	FALSE	FALSE	FALSE	PU.1	7.25162	7.31187	6.9048	6.85459	6.97724	7.36902	7.39063	7.26512	7.30174	6.7623
pre-existing-PU.1	chr9	79607491	79607615	79607553	124	prom	107	chr9	79607660	-	Cox7a2	79603047	PU.1	P300	FALSE	H3K27Ac	FALSE	FALSE	FALSE	PU.1	11.634	12.1088	12.2046	11.8756	11.3606	11.7687	11.7973	11.4765	11.781	10.8085
pre-existing-PU.1	chr12	81462698	81462822	81462760	124	enh	74828	chr12	81537588	-	Wdr22	81436833	PU.1	FALSE	FALSE	H3K27Ac	H3K4Me1	FALSE	C/EBPb	PU.1	5.42918	4.87512	5.06971	5.05338	5.15631	4.91196	5.0179	5.09324	4.88546	5.31134
pre-existing-PU.1	chr11	104411514	104411638	104411576	124	prom	358	chr11	104411934	-	Cdc27	104363842	PU.1	P300	FALSE	H3K27Ac	FALSE	FALSE	FALSE	PU.1	6.15108	6.81576	6.51004	6.0723	5.87902	6.34415	6.52486	5.81084	6.25924	5.59532
pre-existing-PU.1	chr12	102256204	102256328	102256266	124	enh	10927	chr12	102267193	-	Ccdc88c	102150909	PU.1	P300	Ebf1	H3K27Ac	H3K4Me1	FALSE	C/EBPb	PU.1	4.52956	4.44727	5.45902	4.67401	4.25761	#N/A	#N/A	#N/A	#N/A	#N/A
pre-existing-PU.1	chr12	102254309	102254433	102254371	124	enh	12822	chr12	102267193	-	Ccdc88c	102150909	PU.1	FALSE	FALSE	H3K27Ac	H3K4Me1	FALSE	FALSE	PU.1	4.52956	4.44727	5.45902	4.67401	4.25761	#N/A	#N/A	#N/A	#N/A	#N/A
pre-existing-PU.1	chr2	93302104	93302228	93302166	124	prom	487	chr2	93302653	-	Cd82	93259268	PU.1	P300	Ebf1	H3K27Ac	H3K4Me1	FALSE	C/EBPb	PU.1	7.95765	7.13491	7.52516	7.69759	7.68643	6.35296	6.27458	6.23058	6.54162	6.92095
pre-existing-PU.1	chr7	82844731	82844855	82844793	124	enh	-148430	chr7	82993223	+	Klhl25	83012377	PU.1	FALSE	FALSE	H3K27Ac	H3K4Me1	FALSE	C/EBPb	PU.1	6.39911	6.57994	6.41884	6.18986	6.12818	7.64153	7.43489	7.44539	7.48886	7.27847
pre-existing-PU.1	chr7	83037764	83037888	83037826	124	enh	44603	chr7	82993223	+	Klhl25	83012377	PU.1	P300	FALSE	H3K27Ac	H3K4Me1	FALSE	FALSE	PU.1	6.39911	6.57994	6.41884	6.18986	6.12818	7.64153	7.43489	7.44539	7.48886	7.27847
pre-existing-PU.1	chr7	83044981	83045105	83045043	124	enh	51820	chr7	82993223	+	Klhl25	83012377	PU.1	P300	FALSE	H3K27Ac	H3K4Me1	FALSE	C/EBPb	PU.1	6.39911	6.57994	6.41884	6.18986	6.12818	7.64153	7.43489	7.44539	7.48886	7.27847
pre-existing-PU.1	chr7	83050176	83050300	83050238	124	enh	57015	chr7	82993223	+	Klhl25	83012377	PU.1	P300	Ebf1	H3K27Ac	H3K4Me1	FALSE	FALSE	PU.1	6.39911	6.57994	6.41884	6.18986	6.12818	7.64153	7.43489	7.44539	7.48886	7.27847
pre-existing-PU.1	chr7	82814444	82814568	82814506	124	enh	-178717	chr7	82993223	+	Klhl25	83012377	PU.1	P300	FALSE	H3K27Ac	H3K4Me1	FALSE	C/EBPb	PU.1	6.39911	6.57994	6.41884	6.18986	6.12818	7.64153	7.43489	7.44539	7.48886	7.27847
pre-existing-PU.1	chr7	82831538	82831662	82831600	124	enh	-161623	chr7	82993223	+	Klhl25	83012377	PU.1	P300	FALSE	H3K27Ac	H3K4Me1	FALSE	C/EBPb	PU.1	6.39911	6.57994	6.41884	6.18986	6.12818	7.64153	7.43489	7.44539	7.48886	7.27847
pre-existing-PU.1	chr4	116480135	116480259	116480197	124	prom	-33	chr4	116480164	-	Toe1	116476607	PU.1	P300	FALSE	H3K27Ac	FALSE	FALSE	FALSE	PU.1	6.77666	7.69677	7.30924	6.656	6.50575	6.98458	7.14788	6.91415	7.07332	6.51608
pre-existing-PU.1	chr17	5936392	5936516	5936454	124	enh	-39131	chr17	5975585	+	Synj2	6044290	PU.1	FALSE	FALSE	H3K27Ac	H3K4Me1	FALSE	C/EBPb	FALSE	4.80333	4.45951	4.38018	4.41443	4.53327	4.32338	4.22874	4.60887	4.37329	4.73513
pre-existing-PU.1	chr17	27193750	27193874	27193812	124	prom	-436	chr17	27194248	+	Itpr3	27259168	PU.1	P300	Ebf1	H3K27Ac	H3K4Me1	FALSE	C/EBPb	PU.1	8.67136	8.97375	8.71756	8.64684	8.40256	8.67465	8.54338	7.58143	7.65383	6.49819
pre-existing-PU.1	chr11	60555948	60556072	60556010	124	enh	14111	chr11	60541899	+	Smcr7	60546453	PU.1	FALSE	FALSE	H3K27Ac	H3K4Me1	FALSE	FALSE	FALSE	6.79743	6.30979	6.25837	6.68377	6.52974	6.73471	6.35873	6.7728	6.73521	7.48573
pre-existing-PU.1	chr13	9124574	9124698	9124636	124	enh	31486	chr13	9093150	+	Larp5	9172336	PU.1	FALSE	FALSE	H3K27Ac	H3K4Me1	FALSE	C/EBPb	PU.1	10.0397	10.2166	10.0156	9.64667	9.77442	7.59645	7.75998	7.55277	7.57742	7.79856
pre-existing-PU.1	chr3	152065377	152065501	152065439	124	enh	5782	chr3	152059657	+	Zzz3	152125790	PU.1	FALSE	Ebf1	H3K27Ac	H3K4Me1	FALSE	C/EBPb	PU.1	8.2946	8.68469	8.40093	8.10025	8.02952	#N/A	#N/A	#N/A	#N/A	#N/A
pre-existing-PU.1	chr15	86033236	86033360	86033298	124	enh	-11590	chr15	86044888	+	Tbc1d22a	86328933	PU.1	FALSE	FALSE	H3K27Ac	H3K4Me1	FALSE	C/EBPb	PU.1	7.73826	7.38499	7.35576	7.65996	7.47635	6.6235	6.56702	6.73859	6.78419	7.17373
pre-existing-PU.1	chr15	86044760	86044884	86044822	124	prom	-66	chr15	86044888	+	Tbc1d22a	86328933	PU.1	P300	FALSE	H3K27Ac	FALSE	FALSE	FALSE	PU.1	7.73826	7.38499	7.35576	7.65996	7.47635	6.6235	6.56702	6.73859	6.78419	7.17373
pre-existing-PU.1	chr19	37511079	37511203	37511141	124	enh	1811	chr19	37509330	+	Hhex	37515221	PU.1	P300	Ebf1	H3K27Ac	H3K4Me1	FALSE	C/EBPb	PU.1	10.605	10.1284	9.90983	10.5708	10.3441	9.53604	9.50738	9.4639	9.03289	8.71389
pre-existing-PU.1	chr19	37557132	37557256	37557194	124	enh	47864	chr19	37509330	+	Hhex	37515221	PU.1	FALSE	FALSE	H3K27Ac	H3K4Me1	FALSE	C/EBPb	PU.1	10.605	10.1284	9.90983	10.5708	10.3441	9.53604	9.50738	9.4639	9.03289	8.71389
pre-existing-PU.1	chr19	37510246	37510370	37510308	124	prom	978	chr19	37509330	+	Hhex	37515221	PU.1	P300	FALSE	H3K27Ac	FALSE	FALSE	C/EBPb	PU.1	10.605	10.1284	9.90983	10.5708	10.3441	9.53604	9.50738	9.4639	9.03289	8.71389
pre-existing-PU.1	chr4	21654695	21654819	21654757	124	prom	-92	chr4	21654849	+	Ccnc	21677693	PU.1	P300	FALSE	H3K27Ac	FALSE	FALSE	FALSE	PU.1	6.40112	6.52734	6.30313	6.4662	6.14253	4.63096	4.8021	4.41128	5.04215	4.96448
pre-existing-PU.1	chr14	32307667	32307791	32307729	124	prom	434	chr14	32308163	-	Mettl6	32291983	PU.1	P300	Ebf1	H3K27Ac	H3K4Me1	FALSE	C/EBPb	PU.1	8.04398	8.66031	8.68905	7.8188	7.78686	7.39168	7.90594	7.20954	7.29244	7.21105
pre-existing-PU.1	chr12	81564179	81564303	81564241	124	prom	160	chr12	81564081	+	Exdl2	81599122	PU.1	P300	FALSE	H3K27Ac	FALSE	H3K27Me3	FALSE	PU.1	5.36719	5.10252	4.86159	4.94941	5.11077	5.91758	5.96436	5.93497	5.65295	5.98186
pre-existing-PU.1	chr9	21926660	21926784	21926722	124	enh	-8109	chr9	21918613	-	Elof1	21917432	PU.1	FALSE	FALSE	H3K27Ac	H3K4Me1	FALSE	C/EBPb	PU.1	8.73546	9.68385	9.54222	8.90436	8.48071	10.2988	10.1902	9.72063	9.66442	8.74783
pre-existing-PU.1	chr2	38198048	38198172	38198110	124	enh	-8717	chr2	38206827	+	Lhx2	38225248	PU.1	FALSE	FALSE	H3K27Ac	H3K4Me1	FALSE	C/EBPb	PU.1	9.50758	9.01308	8.60896	8.13119	9.2532	3.56643	3.49327	3.68258	3.49738	3.64114
pre-existing-PU.1	chr2	38174999	38175123	38175061	124	enh	-31766	chr2	38206827	+	Lhx2	38225248	PU.1	P300	FALSE	H3K27Ac	H3K4Me1	FALSE	C/EBPb	PU.1	9.50758	9.01308	8.60896	8.13119	9.2532	3.56643	3.49327	3.68258	3.49738	3.64114
pre-existing-PU.1	chr2	38204423	38204547	38204485	124	enh	-2342	chr2	38206827	+	Lhx2	38225248	PU.1	P300	Ebf1	H3K27Ac	H3K4Me1	FALSE	FALSE	PU.1	9.50758	9.01308	8.60896	8.13119	9.2532	3.56643	3.49327	3.68258	3.49738	3.64114
pre-existing-PU.1	chr11	69484870	69484994	69484932	124	prom	993	chr11	69485925	-	Eif4a1	69480437	PU.1	P300	FALSE	H3K27Ac	FALSE	FALSE	C/EBPb	PU.1	11.2963	11.6434	11.4964	11.1873	11.0438	9.45407	9.62243	9.23461	9.72666	9.19673
pre-existing-PU.1	chr4	32887089	32887213	32887151	124	prom	-82	chr4	32887233	+	Lyrm2	32889229	PU.1	P300	FALSE	H3K27Ac	FALSE	FALSE	FALSE	PU.1	7.95346	7.60646	7.43183	7.70898	7.70221	#N/A	#N/A	#N/A	#N/A	#N/A
pre-existing-PU.1	chr11	103862549	103862673	103862611	124	enh	34427	chr11	103828184	+	Arf2	103846650	PU.1	P300	FALSE	H3K27Ac	H3K4Me1	FALSE	FALSE	PU.1	4.51668	4.47214	4.23921	4.38979	4.26552	4.51417	4.5163	4.55106	4.86248	4.88001
pre-existing-PU.1	chr2	28395637	28395761	28395699	124	enh	23183	chr2	28418882	-	Cel	28411339	PU.1	FALSE	FALSE	H3K27Ac	H3K4Me1	FALSE	C/EBPb	PU.1	4.48107	4.28124	4.13498	4.15813	4.23018	4.43271	4.57653	4.83964	4.72867	4.81854
pre-existing-PU.1	chr19	11054385	11054509	11054447	124	enh	-5287	chr19	11049160	-	Ms4a10	11036784	PU.1	P300	FALSE	H3K27Ac	H3K4Me1	H3K27Me3	C/EBPb	PU.1	3.72667	3.31421	3.52277	3.43171	3.47635	3.88517	4.04573	4.16142	3.97281	3.91062
pre-existing-PU.1	chr7	135020270	135020394	135020332	124	prom	5	chr7	135020337	-	Zfp668	135008872	PU.1	P300	FALSE	H3K27Ac	FALSE	FALSE	FALSE	PU.1	5.33408	5.4823	5.38451	5.29834	5.08421	6.41154	6.09276	6.12074	5.85364	5.71977
pre-existing-PU.1	chr7	135019214	135019338	135019276	124	enh	1061	chr7	135020337	-	Zfp668	135008872	PU.1	P300	FALSE	H3K27Ac	FALSE	FALSE	FALSE	PU.1	5.33408	5.4823	5.38451	5.29834	5.08421	6.41154	6.09276	6.12074	5.85364	5.71977
pre-existing-PU.1	chr8	120050178	120050302	120050240	124	enh	28050	chr8	120022190	+	Plcg2	120159042	PU.1	P300	FALSE	H3K27Ac	H3K4Me1	FALSE	C/EBPb	PU.1	10.8732	10.2343	9.9227	10.8121	10.6237	11.3327	10.9718	11.3655	11.2863	10.8165
pre-existing-PU.1	chr8	120005814	120005938	120005876	124	enh	-16314	chr8	120022190	+	Plcg2	120159042	PU.1	P300	Ebf1	H3K27Ac	H3K4Me1	FALSE	C/EBPb	PU.1	10.8732	10.2343	9.9227	10.8121	10.6237	11.3327	10.9718	11.3655	11.2863	10.8165
pre-existing-PU.1	chr8	120061785	120061909	120061847	124	enh	39657	chr8	120022190	+	Plcg2	120159042	PU.1	FALSE	FALSE	H3K27Ac	H3K4Me1	FALSE	C/EBPb	PU.1	10.8732	10.2343	9.9227	10.8121	10.6237	11.3327	10.9718	11.3655	11.2863	10.8165
pre-existing-PU.1	chr8	120087078	120087202	120087140	124	enh	64950	chr8	120022190	+	Plcg2	120159042	PU.1	P300	FALSE	H3K27Ac	H3K4Me1	FALSE	FALSE	PU.1	10.8732	10.2343	9.9227	10.8121	10.6237	11.3327	10.9718	11.3655	11.2863	10.8165
pre-existing-PU.1	chr8	119999869	119999993	119999931	124	enh	-22259	chr8	120022190	+	Plcg2	120159042	PU.1	P300	FALSE	H3K27Ac	H3K4Me1	FALSE	C/EBPb	PU.1	10.8732	10.2343	9.9227	10.8121	10.6237	11.3327	10.9718	11.3655	11.2863	10.8165
pre-existing-PU.1	chr9	104241467	104241591	104241529	124	enh	-1477	chr9	104240052	-	Acpp	104190569	PU.1	FALSE	FALSE	H3K27Ac	H3K4Me1	H3K27Me3	C/EBPb	PU.1	3.57398	3.50846	3.6453	3.41765	3.32468	4.70473	6.11649	5.54282	4.5375	4.62543
pre-existing-PU.1	chr4	88353106	88353230	88353168	124	enh	15244	chr4	88368412	-	Klhl9	88364195	PU.1	P300	FALSE	H3K27Ac	H3K4Me1	FALSE	C/EBPb	FALSE	9.23036	9.25175	9.12118	8.95513	8.98113	8.98093	9.20854	8.30771	8.9125	9.48433
pre-existing-PU.1	chr15	76181130	76181254	76181192	124	prom	348	chr15	76181540	-	Sharpin	76177469	PU.1	P300	FALSE	H3K27Ac	FALSE	FALSE	FALSE	PU.1	8.88065	8.48759	8.67451	8.77226	8.63276	9.56525	9.58359	9.59475	9.08734	9.07112
pre-existing-PU.1	chr4	70039155	70039279	70039217	124	enh	32184	chr4	70071401	-	Cdk5rap2	69884057	PU.1	P300	Ebf1	H3K27Ac	H3K4Me1	FALSE	C/EBPb	PU.1	4.81601	4.88055	4.58292	4.45058	4.56982	4.68707	4.7088	4.59384	4.52571	4.5914
pre-existing-PU.1	chr7	150255228	150255352	150255290	124	prom	18	chr7	150255272	+	Tssc4	150256992	PU.1	P300	Ebf1	H3K27Ac	H3K4Me1	FALSE	FALSE	PU.1	6.62365	7.7738	7.47229	6.80266	6.37782	6.03875	6.15605	6.12138	6.07036	5.5377
pre-existing-PU.1	chr10	74518480	74518604	74518542	124	enh	-5098	chr10	74523640	+	Bcr	74647668	PU.1	P300	Ebf1	H3K27Ac	H3K4Me1	FALSE	C/EBPb	PU.1	7.69904	7.6984	8.08223	7.88959	7.45489	7.0851	7.30886	7.49986	6.50586	5.33813
pre-existing-PU.1	chr10	74522972	74523096	74523034	124	prom	-606	chr10	74523640	+	Bcr	74647668	PU.1	FALSE	FALSE	H3K27Ac	H3K4Me1	FALSE	C/EBPb	PU.1	7.69904	7.6984	8.08223	7.88959	7.45489	7.0851	7.30886	7.49986	6.50586	5.33813
pre-existing-PU.1	chr18	38345105	38345229	38345167	124	enh	24249	chr18	38369416	-	Pcdh1	38356347	PU.1	P300	FALSE	H3K27Ac	H3K4Me1	FALSE	FALSE	PU.1	3.26435	3.21214	3.19133	2.92314	3.02057	4.34877	4.2453	4.49816	4.54004	4.17177
pre-existing-PU.1	chr8	109572520	109572644	109572582	124	enh	8055	chr8	109580637	-	Cog8	109572608	PU.1	P300	FALSE	H3K27Ac	FALSE	FALSE	FALSE	PU.1	7.94801	7.58066	7.58218	7.7034	7.70467	7.21391	7.252	7.29427	6.87555	7.13674
pre-existing-PU.1	chr8	109580576	109580700	109580638	124	prom	-1	chr8	109580637	-	Cog8	109572608	PU.1	P300	FALSE	H3K27Ac	FALSE	FALSE	FALSE	PU.1	7.94801	7.58066	7.58218	7.7034	7.70467	7.21391	7.252	7.29427	6.87555	7.13674
pre-existing-PU.1	chr17	26863713	26863837	26863775	124	enh	11181	chr17	26852594	+	A930001N09Rik	26913571	PU.1	FALSE	FALSE	H3K27Ac	H3K4Me1	FALSE	C/EBPb	PU.1	6.29581	5.50229	5.46321	5.73574	6.05346	5.74606	5.99479	5.73752	4.77042	6.74099
pre-existing-PU.1	chr4	45903074	45903198	45903136	124	enh	41318	chr4	45861818	+	1300002K09Rik	45899880	PU.1	P300	FALSE	H3K27Ac	H3K4Me1	H3K27Me3	C/EBPb	PU.1	2.52895	2.27381	2.40094	2.39504	2.2867	3.27013	3.57309	3.76529	3.61768	4.27335
pre-existing-PU.1	chr2	181054369	181054493	181054431	124	prom	3	chr2	181054428	+	Rtel1	181091321	PU.1	P300	FALSE	H3K27Ac	H3K4Me1	H3K27Me3	FALSE	PU.1	5.48761	5.80641	5.66875	5.37224	5.24537	5.41992	5.43155	5.78782	5.46961	4.97735
pre-existing-PU.1	chr5	36808664	36808788	36808726	124	prom	893	chr5	36807833	+	Grpel1	36816726	PU.1	P300	FALSE	H3K27Ac	H3K4Me1	FALSE	C/EBPb	PU.1	9.08768	9.2634	9.37881	9.07896	8.84568	10.2006	10.2966	9.7098	10.5953	10.0775
pre-existing-PU.1	chr16	21333289	21333413	21333351	124	enh	-89839	chr16	21423190	+	Vps8	21644753	PU.1	P300	FALSE	H3K27Ac	FALSE	FALSE	FALSE	PU.1	7.10055	6.58212	6.39189	6.80154	6.85892	#N/A	#N/A	#N/A	#N/A	#N/A
pre-existing-PU.1	chr8	63462554	63462678	63462616	124	prom	-508	chr8	63462108	-	Clcn3	63389185	PU.1	P300	FALSE	H3K27Ac	H3K4Me1	FALSE	C/EBPb	PU.1	7.97013	8.89713	8.1574	7.95113	7.7287	7.43717	7.33765	6.57389	6.92934	7.21913
pre-existing-PU.1	chr8	63462178	63462302	63462240	124	prom	-132	chr8	63462108	-	Clcn3	63389185	PU.1	P300	FALSE	H3K27Ac	FALSE	FALSE	C/EBPb	PU.1	7.97013	8.89713	8.1574	7.95113	7.7287	7.43717	7.33765	6.57389	6.92934	7.21913
pre-existing-PU.1	chr4	149154742	149154866	149154804	124	enh	-6428	chr4	149148376	-	Slc25a33	149118144	PU.1	P300	Ebf1	H3K27Ac	H3K4Me1	FALSE	C/EBPb	FALSE	9.11683	8.57098	9.44676	9.11253	8.87653	#N/A	#N/A	#N/A	#N/A	#N/A
pre-existing-PU.1	chr3	107656897	107657021	107656959	124	enh	-23188	chr3	107680147	+	Eps8l3	107695818	PU.1	FALSE	FALSE	H3K27Ac	H3K4Me1	H3K27Me3	C/EBPb	PU.1	3.96899	3.32009	3.53496	3.48426	3.72919	3.94934	4.09346	4.09512	4.34917	4.12428
pre-existing-PU.1	chr10	126601722	126601846	126601784	124	prom	-496	chr10	126602280	+	B4galnt1	126609386	PU.1	P300	FALSE	H3K27Ac	H3K4Me1	FALSE	C/EBPb	PU.1	6.56355	6.4847	6.76628	6.86568	6.32388	6.10459	6.18233	6.58607	7.26035	7.0222
pre-existing-PU.1	chr14	79916208	79916332	79916270	124	enh	-35195	chr14	79881075	-	Wbp4	79859743	PU.1	FALSE	FALSE	H3K27Ac	FALSE	FALSE	FALSE	PU.1	8.1465	8.14778	8.14181	7.82696	7.90704	8.8144	8.93823	8.49092	8.80928	9.37246
pre-existing-PU.1	chr14	79921734	79921858	79921796	124	enh	-40721	chr14	79881075	-	Wbp4	79859743	PU.1	P300	FALSE	H3K27Ac	H3K4Me1	FALSE	FALSE	PU.1	8.1465	8.14778	8.14181	7.82696	7.90704	8.8144	8.93823	8.49092	8.80928	9.37246
pre-existing-PU.1	chr14	79932294	79932418	79932356	124	enh	-51281	chr14	79881075	-	Wbp4	79859743	PU.1	FALSE	FALSE	H3K27Ac	H3K4Me1	FALSE	C/EBPb	FALSE	8.1465	8.14778	8.14181	7.82696	7.90704	8.8144	8.93823	8.49092	8.80928	9.37246
pre-existing-PU.1	chrX	12924591	12924715	12924653	124	enh	66506	chrX	12858147	+	Ddx3x	12871109	PU.1	P300	FALSE	H3K27Ac	FALSE	FALSE	C/EBPb	PU.1	11.3022	11.7549	11.5846	11.2691	11.0634	10.4681	10.2992	9.8881	10.4605	10.4369
pre-existing-PU.1	chr11	116285272	116285396	116285334	124	enh	-10073	chr11	116295407	+	Fam100b	116300391	PU.1	P300	FALSE	H3K27Ac	H3K4Me1	FALSE	FALSE	PU.1	10.0533	10.1511	10.5525	9.84995	9.81479	#N/A	#N/A	#N/A	#N/A	#N/A
pre-existing-PU.1	chr4	135432586	135432710	135432648	124	enh	-2887	chr4	135429761	-	Pnrc2	135426840	PU.1	P300	FALSE	H3K27Ac	H3K4Me1	FALSE	FALSE	PU.1	9.37137	8.87567	8.86631	9.15547	9.13299	8.42564	8.18965	7.50549	8.14918	8.23275
pre-existing-PU.1	chr7	112788472	112788596	112788534	124	prom	396	chr7	112788930	-	Arfip2	112782714	PU.1	P300	FALSE	H3K27Ac	H3K4Me1	FALSE	C/EBPb	PU.1	7.41042	7.11418	6.84193	7.05529	7.17285	7.23489	7.02377	7.17739	7.15864	7.11973
pre-existing-PU.1	chr14	77013501	77013625	77013563	124	enh	197936	chr14	76815627	+	Tsc22d1	76907573	PU.1	P300	Ebf1	H3K27Ac	H3K4Me1	H3K27Me3	C/EBPb	FALSE	3.18929	3.20364	3.0682	3.25091	2.95224	5.85279	5.93457	5.86213	5.78754	6.27115
pre-existing-PU.1	chr14	77087975	77088099	77088037	124	enh	272410	chr14	76815627	+	Tsc22d1	76907573	PU.1	P300	FALSE	H3K27Ac	H3K4Me1	FALSE	C/EBPb	PU.1	3.18929	3.20364	3.0682	3.25091	2.95224	5.85279	5.93457	5.86213	5.78754	6.27115
pre-existing-PU.1	chr17	47642002	47642126	47642064	124	enh	-2828	chr17	47639236	-	Taf8	47624998	PU.1	P300	FALSE	H3K27Ac	H3K4Me1	FALSE	C/EBPb	PU.1	6.54378	6.48912	6.24427	6.22018	6.3079	#N/A	#N/A	#N/A	#N/A	#N/A
pre-existing-PU.1	chr17	47660350	47660474	47660412	124	enh	-21176	chr17	47639236	-	Taf8	47624998	PU.1	FALSE	FALSE	H3K27Ac	H3K4Me1	FALSE	C/EBPb	PU.1	6.54378	6.48912	6.24427	6.22018	6.3079	#N/A	#N/A	#N/A	#N/A	#N/A
pre-existing-PU.1	chr17	47659401	47659525	47659463	124	enh	-20227	chr17	47639236	-	Taf8	47624998	PU.1	P300	FALSE	H3K27Ac	H3K4Me1	FALSE	C/EBPb	PU.1	6.54378	6.48912	6.24427	6.22018	6.3079	#N/A	#N/A	#N/A	#N/A	#N/A
pre-existing-PU.1	chr7	26492568	26492692	26492630	124	enh	11442	chr7	26504072	-	Ccdc97	26496135	PU.1	P300	Ebf1	H3K27Ac	H3K4Me1	FALSE	C/EBPb	PU.1	6.10356	6.01806	5.92007	5.82421	5.86855	#N/A	#N/A	#N/A	#N/A	#N/A
pre-existing-PU.1	chr7	26491878	26492002	26491940	124	enh	12132	chr7	26504072	-	Ccdc97	26496135	PU.1	P300	Ebf1	H3K27Ac	H3K4Me1	FALSE	C/EBPb	PU.1	6.10356	6.01806	5.92007	5.82421	5.86855	#N/A	#N/A	#N/A	#N/A	#N/A
pre-existing-PU.1	chr7	26490933	26491057	26490995	124	enh	13077	chr7	26504072	-	Ccdc97	26496135	PU.1	P300	FALSE	H3K27Ac	H3K4Me1	FALSE	FALSE	PU.1	6.10356	6.01806	5.92007	5.82421	5.86855	#N/A	#N/A	#N/A	#N/A	#N/A
pre-existing-PU.1	chr7	26504045	26504169	26504107	124	prom	-35	chr7	26504072	-	Ccdc97	26496135	PU.1	P300	FALSE	H3K27Ac	H3K4Me1	FALSE	C/EBPb	PU.1	6.10356	6.01806	5.92007	5.82421	5.86855	#N/A	#N/A	#N/A	#N/A	#N/A
pre-existing-PU.1	chr14	41732901	41733025	41732963	124	enh	-26709	chr14	41706254	-	Sh2d4b	41629156	PU.1	FALSE	FALSE	H3K27Ac	H3K4Me1	FALSE	C/EBPb	PU.1	2.74304	2.60273	2.77043	2.65153	2.51109	3.90572	4.2157	4.43804	4.22633	3.93999
pre-existing-PU.1	chr8	87223850	87223974	87223912	124	enh	-1443	chr8	87225355	+	Lyl1	87228615	PU.1	P300	FALSE	H3K27Ac	H3K4Me1	FALSE	FALSE	PU.1	11.0774	7.74501	9.51508	10.6771	10.846	9.49081	8.47401	8.95222	9.29391	9.39269
pre-existing-PU.1	chr8	87225282	87225406	87225344	124	prom	-11	chr8	87225355	+	Lyl1	87228615	PU.1	P300	FALSE	H3K27Ac	H3K4Me1	FALSE	FALSE	PU.1	11.0774	7.74501	9.51508	10.6771	10.846	9.49081	8.47401	8.95222	9.29391	9.39269
pre-existing-PU.1	chr18	80515999	80516123	80516061	124	enh	63017	chr18	80453044	+	Pqlc1	80489463	PU.1	P300	FALSE	H3K27Ac	H3K4Me1	FALSE	FALSE	PU.1	5.75543	5.23116	5.30283	5.53748	5.52472	5.67894	5.40527	5.59335	5.89791	6.30468
pre-existing-PU.1	chr11	71757947	71758071	71758009	124	enh	93002	chr11	71851011	-	Aipl1	71842223	PU.1	P300	FALSE	H3K27Ac	H3K4Me1	H3K27Me3	C/EBPb	FALSE	4.4028	4.87218	5.00942	4.44302	4.17238	5.08483	5.18489	5.39041	5.30997	4.94599
pre-existing-PU.1	chr7	52973359	52973483	52973421	124	prom	-19	chr7	52973440	+	Rpl18	52976205	PU.1	P300	FALSE	H3K27Ac	FALSE	FALSE	C/EBPb	PU.1	13.3648	13.2882	13.2253	13.2111	13.1345	11.9651	11.9896	11.5046	11.8525	11.5636
pre-existing-PU.1	chr2	71227115	71227239	71227177	124	prom	-139	chr2	71227316	+	Hat1	71279679	PU.1	P300	Ebf1	H3K27Ac	H3K4Me1	FALSE	C/EBPb	PU.1	7.30483	9.07418	8.99619	6.78713	7.07507	4.79324	4.80245	4.82691	4.83319	4.38139
pre-existing-PU.1	chr2	71228051	71228175	71228113	124	prom	797	chr2	71227316	+	Hat1	71279679	PU.1	P300	Ebf1	H3K27Ac	H3K4Me1	FALSE	C/EBPb	PU.1	7.30483	9.07418	8.99619	6.78713	7.07507	4.79324	4.80245	4.82691	4.83319	4.38139
pre-existing-PU.1	chr1	156922123	156922247	156922185	124	enh	24581	chr1	156946766	-	Ier5	156943496	PU.1	P300	FALSE	H3K27Ac	H3K4Me1	FALSE	C/EBPb	PU.1	7.52784	5.7684	5.85232	6.32683	7.29883	6.14379	5.80254	5.28052	5.84116	7.5271
pre-existing-PU.1	chr1	156897490	156897614	156897552	124	enh	49214	chr1	156946766	-	Ier5	156943496	PU.1	P300	FALSE	H3K27Ac	H3K4Me1	FALSE	C/EBPb	PU.1	7.52784	5.7684	5.85232	6.32683	7.29883	6.14379	5.80254	5.28052	5.84116	7.5271
pre-existing-PU.1	chr1	156938475	156938599	156938537	124	enh	8229	chr1	156946766	-	Ier5	156943496	PU.1	P300	FALSE	H3K27Ac	H3K4Me1	FALSE	C/EBPb	PU.1	7.52784	5.7684	5.85232	6.32683	7.29883	6.14379	5.80254	5.28052	5.84116	7.5271
pre-existing-PU.1	chr1	156931685	156931809	156931747	124	enh	15019	chr1	156946766	-	Ier5	156943496	PU.1	P300	FALSE	H3K27Ac	H3K4Me1	FALSE	C/EBPb	PU.1	7.52784	5.7684	5.85232	6.32683	7.29883	6.14379	5.80254	5.28052	5.84116	7.5271
pre-existing-PU.1	chr1	156946735	156946859	156946797	124	prom	-31	chr1	156946766	-	Ier5	156943496	PU.1	P300	FALSE	H3K27Ac	H3K4Me1	FALSE	FALSE	PU.1	7.52784	5.7684	5.85232	6.32683	7.29883	6.14379	5.80254	5.28052	5.84116	7.5271
pre-existing-PU.1	chr14	32409774	32409898	32409836	124	enh	-19267	chr14	32390569	-	Colq	32336269	PU.1	P300	FALSE	H3K27Ac	H3K4Me1	FALSE	C/EBPb	PU.1	4.02687	3.54113	3.59744	3.52029	3.79789	4.68479	4.67935	5.11472	4.72911	4.79596
pre-existing-PU.1	chr5	21292485	21292609	21292547	124	enh	1447	chr5	21291100	+	Psmc2	21309602	PU.1	P300	FALSE	H3K27Ac	FALSE	FALSE	FALSE	PU.1	10.6727	10.908	11.0789	10.406	10.4437	9.20123	9.18367	8.76748	9.33217	9.06267
pre-existing-PU.1	chr2	4476370	4476494	4476432	124	enh	96700	chr2	4573132	-	Prpf18	4543212	PU.1	FALSE	FALSE	H3K27Ac	H3K4Me1	FALSE	C/EBPb	PU.1	7.79084	8.31317	8.01165	7.74363	7.56219	7.42317	7.74125	7.19399	7.42499	7.35062
pre-existing-PU.1	chr1	59727662	59727786	59727724	124	prom	-46	chr1	59727678	-	Sumo1	59696277	PU.1	P300	FALSE	H3K27Ac	FALSE	FALSE	C/EBPb	PU.1	10.5839	10.553	10.5336	10.2269	10.3555	10.1161	10.063	9.53085	9.6742	9.65338
pre-existing-PU.1	chr14	76187150	76187274	76187212	124	prom	-368	chr14	76186844	-	Slc25a30	76161805	PU.1	FALSE	FALSE	H3K27Ac	FALSE	H3K27Me3	C/EBPb	FALSE	7.0261	8.0887	7.58977	7.12161	6.79772	5.56928	5.79699	5.42992	5.8306	6.39344
pre-existing-PU.1	chr5	32000783	32000907	32000845	124	prom	423	chr5	32000422	+	Bre	32387112	PU.1	P300	FALSE	H3K27Ac	H3K4Me1	FALSE	C/EBPb	PU.1	8.08584	8.13024	8.10944	8.23786	7.85766	5.71119	5.7204	5.41919	5.23593	5.65439
pre-existing-PU.1	chr5	32173324	32173448	32173386	124	enh	172964	chr5	32000422	+	Bre	32387112	PU.1	FALSE	FALSE	H3K27Ac	H3K4Me1	FALSE	FALSE	PU.1	8.08584	8.13024	8.10944	8.23786	7.85766	5.71119	5.7204	5.41919	5.23593	5.65439
pre-existing-PU.1	chr11	116355206	116355330	116355268	124	enh	-39283	chr11	116394551	+	Sphk1	116397989	PU.1	FALSE	Ebf1	H3K27Ac	H3K4Me1	FALSE	C/EBPb	PU.1	3.81477	3.90932	3.88318	3.57004	3.58692	4.13297	4.03689	4.35977	3.9419	4.17992
pre-existing-PU.1	chr11	116355816	116355940	116355878	124	enh	-38673	chr11	116394551	+	Sphk1	116397989	PU.1	FALSE	Ebf1	H3K27Ac	H3K4Me1	FALSE	C/EBPb	PU.1	3.81477	3.90932	3.88318	3.57004	3.58692	4.13297	4.03689	4.35977	3.9419	4.17992
pre-existing-PU.1	chr13	74346007	74346131	74346069	124	prom	79	chr13	74346148	-	Exoc3	74307252	PU.1	P300	FALSE	H3K27Ac	H3K4Me1	H3K27Me3	C/EBPb	PU.1	7.81552	7.39259	7.32729	7.86503	7.58846	7.94125	7.86364	7.708	8.01542	8.00702
pre-existing-PU.1	chr2	27267194	27267318	27267256	124	enh	15089	chr2	27282345	-	Vav2	27119154	PU.1	FALSE	FALSE	H3K27Ac	H3K4Me1	FALSE	FALSE	PU.1	5.58183	5.18939	5.21603	5.57398	5.35488	5.22475	4.77791	5.19458	4.94499	4.93688
pre-existing-PU.1	chr16	32113715	32113839	32113777	124	enh	13890	chr16	32099887	+	1500031L02Rik	32108140	PU.1	P300	FALSE	H3K27Ac	H3K4Me1	FALSE	C/EBPb	PU.1	8.19388	8.10735	8.32422	8.55565	7.96832	8.38659	8.51982	8.18816	8.28197	8.48329
pre-existing-PU.1	chr16	32124596	32124720	32124658	124	enh	24771	chr16	32099887	+	1500031L02Rik	32108140	PU.1	P300	Ebf1	H3K27Ac	H3K4Me1	FALSE	C/EBPb	PU.1	8.19388	8.10735	8.32422	8.55565	7.96832	8.38659	8.51982	8.18816	8.28197	8.48329
pre-existing-PU.1	chr16	32130338	32130462	32130400	124	enh	30513	chr16	32099887	+	1500031L02Rik	32108140	PU.1	P300	FALSE	H3K27Ac	H3K4Me1	FALSE	C/EBPb	PU.1	8.19388	8.10735	8.32422	8.55565	7.96832	8.38659	8.51982	8.18816	8.28197	8.48329
pre-existing-PU.1	chr1	157070270	157070394	157070332	124	enh	64500	chr1	157005832	+	Stx6	157050647	PU.1	P300	FALSE	H3K27Ac	H3K4Me1	FALSE	C/EBPb	PU.1	7.84243	7.63533	7.96415	7.7346	7.62031	6.45938	6.71553	6.23296	6.1143	6.46366
pre-existing-PU.1	chr7	90869037	90869161	90869099	124	enh	14901	chr7	90884000	-	Il16	90791572	PU.1	FALSE	FALSE	H3K27Ac	H3K4Me1	FALSE	C/EBPb	PU.1	5.89442	5.41115	5.57767	5.51209	5.67246	7.49305	8.08605	7.72576	6.54107	6.10633
pre-existing-PU.1	chr17	5730658	5730782	5730720	124	enh	-110659	chr17	5841379	+	Snx9	5930711	PU.1	P300	FALSE	H3K27Ac	H3K4Me1	FALSE	C/EBPb	PU.1	7.77008	7.59948	7.8156	7.63666	7.54841	7.05389	6.84845	6.66996	6.84761	7.53364
pre-existing-PU.1	chr18	75203653	75203777	75203715	124	enh	25290	chr18	75178425	+	Dym	75446620	PU.1	FALSE	FALSE	H3K27Ac	H3K4Me1	FALSE	C/EBPb	PU.1	5.49274	5.15226	5.17031	5.17128	5.27111	5.16779	5.15242	5.20815	5.246	5.28788
pre-existing-PU.1	chr15	99554817	99554941	99554879	124	enh	-1169	chr15	99556048	+	2310016M24Rik	99558567	PU.1	FALSE	FALSE	H3K27Ac	H3K4Me1	FALSE	FALSE	PU.1	9.66052	8.94576	8.64243	9.25592	9.43982	8.54753	8.51649	8.376	8.52915	8.76545
pre-existing-PU.1	chr4	132793951	132794075	132794013	124	enh	-2719	chr4	132796732	+	Map3k6	132808843	PU.1	P300	FALSE	H3K27Ac	H3K4Me1	FALSE	FALSE	PU.1	3.74894	3.44615	3.73483	3.78904	3.52891	5.1692	5.07287	5.20736	6.31012	6.30548
pre-existing-PU.1	chr10	84380530	84380654	84380592	124	prom	232	chr10	84380360	+	Ric8b	84479192	PU.1	P300	FALSE	H3K27Ac	FALSE	FALSE	FALSE	PU.1	6.04692	6.05489	5.79679	5.81957	5.82768	6.90979	6.98613	6.77205	6.56972	6.65513
pre-existing-PU.1	chr6	146725262	146725386	146725324	124	enh	-28727	chr6	146754051	+	Arntl2	146781168	PU.1	P300	FALSE	H3K27Ac	H3K4Me1	FALSE	C/EBPb	PU.1	3.06326	2.72217	2.71918	3.22512	2.84416	4.10406	4.00523	4.33901	4.16093	4.14965
pre-existing-PU.1	chr11	6315321	6315445	6315383	124	prom	-489	chr11	6315872	+	Ppia	6319813	PU.1	P300	FALSE	H3K27Ac	H3K4Me1	FALSE	C/EBPb	FALSE	12.9269	13.3235	13.3153	12.967	12.7097	13.4348	13.469	13.0272	13.2772	12.7872
pre-existing-PU.1	chr9	108007239	108007363	108007301	124	enh	-10490	chr9	107996811	-	Apeh	107987744	PU.1	P300	FALSE	H3K27Ac	H3K4Me1	FALSE	FALSE	FALSE	9.09951	8.45243	8.52133	8.99366	8.88239	8.42418	8.48388	8.52186	8.63981	8.39348
pre-existing-PU.1	chr2	165794445	165794569	165794507	124	enh	-23629	chr2	165818136	+	Ncoa3	165898742	PU.1	FALSE	Ebf1	H3K27Ac	H3K4Me1	FALSE	FALSE	PU.1	7.78982	6.5184	6.91351	7.23878	7.57281	6.09403	5.91793	6.00565	5.68895	6.27526
pre-existing-PU.1	chr6	52421441	52421565	52421503	124	enh	158012	chr6	52263491	+	Evx1	52268372	PU.1	FALSE	FALSE	H3K27Ac	H3K4Me1	FALSE	C/EBPb	PU.1	3.93788	4.08694	3.87182	3.75548	3.72161	4.01648	4.51524	4.43282	4.43077	4.34395
pre-existing-PU.1	chr6	52421729	52421853	52421791	124	enh	158300	chr6	52263491	+	Evx1	52268372	PU.1	FALSE	FALSE	H3K27Ac	H3K4Me1	FALSE	C/EBPb	PU.1	3.93788	4.08694	3.87182	3.75548	3.72161	4.01648	4.51524	4.43282	4.43077	4.34395
pre-existing-PU.1	chr3	151873160	151873284	151873222	124	prom	41	chr3	151873263	-	Dnajb4	151846918	PU.1	P300	FALSE	H3K27Ac	FALSE	FALSE	C/EBPb	FALSE	4.53318	4.24744	4.21952	4.35174	4.31742	5.81375	5.56769	5.5647	5.59716	6.55507
pre-existing-PU.1	chr19	4112341	4112465	4112403	124	enh	11782	chr19	4100621	+	Pitpnm1	4113961	PU.1	FALSE	FALSE	H3K27Ac	H3K4Me1	FALSE	C/EBPb	FALSE	7.79151	6.85529	6.64451	7.30857	7.57589	6.68963	6.09248	6.32267	7.26114	7.16132
pre-existing-PU.1	chr17	28149690	28149814	28149752	124	enh	67777	chr17	28217529	-	Tcp11	28203691	PU.1	FALSE	FALSE	H3K27Ac	H3K4Me1	FALSE	C/EBPb	PU.1	6.96103	6.88347	6.70441	6.76585	6.74576	5.84206	5.83308	6.63757	5.90985	5.93077
pre-existing-PU.1	chr7	148726625	148726749	148726687	124	prom	-931	chr7	148725756	-	Chid1	148679034	PU.1	P300	FALSE	H3K27Ac	H3K4Me1	FALSE	C/EBPb	PU.1	6.16038	5.39897	5.44633	6.51951	5.94623	#N/A	#N/A	#N/A	#N/A	#N/A
pre-existing-PU.1	chr10	86169346	86169470	86169408	124	prom	853	chr10	86168555	+	BC030307	86239588	PU.1	P300	Ebf1	H3K27Ac	FALSE	FALSE	C/EBPb	PU.1	2.97224	2.5102	2.55009	3.14541	2.75839	#N/A	#N/A	#N/A	#N/A	#N/A
pre-existing-PU.1	chr10	86190336	86190460	86190398	124	enh	14889	chr10	86175509	+	BC030307	86194396	PU.1	P300	FALSE	H3K27Ac	H3K4Me1	FALSE	FALSE	PU.1	2.97224	2.5102	2.55009	3.14541	2.75839	#N/A	#N/A	#N/A	#N/A	#N/A
pre-existing-PU.1	chr4	140539379	140539503	140539441	124	enh	-3346	chr4	140542787	+	Atp13a2	140563616	PU.1	P300	Ebf1	H3K27Ac	H3K4Me1	FALSE	FALSE	PU.1	9.63863	8.4749	8.3597	9.78219	9.4261	8.58453	8.1741	8.7238	8.55315	8.77575
pre-existing-PU.1	chr17	69130718	69130842	69130780	124	enh	-375369	chr17	69506149	+	Epb4.1l3	69639327	PU.1	P300	Ebf1	H3K27Ac	H3K4Me1	FALSE	C/EBPb	PU.1	3.96483	3.83824	3.8374	3.92909	3.75337	4.42287	4.45471	4.49259	4.28456	4.60849
pre-existing-PU.1	chr8	55615146	55615270	55615208	124	prom	143	chr8	55615351	-	Spcs3	55605786	PU.1	P300	FALSE	H3K27Ac	FALSE	FALSE	FALSE	PU.1	9.61925	10.2056	10.0904	10.3722	9.40841	10.6793	10.6302	10.6313	11.3308	10.7578
pre-existing-PU.1	chr14	25598724	25598848	25598786	124	enh	288884	chr14	25309902	+	Rps24	25315368	PU.1	P300	FALSE	H3K27Ac	H3K4Me1	FALSE	FALSE	PU.1	12.8039	12.7195	12.6948	12.656	12.5944	9.40134	9.20213	8.86338	9.12621	9.07128
pre-existing-PU.1	chr15	38106271	38106395	38106333	124	enh	-42624	chr15	38148957	+	Odf1	38156490	PU.1	P300	Ebf1	H3K27Ac	H3K4Me1	FALSE	C/EBPb	PU.1	3.2324	3.04089	2.9436	2.9736	3.02325	3.6801	3.87184	3.96499	3.78514	3.74198
pre-existing-PU.1	chr15	38107496	38107620	38107558	124	enh	-41399	chr15	38148957	+	Odf1	38156490	PU.1	FALSE	FALSE	H3K27Ac	H3K4Me1	FALSE	C/EBPb	PU.1	3.2324	3.04089	2.9436	2.9736	3.02325	3.6801	3.87184	3.96499	3.78514	3.74198
pre-existing-PU.1	chr13	48873561	48873685	48873623	124	enh	92631	chr13	48966254	-	Phf2	48897118	PU.1	P300	Ebf1	H3K27Ac	H3K4Me1	FALSE	FALSE	PU.1	4.81823	4.91552	4.72613	4.50552	4.61101	5.69588	5.87814	5.77667	5.50814	5.47414
pre-existing-PU.1	chr5	23293520	23293644	23293582	124	prom	21	chr5	23293561	+	Rint1	23326187	PU.1	P300	Ebf1	H3K27Ac	FALSE	FALSE	FALSE	PU.1	4.73803	5.12832	5.20875	4.86537	4.53194	5.29435	5.03422	5.01963	4.89793	4.32418
pre-existing-PU.1	chr11	103035982	103036106	103036044	124	enh	3593	chr11	103032451	+	Fmnl1	103060214	PU.1	P300	FALSE	H3K27Ac	H3K4Me1	FALSE	FALSE	PU.1	5.48763	5.12853	5.53098	5.66012	5.28414	4.39578	4.39519	4.58734	4.56001	4.47522
pre-existing-PU.1	chr13	83213285	83213409	83213347	124	enh	-429685	chr13	83643032	+	Mef2c	83806684	PU.1	FALSE	FALSE	H3K27Ac	H3K4Me1	FALSE	C/EBPb	PU.1	9.87564	9.81836	9.18721	9.53177	9.6735	7.37631	7.46584	6.53597	6.3068	5.83161
pre-existing-PU.1	chr13	83748543	83748667	83748605	124	enh	105573	chr13	83643032	+	Mef2c	83806684	PU.1	P300	FALSE	H3K27Ac	H3K4Me1	FALSE	C/EBPb	PU.1	9.87564	9.81836	9.18721	9.53177	9.6735	7.37631	7.46584	6.53597	6.3068	5.83161
pre-existing-PU.1	chr13	83088682	83088806	83088744	124	enh	-554288	chr13	83643032	+	Mef2c	83806684	PU.1	P300	FALSE	H3K27Ac	H3K4Me1	FALSE	C/EBPb	PU.1	9.87564	9.81836	9.18721	9.53177	9.6735	7.37631	7.46584	6.53597	6.3068	5.83161
pre-existing-PU.1	chr13	83711235	83711359	83711297	124	enh	68265	chr13	83643032	+	Mef2c	83806684	PU.1	P300	FALSE	H3K27Ac	H3K4Me1	FALSE	C/EBPb	PU.1	9.87564	9.81836	9.18721	9.53177	9.6735	7.37631	7.46584	6.53597	6.3068	5.83161
pre-existing-PU.1	chr13	83680947	83681071	83681009	124	enh	37977	chr13	83643032	+	Mef2c	83806684	PU.1	FALSE	FALSE	H3K27Ac	H3K4Me1	FALSE	C/EBPb	PU.1	9.87564	9.81836	9.18721	9.53177	9.6735	7.37631	7.46584	6.53597	6.3068	5.83161
pre-existing-PU.1	chr2	10001861	10001985	10001923	124	prom	214	chr2	10002137	-	Atp5c1	9977658	PU.1	P300	Ebf1	H3K27Ac	FALSE	FALSE	FALSE	PU.1	8.49533	8.45028	8.23643	8.31877	8.2936	9.40177	9.40594	9.06107	9.26857	9.01527
pre-existing-PU.1	chr17	34280052	34280176	34280114	124	enh	-2246	chr17	34282360	+	H2-DMb2	34288040	PU.1	P300	Ebf1	H3K27Ac	H3K4Me1	FALSE	C/EBPb	PU.1	8.58848	7.89578	6.20099	8.02054	8.38689	5.4694	5.25385	5.46424	5.72248	5.72464
pre-existing-PU.1	chr18	62206770	62206894	62206832	124	enh	94104	chr18	62112728	+	Sh3tc2	62175373	PU.1	P300	FALSE	H3K27Ac	H3K4Me1	FALSE	C/EBPb	PU.1	3.91015	3.92448	3.86253	3.76931	3.70903	4.41347	4.60111	4.78122	4.68082	4.71518
pre-existing-PU.1	chr7	128780417	128780541	128780479	124	enh	-97541	chr7	128878020	+	Scnn1g	128911991	PU.1	P300	FALSE	H3K27Ac	H3K4Me1	FALSE	C/EBPb	PU.1	3.11943	3.20333	3.23238	3.27994	2.92012	4.29639	4.30463	4.40803	4.23811	4.01921
pre-existing-PU.1	chr15	101139454	101139578	101139516	124	enh	24785	chr15	101114731	+	9430023L20Rik	101121365	PU.1	P300	FALSE	H3K27Ac	H3K4Me1	FALSE	C/EBPb	PU.1	7.94847	9.33725	9.4492	8.365	7.74927	7.49788	9.32625	8.58691	7.82352	7.47847
pre-existing-PU.1	chr14	32496872	32496996	32496934	124	enh	42692	chr14	32454242	+	Btd	32481383	PU.1	FALSE	FALSE	H3K27Ac	H3K4Me1	FALSE	C/EBPb	PU.1	7.07556	7.00131	6.76959	7.21173	6.87678	6.04558	5.96665	5.52333	5.99076	5.7257
pre-existing-PU.1	chr14	32481627	32481751	32481689	124	enh	27447	chr14	32454242	+	Btd	32481383	PU.1	FALSE	FALSE	H3K27Ac	H3K4Me1	FALSE	C/EBPb	PU.1	7.07556	7.00131	6.76959	7.21173	6.87678	6.04558	5.96665	5.52333	5.99076	5.7257
pre-existing-PU.1	chr7	52817344	52817468	52817406	124	enh	7109	chr7	52810297	+	Hsd17b14	52822691	PU.1	FALSE	Ebf1	H3K27Ac	H3K4Me1	FALSE	C/EBPb	PU.1	4.74919	4.33959	4.44326	4.754	4.55205	#N/A	#N/A	#N/A	#N/A	#N/A
pre-existing-PU.1	chr2	120834101	120834225	120834163	124	prom	20	chr2	120834143	+	Ccndbp1	120842648	PU.1	P300	FALSE	H3K27Ac	H3K4Me1	FALSE	FALSE	PU.1	8.96801	8.40277	8.61812	8.80999	8.77097	7.87434	8.19127	7.6184	7.9725	8.9819
pre-existing-PU.1	chr8	41597370	41597494	41597432	124	prom	296	chr8	41597136	+	Vps37a	41636488	PU.1	P300	FALSE	H3K27Ac	FALSE	FALSE	FALSE	PU.1	7.22922	6.1509	6.3005	6.5177	7.03346	5.61445	5.55154	5.3853	5.67767	6.42473
pre-existing-PU.1	chr12	77420012	77420136	77420074	124	enh	-5803	chr12	77425877	+	Akap5	77435138	PU.1	P300	FALSE	H3K27Ac	H3K4Me1	FALSE	FALSE	PU.1	2.50731	2.28923	2.42591	2.3538	2.31259	3.43803	3.21786	3.44759	3.14882	3.13936
pre-existing-PU.1	chr5	86601851	86601975	86601913	124	prom	-145	chr5	86601768	-	Uba6	86539753	PU.1	P300	FALSE	H3K27Ac	FALSE	FALSE	FALSE	FALSE	7.02332	7.53462	6.94237	6.65586	6.82926	#N/A	#N/A	#N/A	#N/A	#N/A
pre-existing-PU.1	chr15	81958438	81958562	81958500	124	prom	149	chr15	81958351	+	Ccdc134	81972632	PU.1	P300	FALSE	H3K27Ac	FALSE	FALSE	FALSE	PU.1	6.82522	6.25637	6.51063	6.92978	6.63207	#N/A	#N/A	#N/A	#N/A	#N/A
pre-existing-PU.1	chr18	82981886	82982010	82981948	124	enh	-98322	chr18	83080270	+	Zfp516	83174706	PU.1	FALSE	FALSE	H3K27Ac	H3K4Me1	H3K27Me3	FALSE	PU.1	3.3166	3.20313	3.02072	3.19042	3.12401	5.32164	5.26902	5.53924	6.10332	6.98434
pre-existing-PU.1	chr11	72861258	72861382	72861320	124	prom	-48	chr11	72861368	+	1200014J11Rik	72897081	PU.1	P300	FALSE	H3K27Ac	FALSE	FALSE	FALSE	FALSE	5.91023	5.91113	5.90956	5.78755	5.71822	8.59892	8.62547	8.0066	7.82346	7.52531
pre-existing-PU.1	chr6	83456809	83456933	83456871	124	prom	92	chr6	83456963	-	Dguok	83430207	PU.1	P300	FALSE	H3K27Ac	FALSE	FALSE	FALSE	PU.1	8.20682	6.61271	6.65799	7.66889	8.01559	6.78891	6.57552	6.39627	6.43456	6.83041
pre-existing-PU.1	chr9	61553550	61553674	61553612	124	enh	208705	chr9	61762317	-	Rplp1	61761089	PU.1	FALSE	FALSE	H3K27Ac	H3K4Me1	FALSE	C/EBPb	PU.1	13.4946	13.4573	13.4447	13.4294	13.3039	12.7664	12.7967	12.3221	12.462	12.515
pre-existing-PU.1	chr9	61550304	61550428	61550366	124	enh	211951	chr9	61762317	-	Rplp1	61761089	PU.1	P300	FALSE	H3K27Ac	H3K4Me1	FALSE	FALSE	PU.1	13.4946	13.4573	13.4447	13.4294	13.3039	12.7664	12.7967	12.3221	12.462	12.515
pre-existing-PU.1	chr9	61762530	61762654	61762592	124	prom	-275	chr9	61762317	-	Rplp1	61761089	PU.1	P300	FALSE	H3K27Ac	FALSE	FALSE	FALSE	PU.1	13.4946	13.4573	13.4447	13.4294	13.3039	12.7664	12.7967	12.3221	12.462	12.515
pre-existing-PU.1	chr1	71149509	71149633	71149571	124	prom	-25	chr1	71149546	-	Bard1	71074108	PU.1	P300	Ebf1	H3K27Ac	FALSE	FALSE	FALSE	PU.1	3.98748	4.59565	4.45659	3.76533	3.79882	4.74864	4.94775	4.49802	4.46237	3.99413
pre-existing-PU.1	chr2	31936590	31936714	31936652	124	enh	2573	chr2	31939225	-	Fam78a	31922404	PU.1	FALSE	Ebf1	H3K27Ac	H3K4Me1	FALSE	FALSE	PU.1	8.24266	6.98794	8.06968	8.15863	8.0542	#N/A	#N/A	#N/A	#N/A	#N/A
pre-existing-PU.1	chr7	25669216	25669340	25669278	124	prom	-454	chr7	25669732	+	Rps19	25674821	PU.1	FALSE	FALSE	H3K27Ac	H3K4Me1	FALSE	C/EBPb	PU.1	13.4556	13.3507	13.319	13.3558	13.2683	12.2241	12.2148	12.0107	12.1108	11.8655
pre-existing-PU.1	chr19	59418875	59418999	59418937	124	enh	1333	chr19	59420270	-	Pdzd8	59370573	PU.1	P300	FALSE	H3K27Ac	FALSE	FALSE	C/EBPb	PU.1	7.29529	7.17786	7.07102	6.69355	7.10827	8.07284	8.16048	7.32826	7.38205	8.19357
pre-existing-PU.1	chr12	4234385	4234509	4234447	124	prom	-153	chr12	4234294	-	Cenpo	4211671	PU.1	P300	FALSE	H3K27Ac	H3K4Me1	FALSE	FALSE	PU.1	4.39917	4.77492	4.5316	4.36139	4.21217	#N/A	#N/A	#N/A	#N/A	#N/A
pre-existing-PU.1	chr11	97579712	97579836	97579774	124	enh	15027	chr11	97564747	+	Psmb3	97574814	PU.1	P300	FALSE	H3K27Ac	H3K4Me1	FALSE	C/EBPb	PU.1	9.98258	10.4316	10.6958	10.1787	9.79673	10.6336	10.7197	10.215	11.0058	10.3563
pre-existing-PU.1	chr11	97563784	97563908	97563846	124	prom	-901	chr11	97564747	+	Psmb3	97574814	PU.1	FALSE	FALSE	H3K27Ac	H3K4Me1	FALSE	C/EBPb	PU.1	9.98258	10.4316	10.6958	10.1787	9.79673	10.6336	10.7197	10.215	11.0058	10.3563
pre-existing-PU.1	chr4	40798656	40798780	40798718	124	enh	2313	chr4	40801031	-	B4galt1	40751634	PU.1	P300	Ebf1	H3K27Ac	H3K4Me1	FALSE	C/EBPb	PU.1	8.49338	8.51242	8.04724	8.11047	8.30755	7.45469	7.76732	7.66564	7.24852	7.34201
pre-existing-PU.1	chr4	40799386	40799510	40799448	124	enh	1583	chr4	40801031	-	B4galt1	40751634	PU.1	P300	Ebf1	H3K27Ac	H3K4Me1	FALSE	C/EBPb	PU.1	8.49338	8.51242	8.04724	8.11047	8.30755	7.45469	7.76732	7.66564	7.24852	7.34201
pre-existing-PU.1	chr12	33730670	33730794	33730732	124	enh	47008	chr12	33777740	-	1110049B09Rik	33718660	PU.1	FALSE	FALSE	H3K27Ac	H3K4Me1	FALSE	C/EBPb	PU.1	3.66927	3.36425	3.65592	3.53833	3.48409	4.88853	4.68153	5.01937	4.83285	5.2098
pre-existing-PU.1	chr19	45724510	45724634	45724572	124	enh	10111	chr19	45734683	-	Fbxw4	45652746	PU.1	P300	FALSE	H3K27Ac	H3K4Me1	FALSE	C/EBPb	PU.1	7.21038	5.83908	6.12123	6.68948	7.0253	6.32906	6.36478	6.87267	7.14283	7.79922
pre-existing-PU.1	chr8	47555612	47555736	47555674	124	prom	-721	chr8	47556395	+	Acsl1	47621404	PU.1	P300	FALSE	H3K27Ac	H3K4Me1	FALSE	C/EBPb	PU.1	5.98162	5.6123	5.48778	5.91414	5.79702	7.08568	6.21885	6.13157	6.82633	7.23194
pre-existing-PU.1	chr11	29925874	29925998	29925936	124	prom	97	chr11	29926033	-	C230094A16Rik	29643050	PU.1	P300	FALSE	H3K27Ac	FALSE	FALSE	C/EBPb	PU.1	3.86196	3.5274	3.4984	3.65213	3.67759	3.70512	3.67791	4.01215	3.90149	3.73816
pre-existing-PU.1	chr15	81353976	81354100	81354038	124	enh	57293	chr15	81296745	+	Rbx1	81306799	PU.1	P300	Ebf1	H3K27Ac	FALSE	FALSE	C/EBPb	FALSE	8.06298	8.459	8.08174	8.19738	7.87878	7.65478	7.68268	7.54991	7.70569	7.41625
pre-existing-PU.1	chr15	81344780	81344904	81344842	124	enh	48097	chr15	81296745	+	Rbx1	81306799	PU.1	P300	FALSE	H3K27Ac	H3K4Me1	FALSE	C/EBPb	PU.1	8.06298	8.459	8.08174	8.19738	7.87878	7.65478	7.68268	7.54991	7.70569	7.41625
pre-existing-PU.1	chr15	81353660	81353784	81353722	124	enh	56977	chr15	81296745	+	Rbx1	81306799	PU.1	P300	Ebf1	H3K27Ac	FALSE	FALSE	C/EBPb	FALSE	8.06298	8.459	8.08174	8.19738	7.87878	7.65478	7.68268	7.54991	7.70569	7.41625
pre-existing-PU.1	chr11	106985840	106985964	106985902	124	enh	7334	chr11	106993236	-	Bptf	106894394	PU.1	P300	Ebf1	H3K27Ac	H3K4Me1	FALSE	C/EBPb	PU.1	8.29834	8.39078	8.62839	8.11363	8.11693	#N/A	#N/A	#N/A	#N/A	#N/A
pre-existing-PU.1	chr11	106964287	106964411	106964349	124	enh	28887	chr11	106993236	-	Bptf	106894394	PU.1	FALSE	FALSE	H3K27Ac	H3K4Me1	FALSE	C/EBPb	PU.1	8.29834	8.39078	8.62839	8.11363	8.11693	#N/A	#N/A	#N/A	#N/A	#N/A
pre-existing-PU.1	chr6	82994979	82995103	82995041	124	enh	9524	chr6	83004565	-	Htra2	83001261	PU.1	P300	Ebf1	H3K27Ac	H3K4Me1	FALSE	FALSE	PU.1	8.88553	8.35702	8.03916	8.48158	8.70517	9.36229	8.84729	8.95036	9.20165	8.50746
pre-existing-PU.1	chr10	77069453	77069577	77069515	124	prom	537	chr10	77068978	+	Sumo3	77081076	PU.1	P300	FALSE	H3K27Ac	FALSE	FALSE	FALSE	PU.1	6.67725	6.87039	6.95477	6.47843	6.49782	7.56003	7.53363	7.33291	7.46256	7.36832
pre-existing-PU.1	chr15	96306063	96306187	96306125	124	enh	-14851	chr15	96291274	-	Sfrs2ip	96242128	PU.1	P300	FALSE	H3K27Ac	H3K4Me1	FALSE	C/EBPb	FALSE	8.31005	8.74734	8.42967	8.11472	8.13138	8.12048	8.04335	7.74005	7.95101	7.51801
pre-existing-PU.1	chr5	31557057	31557181	31557119	124	enh	3041	chr5	31554078	+	Krtcap3	31555570	PU.1	FALSE	Ebf1	H3K27Ac	H3K4Me1	FALSE	C/EBPb	FALSE	5.66579	5.41054	5.44078	5.43405	5.4894	4.56141	4.68317	4.99769	4.75768	4.78751
pre-existing-PU.1	chr2	33611316	33611440	33611378	124	enh	-115347	chr2	33496031	-	Lmx1b	33420055	PU.1	P300	FALSE	H3K27Ac	H3K4Me1	FALSE	C/EBPb	PU.1	3.67855	3.57885	3.65153	3.37442	3.50285	4.80192	4.95536	5.10641	5.03641	4.92652
pre-existing-PU.1	chr1	42820412	42820536	42820474	124	enh	66484	chr1	42753990	+	Pou3f3	42757054	PU.1	P300	FALSE	H3K27Ac	H3K4Me1	FALSE	C/EBPb	PU.1	3.12491	3.04375	2.99323	2.95965	2.94974	4.22743	4.26859	4.49319	4.30887	4.22276
pre-existing-PU.1	chr8	96878595	96878719	96878657	124	enh	25550	chr8	96853107	+	Slc12a3	96890121	PU.1	P300	FALSE	H3K27Ac	H3K4Me1	FALSE	C/EBPb	PU.1	4.27232	4.1455	4.24287	4.28552	4.09863	4.4577	4.87693	4.82841	4.30222	4.29464
pre-existing-PU.1	chr6	71494274	71494398	71494336	124	prom	489	chr6	71493847	+	Vps24	71531568	PU.1	P300	FALSE	H3K27Ac	FALSE	FALSE	FALSE	PU.1	6.87338	6.78845	6.91006	7.02394	6.70375	5.24845	5.29341	5.24574	5.28441	5.72179
pre-existing-PU.1	chr7	25184696	25184820	25184758	124	prom	112	chr7	25184646	+	1500002O20Rik	25207796	PU.1	P300	FALSE	H3K27Ac	FALSE	FALSE	FALSE	PU.1	7.03306	7.1887	6.97494	7.10868	6.86492	6.87739	6.90153	6.75871	6.77637	7.24372
pre-existing-PU.1	chr12	70559442	70559566	70559504	124	enh	86368	chr12	70473136	+	Arf6	70476967	PU.1	P300	FALSE	H3K27Ac	H3K4Me1	FALSE	C/EBPb	PU.1	9.51879	9.26246	9.13661	9.25198	9.35102	7.22805	7.26972	6.92906	7.21232	7.65474
pre-existing-PU.1	chr12	70548293	70548417	70548355	124	enh	75219	chr12	70473136	+	Arf6	70476967	PU.1	P300	FALSE	H3K27Ac	H3K4Me1	FALSE	C/EBPb	PU.1	9.51879	9.26246	9.13661	9.25198	9.35102	7.22805	7.26972	6.92906	7.21232	7.65474
pre-existing-PU.1	chr2	153085259	153085383	153085321	124	enh	18054	chr2	153067267	+	Pofut1	153095985	PU.1	P300	FALSE	H3K27Ac	H3K4Me1	FALSE	C/EBPb	PU.1	5.7712	6.24946	6.71747	6.1484	5.60405	5.95389	6.23522	6.3743	6.02017	6.05098
pre-existing-PU.1	chr2	153090474	153090598	153090536	124	enh	23269	chr2	153067267	+	Pofut1	153095985	PU.1	FALSE	FALSE	H3K27Ac	H3K4Me1	FALSE	C/EBPb	PU.1	5.7712	6.24946	6.71747	6.1484	5.60405	5.95389	6.23522	6.3743	6.02017	6.05098
pre-existing-PU.1	chr5	25035556	25035680	25035618	124	enh	13734	chr5	25021884	+	Gm443	25023845	PU.1	P300	FALSE	H3K27Ac	FALSE	FALSE	FALSE	PU.1	3.38705	3.33417	3.47245	3.52137	3.2207	4.1718	4.33098	5.04422	4.3428	4.3588
pre-existing-PU.1	chr6	146027774	146027898	146027836	124	enh	145170	chr6	145882666	+	Sspn	145913745	PU.1	P300	FALSE	H3K27Ac	H3K4Me1	FALSE	C/EBPb	PU.1	2.69944	2.48572	2.50265	2.38995	2.5331	3.80937	3.67469	3.56418	3.56718	3.48952
pre-existing-PU.1	chr6	146056162	146056286	146056224	124	enh	173558	chr6	145882666	+	Sspn	145913745	PU.1	FALSE	FALSE	H3K27Ac	H3K4Me1	FALSE	C/EBPb	PU.1	2.69944	2.48572	2.50265	2.38995	2.5331	3.80937	3.67469	3.56418	3.56718	3.48952
pre-existing-PU.1	chr6	146163934	146164058	146163996	124	enh	281330	chr6	145882666	+	Sspn	145913745	PU.1	FALSE	FALSE	H3K27Ac	H3K4Me1	FALSE	C/EBPb	PU.1	2.69944	2.48572	2.50265	2.38995	2.5331	3.80937	3.67469	3.56418	3.56718	3.48952
pre-existing-PU.1	chr5	140638609	140638733	140638671	124	enh	158835	chr5	140797506	-	Mad1l1	140484642	PU.1	FALSE	FALSE	H3K27Ac	H3K4Me1	FALSE	C/EBPb	PU.1	4.3092	4.42427	4.41064	4.30109	4.14408	4.49493	4.44513	4.6009	4.51608	4.19903
pre-existing-PU.1	chr5	140741298	140741422	140741360	124	enh	56146	chr5	140797506	-	Mad1l1	140484642	PU.1	P300	FALSE	H3K27Ac	H3K4Me1	FALSE	C/EBPb	PU.1	4.3092	4.42427	4.41064	4.30109	4.14408	4.49493	4.44513	4.6009	4.51608	4.19903
pre-existing-PU.1	chr17	24592165	24592289	24592227	124	prom	29	chr17	24592256	-	E4f1	24580723	PU.1	P300	FALSE	H3K27Ac	FALSE	FALSE	C/EBPb	PU.1	6.96914	6.68928	6.8161	6.8235	6.80424	7.33387	7.40524	7.52146	7.35005	6.71953
pre-existing-PU.1	chr11	44342922	44343046	44342984	124	enh	10519	chr11	44332465	+	Rnf145	44379022	PU.1	P300	FALSE	H3K27Ac	H3K4Me1	FALSE	C/EBPb	PU.1	10.3598	9.65071	9.49562	9.67231	10.1953	#N/A	#N/A	#N/A	#N/A	#N/A
pre-existing-PU.1	chr3	55456543	55456667	55456605	124	enh	-129826	chr3	55586431	+	Mab21l1	55589209	PU.1	P300	FALSE	H3K27Ac	H3K4Me1	FALSE	C/EBPb	PU.1	2.5306	2.39937	2.50895	2.40301	2.36864	3.47342	3.50121	3.64016	3.61514	3.61277
pre-existing-PU.1	chr15	34286515	34286639	34286577	124	enh	50142	chr15	34236435	+	Matn2	34365995	PU.1	FALSE	FALSE	H3K27Ac	H3K4Me1	FALSE	C/EBPb	PU.1	2.06764	2.12366	1.96016	1.98135	1.90646	3.30045	3.34502	3.51499	3.60536	5.70079
pre-existing-PU.1	chr6	103599077	103599201	103599139	124	enh	138270	chr6	103460869	+	Chl1	103683029	PU.1	P300	Ebf1	H3K27Ac	FALSE	FALSE	C/EBPb	PU.1	2.05458	2.07003	1.99953	1.89435	1.89344	3.26888	3.18453	3.473	3.26338	3.23721
pre-existing-PU.1	chr7	97168153	97168277	97168215	124	enh	-38729	chr7	97129486	-	Eed	97103163	PU.1	P300	FALSE	H3K27Ac	H3K4Me1	FALSE	C/EBPb	PU.1	6.15912	6.4092	6.1716	6.10841	5.99819	7.21359	7.04711	6.74222	7.12576	6.76186
pre-existing-PU.1	chr17	72851456	72851580	72851518	124	enh	102129	chr17	72953647	-	Alk	72218327	PU.1	FALSE	FALSE	H3K27Ac	H3K4Me1	FALSE	C/EBPb	PU.1	5.14346	5.00113	4.09823	4.52838	4.9828	4.37356	4.17311	4.61878	4.32414	4.36264
pre-existing-PU.1	chr5	65482961	65483085	65483023	124	enh	-39446	chr5	65522469	+	Klhl5	65559381	PU.1	FALSE	FALSE	H3K27Ac	H3K4Me1	FALSE	C/EBPb	PU.1	6.57123	6.24425	6.45381	6.69003	6.41136	6.53526	6.74556	7.04812	7.69224	7.25464
pre-existing-PU.1	chr5	65492992	65493116	65493054	124	enh	-29415	chr5	65522469	+	Klhl5	65559381	PU.1	FALSE	FALSE	H3K27Ac	H3K4Me1	FALSE	C/EBPb	PU.1	6.57123	6.24425	6.45381	6.69003	6.41136	6.53526	6.74556	7.04812	7.69224	7.25464
pre-existing-PU.1	chr5	65511227	65511351	65511289	124	enh	-11180	chr5	65522469	+	Klhl5	65559381	PU.1	P300	FALSE	H3K27Ac	H3K4Me1	FALSE	C/EBPb	PU.1	6.57123	6.24425	6.45381	6.69003	6.41136	6.53526	6.74556	7.04812	7.69224	7.25464
pre-existing-PU.1	chr5	65483286	65483410	65483348	124	enh	-39121	chr5	65522469	+	Klhl5	65559381	PU.1	FALSE	FALSE	H3K27Ac	H3K4Me1	H3K27Me3	C/EBPb	PU.1	6.57123	6.24425	6.45381	6.69003	6.41136	6.53526	6.74556	7.04812	7.69224	7.25464
pre-existing-PU.1	chr12	16900839	16900963	16900901	124	prom	-882	chr12	16901783	+	Rock2	16995080	PU.1	P300	Ebf1	H3K27Ac	H3K4Me1	FALSE	FALSE	PU.1	7.54456	7.64206	7.38478	7.16588	7.3866	6.9485	7.28533	6.68415	7.02744	7.44628
pre-existing-PU.1	chr11	103273654	103273778	103273716	124	prom	262	chr11	103273978	-	Plekhm1	103226405	PU.1	P300	Ebf1	H3K27Ac	H3K4Me1	FALSE	C/EBPb	PU.1	6.53332	6.19639	6.26468	6.16908	6.37675	6.60765	6.35301	6.40584	6.74269	7.11748
pre-existing-PU.1	chr3	107889541	107889665	107889603	124	prom	-58	chr3	107889545	-	Ampd2	107876979	PU.1	FALSE	FALSE	H3K27Ac	FALSE	FALSE	FALSE	PU.1	8.94811	8.68617	8.82757	9.04676	8.7926	7.20014	6.95624	7.20907	7.38549	6.99852
pre-existing-PU.1	chr11	76891739	76891863	76891801	124	prom	136	chr11	76891937	-	Ccdc55	76857793	PU.1	P300	FALSE	H3K27Ac	FALSE	FALSE	FALSE	PU.1	7.81577	7.47065	7.24293	7.32858	7.66076	8.45723	8.51595	8.13397	8.30672	8.18544
pre-existing-PU.1	chr13	52667361	52667485	52667423	124	enh	-24827	chr13	52692250	+	Syk	52744161	PU.1	P300	FALSE	H3K27Ac	H3K4Me1	FALSE	C/EBPb	PU.1	7.00605	5.9739	6.74559	7.19258	6.8513	7.95249	7.67051	7.48761	6.96676	8.00874
pre-existing-PU.1	chr13	52667962	52668086	52668024	124	enh	-24226	chr13	52692250	+	Syk	52744161	PU.1	P300	FALSE	H3K27Ac	H3K4Me1	FALSE	C/EBPb	PU.1	7.00605	5.9739	6.74559	7.19258	6.8513	7.95249	7.67051	7.48761	6.96676	8.00874
pre-existing-PU.1	chr13	52678424	52678548	52678486	124	enh	-13764	chr13	52692250	+	Syk	52744161	PU.1	P300	FALSE	H3K27Ac	H3K4Me1	FALSE	FALSE	PU.1	7.00605	5.9739	6.74559	7.19258	6.8513	7.95249	7.67051	7.48761	6.96676	8.00874
pre-existing-PU.1	chr5	66329298	66329422	66329360	124	enh	-29002	chr5	66358362	+	Chrna9	66368725	PU.1	P300	FALSE	H3K27Ac	H3K4Me1	FALSE	C/EBPb	PU.1	2.97754	2.95868	2.76191	2.84289	2.82348	3.85114	3.74451	3.85269	3.84984	3.75629
pre-existing-PU.1	chr5	66351564	66351688	66351626	124	enh	-6736	chr5	66358362	+	Chrna9	66368725	PU.1	FALSE	FALSE	H3K27Ac	H3K4Me1	H3K27Me3	FALSE	PU.1	2.97754	2.95868	2.76191	2.84289	2.82348	3.85114	3.74451	3.85269	3.84984	3.75629
pre-existing-PU.1	chr9	64027136	64027260	64027198	124	prom	95	chr9	64027103	+	Snapc5	64030495	PU.1	P300	FALSE	H3K27Ac	H3K4Me1	FALSE	FALSE	PU.1	2.84038	2.54644	2.90659	2.79841	2.68715	3.46908	3.5969	3.31828	3.57043	3.15528
pre-existing-PU.1	chr9	81519569	81519693	81519631	124	enh	6528	chr9	81526159	-	Htr1b	81524998	PU.1	FALSE	FALSE	H3K27Ac	H3K4Me1	FALSE	C/EBPb	PU.1	5.5937	5.63019	5.53655	5.61738	5.44049	5.04417	5.21018	5.58437	5.59903	5.47298
pre-existing-PU.1	chr10	70747707	70747831	70747769	124	prom	241	chr10	70748010	-	Ube2d1	70717727	PU.1	P300	FALSE	H3K27Ac	FALSE	H3K27Me3	FALSE	PU.1	8.66819	7.75182	7.94186	8.22605	8.51503	5.93489	5.64329	5.56699	6.03692	6.57699
pre-existing-PU.1	chr15	11646017	11646141	11646079	124	enh	189350	chr15	11835429	-	Npr3	11769651	PU.1	P300	FALSE	H3K27Ac	H3K4Me1	FALSE	C/EBPb	PU.1	2.79983	2.64501	2.94458	2.83437	2.64706	3.68274	3.70926	4.04188	3.61919	3.71366
pre-existing-PU.1	chr1	179025291	179025415	179025353	124	enh	153545	chr1	179178898	-	Akt3	178952245	PU.1	P300	FALSE	H3K27Ac	H3K4Me1	FALSE	C/EBPb	PU.1	7.19021	6.79221	6.53583	6.55869	7.03831	5.25763	5.42276	5.08398	5.08223	5.89546
pre-existing-PU.1	chr12	103197488	103197612	103197550	124	enh	-1097	chr12	103196453	-	Atxn3	103157110	PU.1	P300	FALSE	H3K27Ac	H3K4Me1	FALSE	FALSE	PU.1	6.43008	5.61354	5.84359	6.07378	6.27918	#N/A	#N/A	#N/A	#N/A	#N/A
pre-existing-PU.1	chr11	69571565	69571689	69571627	124	prom	98	chr11	69571725	-	Polr2a	69547911	PU.1	P300	FALSE	H3K27Ac	FALSE	FALSE	C/EBPb	PU.1	7.09786	7.3002	7.25044	7.06059	6.94737	7.72468	7.58049	7.82253	7.21953	7.28629
pre-existing-PU.1	chr11	69571980	69572104	69572042	124	prom	-317	chr11	69571725	-	Polr2a	69547911	PU.1	P300	FALSE	H3K27Ac	FALSE	FALSE	C/EBPb	PU.1	7.09786	7.3002	7.25044	7.06059	6.94737	7.72468	7.58049	7.82253	7.21953	7.28629
pre-existing-PU.1	chr2	118841733	118841857	118841795	124	enh	13334	chr2	118855129	-	Ccdc32	118843514	PU.1	P300	FALSE	H3K27Ac	H3K4Me1	FALSE	FALSE	PU.1	8.53041	8.47866	8.70056	8.24864	8.38031	8.31986	7.97738	7.99779	8.0029	7.94118
pre-existing-PU.1	chr8	87509343	87509467	87509405	124	enh	-5088	chr8	87514493	+	Hook2	87527263	PU.1	P300	FALSE	H3K27Ac	H3K4Me1	FALSE	C/EBPb	FALSE	6.26277	5.32472	5.17408	5.63191	6.11538	5.40863	5.38527	4.55316	4.70163	6.15575
pre-existing-PU.1	chr13	10065159	10065283	10065221	124	enh	294828	chr13	10360049	-	Chrm3	9875858	PU.1	P300	FALSE	H3K27Ac	H3K4Me1	FALSE	C/EBPb	PU.1	2.76839	2.5387	2.53818	2.6911	2.62112	3.3366	3.31643	3.75033	3.46536	3.51333
pre-existing-PU.1	chr18	23962712	23962836	23962774	124	prom	304	chr18	23962470	+	Mapre2	24052362	PU.1	P300	FALSE	H3K27Ac	FALSE	FALSE	C/EBPb	PU.1	7.01961	7.93579	7.47004	7.02701	6.87421	6.99472	7.58751	7.15113	6.78835	7.00237
pre-existing-PU.1	chr18	23962372	23962496	23962434	124	prom	-36	chr18	23962470	+	Mapre2	24052362	PU.1	P300	FALSE	H3K27Ac	FALSE	FALSE	C/EBPb	PU.1	7.01961	7.93579	7.47004	7.02701	6.87421	6.99472	7.58751	7.15113	6.78835	7.00237
pre-existing-PU.1	chr1	163181634	163181758	163181696	124	prom	-399	chr1	163181297	-	Prdx6	163170242	PU.1	P300	FALSE	H3K27Ac	H3K4Me1	FALSE	C/EBPb	PU.1	7.03103	7.3193	7.51461	6.95084	6.88632	8.47476	8.40536	8.021	8.42934	8.03304
pre-existing-PU.1	chr17	71948050	71948174	71948112	124	enh	46712	chr17	71901400	+	Spdya	71928040	PU.1	P300	FALSE	H3K27Ac	FALSE	H3K27Me3	FALSE	PU.1	2.26246	2.15089	2.00105	2.18083	2.1179	#N/A	#N/A	#N/A	#N/A	#N/A
pre-existing-PU.1	chr7	19663195	19663319	19663257	124	enh	1709	chr7	19661548	+	Dmwd	19668124	PU.1	P300	FALSE	H3K27Ac	H3K4Me1	FALSE	C/EBPb	PU.1	3.46884	3.19035	3.42337	3.145	3.32556	3.89772	3.72942	4.18256	3.9479	3.89658
pre-existing-PU.1	chr5	139696355	139696479	139696417	124	enh	19794	chr5	139676623	+	Unc84a	139725749	PU.1	P300	FALSE	H3K27Ac	H3K4Me1	FALSE	FALSE	PU.1	7.3466	7.08661	7.17833	7.23498	7.20386	6.40005	6.59756	6.5501	6.63883	6.96061
pre-existing-PU.1	chr2	164347389	164347513	164347451	124	enh	24427	chr2	164323024	+	Pigt	164333801	PU.1	P300	Ebf1	H3K27Ac	H3K4Me1	H3K27Me3	C/EBPb	PU.1	4.40727	4.17164	4.00586	4.1545	4.26583	5.23625	4.9553	5.1986	5.30329	4.94909
pre-existing-PU.1	chr13	91680767	91680891	91680829	124	enh	80128	chr13	91600701	+	Ssbp2	91845780	PU.1	P300	FALSE	H3K27Ac	H3K4Me1	FALSE	C/EBPb	FALSE	5.41719	4.45276	4.84849	5.17956	5.27623	4.98086	5.39247	5.97605	5.25837	4.03374
pre-existing-PU.1	chr8	13685619	13685743	13685681	124	enh	-8094	chr8	13677587	-	Rasa3	13567217	PU.1	FALSE	FALSE	H3K27Ac	H3K4Me1	FALSE	C/EBPb	PU.1	9.44544	8.2179	8.3246	9.11427	9.30493	8.82873	9.18421	9.03818	8.73166	9.14773
pre-existing-PU.1	chr8	13671321	13671445	13671383	124	enh	6204	chr8	13677587	-	Rasa3	13567217	PU.1	FALSE	FALSE	H3K27Ac	H3K4Me1	FALSE	C/EBPb	PU.1	9.44544	8.2179	8.3246	9.11427	9.30493	8.82873	9.18421	9.03818	8.73166	9.14773
pre-existing-PU.1	chr1	136987561	136987685	136987623	124	enh	14230	chr1	137001853	-	Lgr6	136882929	PU.1	P300	Ebf1	H3K27Ac	H3K4Me1	FALSE	C/EBPb	FALSE	4.01598	3.96626	3.91403	4.16979	3.87612	4.04577	3.92785	4.14189	4.00676	3.9384
pre-existing-PU.1	chr1	136997125	136997249	136997187	124	enh	4666	chr1	137001853	-	Lgr6	136882929	PU.1	FALSE	FALSE	H3K27Ac	H3K4Me1	FALSE	C/EBPb	PU.1	4.01598	3.96626	3.91403	4.16979	3.87612	4.04577	3.92785	4.14189	4.00676	3.9384
pre-existing-PU.1	chr1	36931835	36931959	36931897	124	enh	64475	chr1	36996372	-	Tmem131	36849033	PU.1	P300	FALSE	H3K27Ac	H3K4Me1	FALSE	C/EBPb	PU.1	9.69736	9.21227	9.7983	9.60246	9.55767	#N/A	#N/A	#N/A	#N/A	#N/A
pre-existing-PU.1	chr12	35505238	35505362	35505300	124	enh	-164132	chr12	35669432	+	Prps1l1	35671108	PU.1	P300	FALSE	H3K27Ac	H3K4Me1	FALSE	C/EBPb	PU.1	2.4701	2.6166	2.66488	2.52685	2.33104	#N/A	#N/A	#N/A	#N/A	#N/A
pre-existing-PU.1	chr5	136510877	136511001	136510939	124	enh	-3426	chr5	136514365	+	Upk3b	136520863	PU.1	FALSE	FALSE	H3K27Ac	H3K4Me1	FALSE	C/EBPb	PU.1	3.2587	3.21967	3.12448	3.29584	3.1198	3.92219	3.9011	4.18868	3.93649	3.92841
pre-existing-PU.1	chr19	46114061	46114185	46114123	124	prom	-12	chr19	46114111	-	Ldb1	46107090	PU.1	FALSE	FALSE	H3K27Ac	FALSE	FALSE	FALSE	PU.1	8.20139	7.49768	7.70675	7.85553	8.06424	7.63647	7.06486	7.23283	7.00518	6.98159
pre-existing-PU.1	chr4	47328388	47328512	47328450	124	enh	-37726	chr4	47366176	+	Tgfbr1	47427796	PU.1	FALSE	FALSE	H3K27Ac	H3K4Me1	H3K27Me3	C/EBPb	PU.1	2.99791	3.00462	2.83021	2.8479	2.86076	5.34333	5.3541	5.0431	5.05264	5.33531
pre-existing-PU.1	chr2	84807649	84807773	84807711	124	enh	-12906	chr2	84820617	+	Prg2	84823789	PU.1	P300	FALSE	H3K27Ac	H3K4Me1	FALSE	C/EBPb	PU.1	3.23075	2.92289	2.89715	3.1526	3.09387	4.03258	3.99149	4.30752	4.02118	3.90957
pre-existing-PU.1	chr2	84801562	84801686	84801624	124	enh	-18993	chr2	84820617	+	Prg2	84823789	PU.1	FALSE	Ebf1	H3K27Ac	H3K4Me1	FALSE	FALSE	PU.1	3.23075	2.92289	2.89715	3.1526	3.09387	4.03258	3.99149	4.30752	4.02118	3.90957
pre-existing-PU.1	chr11	101833511	101833635	101833573	124	enh	-5244	chr11	101828329	-	Sost	101823771	PU.1	FALSE	FALSE	H3K27Ac	H3K4Me1	FALSE	C/EBPb	PU.1	3.5677	3.41178	3.36188	3.31801	3.43123	6.22342	5.97467	5.715	5.4741	5.41255
pre-existing-PU.1	chr11	101834124	101834248	101834186	124	enh	-5857	chr11	101828329	-	Sost	101823771	PU.1	FALSE	FALSE	H3K27Ac	H3K4Me1	FALSE	C/EBPb	PU.1	3.5677	3.41178	3.36188	3.31801	3.43123	6.22342	5.97467	5.715	5.4741	5.41255
pre-existing-PU.1	chr5	105387402	105387526	105387464	124	enh	24272	chr5	105411736	-	Abcg3	105364075	PU.1	FALSE	FALSE	H3K27Ac	H3K4Me1	FALSE	C/EBPb	PU.1	3.46781	3.42575	3.31027	3.36862	3.33185	4.23355	4.10515	4.33361	4.30981	4.21381
pre-existing-PU.1	chr14	64162770	64162894	64162832	124	prom	-42	chr14	64162790	-	Mtmr9	64142446	PU.1	P300	FALSE	H3K27Ac	FALSE	FALSE	FALSE	PU.1	7.44966	7.17972	7.4699	7.53487	7.31377	8.23833	8.25492	7.68524	8.01661	8.24472
pre-existing-PU.1	chr10	79744805	79744929	79744867	124	enh	-10308	chr10	79755175	+	Rps15	79756859	PU.1	P300	Ebf1	H3K27Ac	H3K4Me1	FALSE	C/EBPb	PU.1	13.3345	13.3063	13.2709	13.3092	13.1996	11.2831	11.2702	11.1714	11.0952	10.4192
pre-existing-PU.1	chr10	79755160	79755284	79755222	124	prom	47	chr10	79755175	+	Rps15	79756859	PU.1	P300	FALSE	H3K27Ac	H3K4Me1	FALSE	C/EBPb	PU.1	13.3345	13.3063	13.2709	13.3092	13.1996	11.2831	11.2702	11.1714	11.0952	10.4192
pre-existing-PU.1	chr16	20611741	20611865	20611803	124	prom	130	chr16	20611673	+	Ece2	20618942	PU.1	P300	FALSE	H3K27Ac	FALSE	FALSE	FALSE	PU.1	6.31736	5.75914	6.21531	6.29022	6.1826	4.34135	4.45025	5.09204	4.60846	4.37423
pre-existing-PU.1	chr9	45083293	45083417	45083355	124	enh	-6126	chr9	45077229	-	Il10ra	45061921	PU.1	P300	FALSE	H3K27Ac	H3K4Me1	FALSE	C/EBPb	PU.1	4.44082	3.95822	3.81084	4.18719	4.30647	4.78871	5.28456	5.27623	4.74928	5.30686
pre-existing-PU.1	chr9	45054262	45054386	45054324	124	enh	22905	chr9	45077229	-	Il10ra	45061921	PU.1	P300	FALSE	H3K27Ac	H3K4Me1	FALSE	FALSE	PU.1	4.44082	3.95822	3.81084	4.18719	4.30647	4.78871	5.28456	5.27623	4.74928	5.30686
pre-existing-PU.1	chr11	4684687	4684811	4684749	124	enh	-37968	chr11	4646781	-	Cabp7	4638823	PU.1	P300	FALSE	H3K27Ac	H3K4Me1	FALSE	C/EBPb	PU.1	2.30432	2.1902	2.31279	2.16987	2.17008	3.49199	3.64642	3.62654	3.88333	3.67579
pre-existing-PU.1	chr9	64808609	64808733	64808671	124	prom	-72	chr9	64808743	+	2010321M09Rik	64834781	PU.1	P300	FALSE	H3K27Ac	H3K4Me1	FALSE	FALSE	PU.1	7.84097	8.14592	7.99669	7.75579	7.70722	8.37662	8.25589	8.43026	8.46338	8.34291
pre-existing-PU.1	chr8	110112333	110112457	110112395	124	prom	-13	chr8	110112382	-	Psmd7	110104279	PU.1	P300	FALSE	H3K27Ac	FALSE	FALSE	FALSE	PU.1	6.37367	6.57881	6.49512	6.15044	6.2415	6.69468	6.63069	6.3664	6.40509	5.95788
pre-existing-PU.1	chr15	32258528	32258652	32258590	124	enh	84023	chr15	32174567	+	Sema5a	32626096	PU.1	P300	FALSE	H3K27Ac	H3K4Me1	FALSE	C/EBPb	PU.1	6.62998	6.29988	6.44954	5.70295	6.49799	3.31581	3.26841	3.37592	3.29532	3.25942
pre-existing-PU.1	chr1	75121330	75121454	75121392	124	prom	408	chr1	75121800	-	Nhej1	75013919	PU.1	P300	FALSE	H3K27Ac	H3K4Me1	FALSE	FALSE	PU.1	4.0319	3.89408	4.21265	4.18739	3.90037	#N/A	#N/A	#N/A	#N/A	#N/A
pre-existing-PU.1	chr1	75121761	75121885	75121823	124	prom	-23	chr1	75121800	-	Nhej1	75013919	PU.1	P300	FALSE	H3K27Ac	H3K4Me1	FALSE	FALSE	PU.1	4.0319	3.89408	4.21265	4.18739	3.90037	#N/A	#N/A	#N/A	#N/A	#N/A
pre-existing-PU.1	chr8	127868037	127868161	127868099	124	enh	148511	chr8	128016610	-	Sipa1l2	127941962	PU.1	P300	Ebf1	H3K27Ac	H3K4Me1	H3K27Me3	C/EBPb	PU.1	3.97255	4.06054	4.13649	4.26381	3.8421	4.02473	4.321	4.16097	4.0371	4.53043
pre-existing-PU.1	chr3	145797963	145798087	145798025	124	enh	13271	chr3	145784754	+	Mcoln3	145803610	PU.1	P300	FALSE	H3K27Ac	H3K4Me1	H3K27Me3	C/EBPb	PU.1	3.15493	2.7963	2.9604	2.94384	3.02481	3.95217	3.87405	4.03164	3.95473	5.32705
pre-existing-PU.1	chr13	49292219	49292343	49292281	124	enh	9366	chr13	49282915	+	Ninj1	49291620	PU.1	FALSE	FALSE	H3K27Ac	H3K4Me1	FALSE	C/EBPb	PU.1	7.07802	6.48745	7.75264	7.35107	6.94841	7.41985	7.54691	8.30186	8.51546	9.47857
pre-existing-PU.1	chr9	32346918	32347042	32346980	124	enh	1973	chr9	32348953	-	Fli1	32229792	PU.1	FALSE	FALSE	H3K27Ac	H3K4Me1	FALSE	C/EBPb	PU.1	9.35915	9.80617	9.85623	9.34791	9.23094	8.81545	9.22794	8.75977	8.35227	8.10104
pre-existing-PU.1	chr9	32317522	32317646	32317584	124	enh	31369	chr9	32348953	-	Fli1	32229792	PU.1	P300	FALSE	H3K27Ac	H3K4Me1	FALSE	C/EBPb	PU.1	9.35915	9.80617	9.85623	9.34791	9.23094	8.81545	9.22794	8.75977	8.35227	8.10104
pre-existing-PU.1	chr9	32308561	32308685	32308623	124	enh	40330	chr9	32348953	-	Fli1	32229792	PU.1	FALSE	FALSE	H3K27Ac	H3K4Me1	FALSE	C/EBPb	PU.1	9.35915	9.80617	9.85623	9.34791	9.23094	8.81545	9.22794	8.75977	8.35227	8.10104
pre-existing-PU.1	chr18	60922696	60922820	60922758	124	enh	-11491	chr18	60934249	+	Rps14	60938200	PU.1	FALSE	FALSE	H3K27Ac	H3K4Me1	FALSE	C/EBPb	PU.1	13.437	13.3598	13.3207	13.3318	13.3097	13.285	13.3435	13.0495	13.234	13.2541
pre-existing-PU.1	chr18	60912638	60912762	60912700	124	enh	-21549	chr18	60934249	+	Rps14	60938200	PU.1	FALSE	FALSE	H3K27Ac	H3K4Me1	FALSE	C/EBPb	PU.1	13.437	13.3598	13.3207	13.3318	13.3097	13.285	13.3435	13.0495	13.234	13.2541
pre-existing-PU.1	chr18	60904385	60904509	60904447	124	enh	-29802	chr18	60934249	+	Rps14	60938200	PU.1	P300	FALSE	H3K27Ac	H3K4Me1	FALSE	C/EBPb	PU.1	13.437	13.3598	13.3207	13.3318	13.3097	13.285	13.3435	13.0495	13.234	13.2541
pre-existing-PU.1	chr15	99171629	99171753	99171691	124	enh	29206	chr15	99200897	-	Fmnl3	99147653	PU.1	P300	FALSE	H3K27Ac	H3K4Me1	FALSE	C/EBPb	PU.1	6.99215	7.48112	7.6089	7.29765	6.86547	5.9028	5.83299	6.0022	6.75266	6.95215
pre-existing-PU.1	chr15	99195435	99195559	99195497	124	enh	5400	chr15	99200897	-	Fmnl3	99147653	PU.1	P300	FALSE	H3K27Ac	H3K4Me1	FALSE	FALSE	PU.1	6.99215	7.48112	7.6089	7.29765	6.86547	5.9028	5.83299	6.0022	6.75266	6.95215
pre-existing-PU.1	chr16	13671973	13672097	13672035	124	prom	-77	chr16	13672112	+	3110001I22Rik	13678478	PU.1	P300	FALSE	H3K27Ac	FALSE	FALSE	C/EBPb	PU.1	6.70069	7.31566	7.41656	6.93996	6.57424	7.78531	7.60244	7.10958	8.05096	6.55731
pre-existing-PU.1	chr6	29559773	29559897	29559835	124	prom	-228	chr6	29559607	-	Tnpo3	29490826	PU.1	P300	FALSE	H3K27Ac	FALSE	FALSE	FALSE	PU.1	7.45885	7.62322	7.5984	7.33671	7.33266	7.68281	7.45941	7.15079	7.35823	7.35104
pre-existing-PU.1	chr5	69126513	69126637	69126575	124	enh	606373	chr5	69732948	-	Kctd8	69500523	PU.1	P300	FALSE	H3K27Ac	FALSE	FALSE	C/EBPb	PU.1	3.08721	3.02514	2.98288	3.08187	2.96123	3.86294	4.0824	3.96203	4.00686	4.04799
pre-existing-PU.1	chr12	106786220	106786344	106786282	124	enh	-15099	chr12	106801381	+	Bdkrb2	106831281	PU.1	P300	Ebf1	H3K27Ac	H3K4Me1	H3K27Me3	C/EBPb	PU.1	3.31534	3.10823	3.06246	3.24425	3.1895	3.99968	3.96193	3.99206	4.01353	3.98089
pre-existing-PU.1	chr7	35842196	35842320	35842258	124	prom	-673	chr7	35841585	-	Cebpg	35831440	PU.1	P300	FALSE	H3K27Ac	H3K4Me1	FALSE	C/EBPb	PU.1	7.1691	7.0315	7.27448	6.7187	7.04399	7.38471	7.74964	6.96118	7.10529	7.977
pre-existing-PU.1	chr13	99800660	99800784	99800722	124	enh	-104383	chr13	99696339	-	Tnpo1	99612035	PU.1	FALSE	FALSE	H3K27Ac	H3K4Me1	FALSE	C/EBPb	PU.1	8.54486	8.98834	8.69567	8.61867	8.42033	7.62549	7.58003	7.20658	7.67035	7.53035
pre-existing-PU.1	chr6	88018888	88019012	88018950	124	enh	-15516	chr6	88034466	+	Rpn1	88055298	PU.1	FALSE	FALSE	H3K27Ac	H3K4Me1	FALSE	C/EBPb	PU.1	10.4115	10.9268	10.3487	11.146	10.2879	10.1384	10.0235	9.93036	10.4401	9.53663
pre-existing-PU.1	chr6	88019890	88020014	88019952	124	enh	-14514	chr6	88034466	+	Rpn1	88055298	PU.1	FALSE	FALSE	H3K27Ac	H3K4Me1	FALSE	C/EBPb	PU.1	10.4115	10.9268	10.3487	11.146	10.2879	10.1384	10.0235	9.93036	10.4401	9.53663
pre-existing-PU.1	chr3	157610037	157610161	157610099	124	prom	-330	chr3	157610429	+	Ankrd13c	157669801	PU.1	P300	FALSE	H3K27Ac	FALSE	FALSE	FALSE	PU.1	5.95251	6.24184	6.28618	5.99957	5.8295	7.45064	7.74898	7.3422	7.7559	7.62394
pre-existing-PU.1	chr14	122337768	122337892	122337830	124	enh	-22834	chr14	122314996	-	Gpr18	122310655	PU.1	P300	Ebf1	H3K27Ac	H3K4Me1	FALSE	C/EBPb	PU.1	8.60226	8.53871	8.80315	8.33094	8.47982	7.17901	8.06199	7.81511	5.12187	5.45945
pre-existing-PU.1	chr14	122315021	122315145	122315083	124	prom	-87	chr14	122314996	-	Gpr18	122310655	PU.1	FALSE	FALSE	H3K27Ac	H3K4Me1	FALSE	C/EBPb	PU.1	8.60226	8.53871	8.80315	8.33094	8.47982	7.17901	8.06199	7.81511	5.12187	5.45945
pre-existing-PU.1	chr14	122305675	122305799	122305737	124	enh	9259	chr14	122314996	-	Gpr18	122310655	PU.1	P300	FALSE	H3K27Ac	H3K4Me1	FALSE	C/EBPb	PU.1	8.60226	8.53871	8.80315	8.33094	8.47982	7.17901	8.06199	7.81511	5.12187	5.45945
pre-existing-PU.1	chr4	10879707	10879831	10879769	124	enh	54997	chr4	10934766	-	Plekhf2	10915808	PU.1	FALSE	FALSE	H3K27Ac	H3K4Me1	FALSE	C/EBPb	PU.1	6.8231	6.55467	6.36279	6.60725	6.70095	6.02007	6.12089	5.7449	6.18111	6.29713
pre-existing-PU.1	chr14	30618565	30618689	30618627	124	enh	-83577	chr14	30535050	-	Cacna2d3	29718128	PU.1	FALSE	FALSE	H3K27Ac	H3K4Me1	FALSE	C/EBPb	PU.1	2.8538	2.85287	2.8044	2.6946	2.73172	3.8131	3.45505	3.9017	3.87519	3.8193
pre-existing-PU.1	chr8	23116999	23117123	23117061	124	enh	35994	chr8	23081067	+	Ccdc70	23084513	PU.1	FALSE	FALSE	H3K27Ac	H3K4Me1	FALSE	C/EBPb	PU.1	2.97829	2.76913	3.10895	2.91825	2.85652	3.93219	3.92229	4.1629	4.08201	4.07311
pre-existing-PU.1	chr11	80191466	80191590	80191528	124	prom	-11	chr11	80191517	-	5730455P16Rik	80173993	PU.1	P300	FALSE	H3K27Ac	FALSE	FALSE	FALSE	PU.1	6.09664	6.2635	6.14263	6.10415	5.97488	6.6811	6.74088	6.67738	6.52966	6.63531
pre-existing-PU.1	chr3	88424953	88425077	88425015	124	prom	-12	chr3	88425027	+	Arhgef2	88451974	PU.1	FALSE	FALSE	H3K27Ac	FALSE	FALSE	FALSE	PU.1	7.54941	6.66239	7.35277	7.45946	7.42859	6.00313	5.77747	6.0535	6.08135	5.86033
pre-existing-PU.1	chr3	88425466	88425590	88425528	124	prom	501	chr3	88425027	+	Arhgef2	88451974	PU.1	FALSE	FALSE	H3K27Ac	FALSE	FALSE	FALSE	PU.1	7.54941	6.66239	7.35277	7.45946	7.42859	6.00313	5.77747	6.0535	6.08135	5.86033
pre-existing-PU.1	chr2	53050216	53050340	53050278	124	prom	-57	chr2	53050221	-	Prpf40a	52997508	PU.1	P300	FALSE	H3K27Ac	FALSE	FALSE	FALSE	PU.1	7.35857	7.96754	8.01224	7.55322	7.2394	7.13918	6.94061	6.21526	6.94881	6.65211
pre-existing-PU.1	chr9	56978411	56978535	56978473	124	prom	-110	chr9	56978583	+	Man2c1	56990017	PU.1	P300	FALSE	H3K27Ac	H3K4Me1	FALSE	C/EBPb	PU.1	8.59362	8.40025	8.6191	8.73935	8.47542	8.91625	9.22999	9.25183	9.12187	9.25225
pre-existing-PU.1	chr3	152575131	152575255	152575193	124	enh	69978	chr3	152645171	-	St6galnac5	152483673	PU.1	P300	FALSE	H3K27Ac	H3K4Me1	FALSE	C/EBPb	PU.1	2.85845	2.79626	2.79552	2.75545	2.74031	4.07229	3.81028	4.45633	4.00863	4.03487
pre-existing-PU.1	chr6	15791977	15792101	15792039	124	enh	121379	chr6	15670660	+	Mdfic	15752169	PU.1	P300	FALSE	H3K27Ac	H3K4Me1	FALSE	C/EBPb	PU.1	7.82895	7.07402	6.6018	7.01381	7.71097	6.73262	6.07618	5.61344	8.02617	11.3013
pre-existing-PU.1	chr17	35271769	35271893	35271831	124	prom	-355	chr17	35272186	+	Bat3	35284181	PU.1	P300	FALSE	H3K27Ac	FALSE	FALSE	FALSE	PU.1	8.52325	8.80371	8.7821	8.5643	8.40534	8.14407	8.14906	7.6243	8.14258	7.83663
pre-existing-PU.1	chr8	28285625	28285749	28285687	124	prom	-569	chr8	28285118	-	Rab11fip1	28249244	PU.1	FALSE	FALSE	H3K27Ac	H3K4Me1	H3K27Me3	C/EBPb	PU.1	4.10771	3.96877	4.04735	3.9516	3.99024	4.55101	4.48029	4.60535	4.71512	4.87329
pre-existing-PU.1	chr3	135179856	135179980	135179918	124	enh	31344	chr3	135148574	+	Manba	135234367	PU.1	P300	FALSE	H3K27Ac	H3K4Me1	FALSE	C/EBPb	PU.1	7.52878	6.42626	6.85358	7.39801	7.41143	7.50276	7.33537	7.2292	8.47311	9.22603
pre-existing-PU.1	chr3	135148693	135148817	135148755	124	prom	181	chr3	135148574	+	Manba	135234367	PU.1	P300	FALSE	H3K27Ac	FALSE	FALSE	FALSE	PU.1	7.52878	6.42626	6.85358	7.39801	7.41143	7.50276	7.33537	7.2292	8.47311	9.22603
pre-existing-PU.1	chr8	107813719	107813843	107813781	124	prom	-353	chr8	107813428	-	4931428F04Rik	107804308	PU.1	P300	FALSE	H3K27Ac	H3K4Me1	FALSE	FALSE	PU.1	4.67096	4.74974	5.03415	5.0924	4.55389	5.38083	5.30459	5.47615	5.32478	5.22344
pre-existing-PU.1	chr1	185334769	185334893	185334831	124	enh	449913	chr1	184884918	+	Tlr5	184906175	PU.1	FALSE	FALSE	H3K27Ac	H3K4Me1	H3K27Me3	C/EBPb	PU.1	3.71744	3.72369	3.7024	3.6629	3.60062	4.38823	4.48772	4.8612	5.05607	4.96365
pre-existing-PU.1	chr8	72149173	72149297	72149235	124	prom	-161	chr8	72149074	-	AI449175	72134552	PU.1	P300	FALSE	H3K27Ac	FALSE	FALSE	FALSE	PU.1	7.05244	7.13273	6.66177	6.92791	6.93587	6.18584	5.78681	5.1312	5.2588	5.14885
pre-existing-PU.1	chr11	85626067	85626191	85626129	124	enh	-19987	chr11	85646116	+	Tbx2	85655450	PU.1	FALSE	FALSE	H3K27Ac	H3K4Me1	FALSE	C/EBPb	PU.1	2.6917	2.59082	2.62146	2.69344	2.57655	3.17874	3.25067	3.45205	3.23148	3.27187
pre-existing-PU.1	chr11	85527029	85527153	85527091	124	enh	-119025	chr11	85646116	+	Tbx2	85655450	PU.1	FALSE	FALSE	H3K27Ac	H3K4Me1	FALSE	C/EBPb	PU.1	2.6917	2.59082	2.62146	2.69344	2.57655	3.17874	3.25067	3.45205	3.23148	3.27187
pre-existing-PU.1	chr3	98233035	98233159	98233097	124	enh	46694	chr3	98186403	+	Zfp697	98235872	PU.1	P300	FALSE	H3K27Ac	H3K4Me1	FALSE	FALSE	PU.1	2.9368	2.96473	2.87187	2.78507	2.82217	3.85754	4.44911	4.46602	3.9272	3.75808
pre-existing-PU.1	chr10	19011355	19011479	19011417	124	enh	-64927	chr10	19076344	+	Olig3	19078410	PU.1	P300	Ebf1	H3K27Ac	FALSE	FALSE	C/EBPb	PU.1	2.93332	2.81232	2.8545	2.84892	2.81966	3.71232	3.68124	4.03206	3.76585	3.32867
pre-existing-PU.1	chr4	40650052	40650176	40650114	124	prom	106	chr4	40650220	-	Aptx	40629110	PU.1	P300	FALSE	H3K27Ac	FALSE	FALSE	FALSE	PU.1	6.46826	7.01726	6.46852	6.52716	6.35517	5.37046	5.4817	5.1389	5.28479	5.63167
pre-existing-PU.1	chr1	59013215	59013339	59013277	124	enh	17049	chr1	59030326	-	Trak2	58957293	PU.1	P300	FALSE	H3K27Ac	H3K4Me1	FALSE	FALSE	PU.1	5.8868	6.14283	6.17095	5.78853	5.77433	5.75775	5.75452	5.43287	5.4595	5.65204
pre-existing-PU.1	chr4	97869034	97869158	97869096	124	enh	180860	chr4	98049956	-	Tm2d1	98022060	PU.1	P300	FALSE	H3K27Ac	H3K4Me1	H3K27Me3	FALSE	PU.1	5.68167	5.4744	5.07003	5.31875	5.57016	4.89496	5.09874	4.9677	4.94561	5.64585
pre-existing-PU.1	chr9	123952530	123952654	123952592	124	enh	15890	chr9	123936702	+	Ccr3	123946421	PU.1	FALSE	FALSE	H3K27Ac	H3K4Me1	FALSE	C/EBPb	PU.1	2.41972	2.56896	2.36331	2.39516	2.30909	3.19701	3.462	3.59087	3.36996	3.4859
pre-existing-PU.1	chr13	73596315	73596439	73596377	124	enh	-8453	chr13	73604830	+	Lpcat1	73651986	PU.1	P300	Ebf1	H3K27Ac	H3K4Me1	H3K27Me3	FALSE	PU.1	8.44365	8.74821	8.68261	8.41136	8.33464	#N/A	#N/A	#N/A	#N/A	#N/A
pre-existing-PU.1	chr13	63666222	63666346	63666284	124	prom	544	chr13	63666828	-	Ptch1	63612840	PU.1	FALSE	FALSE	H3K27Ac	FALSE	FALSE	FALSE	FALSE	4.82958	4.71032	4.86034	4.74823	4.72094	6.22326	6.09072	5.96295	5.95222	5.75186
pre-existing-PU.1	chrX	96055655	96055779	96055717	124	enh	30607	chrX	96086324	-	Ophn1	95752853	PU.1	P300	FALSE	H3K27Ac	H3K4Me1	FALSE	C/EBPb	PU.1	5.46879	4.76255	4.96537	5.29864	5.36021	4.24947	4.12874	4.4458	4.29595	4.81407
pre-existing-PU.1	chr13	14156090	14156214	14156152	124	prom	94	chr13	14156058	+	Arid4b	14291870	PU.1	FALSE	FALSE	H3K27Ac	FALSE	FALSE	FALSE	PU.1	4.92614	4.48181	4.50504	4.46641	4.81769	4.99993	5.01993	4.63894	4.61197	4.71395
pre-existing-PU.1	chr7	126937968	126938092	126938030	124	prom	330	chr7	126937700	+	2610020H08Rik	126992455	PU.1	P300	FALSE	H3K27Ac	FALSE	FALSE	C/EBPb	PU.1	4.8918	5.25986	5.52429	5.30468	4.78362	5.41561	5.34813	5.1329	5.2141	4.59527
pre-existing-PU.1	chr3	88489309	88489433	88489371	124	prom	-344	chr3	88489715	+	2810403A07Rik	88516855	PU.1	P300	FALSE	H3K27Ac	FALSE	FALSE	C/EBPb	PU.1	7.00572	6.75134	6.97033	6.67002	6.89755	7.34058	7.4742	6.84217	6.54743	6.6217
pre-existing-PU.1	chr6	117381237	117381361	117381299	124	enh	262747	chr6	117118552	+	Cxcl12	117131386	PU.1	P300	FALSE	H3K27Ac	H3K4Me1	FALSE	C/EBPb	FALSE	2.8002	2.63589	2.76566	2.49643	2.69264	6.47903	6.56026	5.65008	5.27255	5.54701
pre-existing-PU.1	chr6	117192551	117192675	117192613	124	enh	74061	chr6	117118552	+	Cxcl12	117131386	PU.1	FALSE	FALSE	H3K27Ac	H3K4Me1	FALSE	C/EBPb	FALSE	2.8002	2.63589	2.76566	2.49643	2.69264	6.47903	6.56026	5.65008	5.27255	5.54701
pre-existing-PU.1	chr6	117154259	117154383	117154321	124	enh	35769	chr6	117118552	+	Cxcl12	117131386	PU.1	FALSE	FALSE	H3K27Ac	H3K4Me1	FALSE	FALSE	PU.1	2.8002	2.63589	2.76566	2.49643	2.69264	6.47903	6.56026	5.65008	5.27255	5.54701
pre-existing-PU.1	chr6	117192143	117192267	117192205	124	enh	73653	chr6	117118552	+	Cxcl12	117131386	PU.1	FALSE	FALSE	H3K27Ac	H3K4Me1	FALSE	C/EBPb	FALSE	2.8002	2.63589	2.76566	2.49643	2.69264	6.47903	6.56026	5.65008	5.27255	5.54701
pre-existing-PU.1	chr6	117381664	117381788	117381726	124	enh	263174	chr6	117118552	+	Cxcl12	117131386	PU.1	P300	FALSE	H3K27Ac	H3K4Me1	FALSE	C/EBPb	FALSE	2.8002	2.63589	2.76566	2.49643	2.69264	6.47903	6.56026	5.65008	5.27255	5.54701
pre-existing-PU.1	chr15	78765252	78765376	78765314	124	prom	-48	chr15	78765362	+	Nol12	78772340	PU.1	P300	FALSE	H3K27Ac	H3K4Me1	FALSE	FALSE	PU.1	6.28092	6.50176	6.39291	6.41338	6.17347	#N/A	#N/A	#N/A	#N/A	#N/A
pre-existing-PU.1	chr1	193548633	193548757	193548695	124	enh	6793	chr1	193541902	+	Lpgat1	193608134	PU.1	P300	FALSE	H3K27Ac	H3K4Me1	FALSE	C/EBPb	PU.1	8.20393	7.64758	7.91016	7.93976	8.09807	7.78599	7.67184	7.32755	7.55305	7.37966
pre-existing-PU.1	chr11	44203625	44203749	44203687	124	enh	-9877	chr11	44213564	+	Il12b	44227519	PU.1	FALSE	FALSE	H3K27Ac	H3K4Me1	FALSE	C/EBPb	PU.1	2.84438	3.43077	3.03863	2.83295	2.73854	3.62304	3.60704	3.80247	3.5956	3.5813
pre-existing-PU.1	chr10	41842713	41842837	41842775	124	enh	-104587	chr10	41738188	-	Armc2	41634796	PU.1	P300	FALSE	H3K27Ac	H3K4Me1	FALSE	FALSE	PU.1	2.64372	2.66934	2.60381	2.60721	2.53798	3.73257	3.71846	3.9843	3.58134	3.64673
pre-existing-PU.1	chr9	119653170	119653294	119653232	124	enh	-49754	chr9	119603478	-	Scn10a	119517583	PU.1	P300	FALSE	H3K27Ac	H3K4Me1	FALSE	C/EBPb	PU.1	2.63202	2.43582	2.52538	2.73989	2.52661	3.49193	3.62652	3.76147	3.54015	3.70092
pre-existing-PU.1	chr2	170147473	170147597	170147535	124	enh	105810	chr2	170253345	-	Bcas1	170172490	PU.1	FALSE	Ebf1	H3K27Ac	H3K4Me1	FALSE	C/EBPb	PU.1	3.51703	3.59028	3.66945	3.37359	3.41189	4.34828	4.41023	4.64555	4.58229	4.42222
pre-existing-PU.1	chr2	170133095	170133219	170133157	124	enh	120188	chr2	170253345	-	Bcas1	170172490	PU.1	P300	Ebf1	H3K27Ac	H3K4Me1	FALSE	C/EBPb	PU.1	3.51703	3.59028	3.66945	3.37359	3.41189	4.34828	4.41023	4.64555	4.58229	4.42222
pre-existing-PU.1	chr19	47481062	47481186	47481124	124	enh	57777	chr19	47538901	-	Sh3pxd2a	47334663	PU.1	FALSE	FALSE	H3K27Ac	H3K4Me1	FALSE	C/EBPb	PU.1	5.28486	5.33281	5.22445	5.2163	5.18013	6.27568	6.23959	6.74927	6.17198	6.22201
pre-existing-PU.1	chr12	73945230	73945354	73945292	124	enh	73460	chr12	74018752	-	Six6os1	73982095	PU.1	P300	Ebf1	H3K27Ac	H3K4Me1	FALSE	C/EBPb	PU.1	2.19796	2.13926	2.17099	2.11112	2.09395	2.98662	2.9991	3.26554	3.07889	3.06513
pre-existing-PU.1	chr5	136674819	136674943	136674881	124	prom	-57	chr5	136674824	-	Prkrip1	136656226	PU.1	P300	Ebf1	H3K27Ac	FALSE	FALSE	C/EBPb	PU.1	4.24039	4.47891	4.33296	4.49574	4.13697	5.55495	5.82746	5.64811	5.85179	5.60705
pre-existing-PU.1	chr16	4051141	4051265	4051203	124	enh	14059	chr16	4037144	+	Dnase1	4040024	PU.1	P300	FALSE	H3K27Ac	H3K4Me1	FALSE	FALSE	PU.1	3.1687	3.18859	2.98185	3.1421	3.06686	4.54249	4.53055	4.71878	4.32889	4.47879
pre-existing-PU.1	chr1	32307253	32307377	32307315	124	enh	77665	chr1	32229650	+	Khdrbs2	32714583	PU.1	FALSE	FALSE	H3K27Ac	H3K4Me1	FALSE	C/EBPb	PU.1	4.26687	4.01949	4.1938	4.10865	4.16551	4.36811	4.44947	4.97516	4.60593	4.54201
pre-existing-PU.1	chr15	98503164	98503288	98503226	124	enh	4666	chr15	98507892	-	Rnd1	98499635	PU.1	FALSE	FALSE	H3K27Ac	H3K4Me1	H3K27Me3	C/EBPb	PU.1	2.95778	2.63044	2.71046	2.87903	2.8573	3.91155	4.11211	4.40556	3.93094	4.11298
pre-existing-PU.1	chr4	134759369	134759493	134759431	124	enh	69244	chr4	134828675	-	Clic4	134769884	PU.1	FALSE	FALSE	H3K27Ac	H3K4Me1	FALSE	C/EBPb	PU.1	9.75792	9.25187	9.02263	9.21435	9.6587	9.73639	9.49297	8.77347	9.30234	10.2744
pre-existing-PU.1	chr4	134762315	134762439	134762377	124	enh	66298	chr4	134828675	-	Clic4	134769884	PU.1	P300	FALSE	H3K27Ac	H3K4Me1	FALSE	FALSE	PU.1	9.75792	9.25187	9.02263	9.21435	9.6587	9.73639	9.49297	8.77347	9.30234	10.2744
pre-existing-PU.1	chr4	134782064	134782188	134782126	124	enh	46549	chr4	134828675	-	Clic4	134769884	PU.1	P300	FALSE	H3K27Ac	H3K4Me1	FALSE	C/EBPb	FALSE	9.75792	9.25187	9.02263	9.21435	9.6587	9.73639	9.49297	8.77347	9.30234	10.2744
pre-existing-PU.1	chr4	134868647	134868771	134868709	124	enh	-40034	chr4	134828675	-	Clic4	134769884	PU.1	P300	Ebf1	H3K27Ac	H3K4Me1	FALSE	C/EBPb	PU.1	9.75792	9.25187	9.02263	9.21435	9.6587	9.73639	9.49297	8.77347	9.30234	10.2744
pre-existing-PU.1	chr9	50399370	50399494	50399432	124	enh	12522	chr9	50411954	-	Sdhd	50404444	PU.1	FALSE	FALSE	H3K27Ac	H3K4Me1	FALSE	C/EBPb	PU.1	8.59556	8.94168	8.68338	8.5623	8.49745	8.62884	8.52752	7.90697	8.48578	8.17113
pre-existing-PU.1	chr9	50399044	50399168	50399106	124	enh	12848	chr9	50411954	-	Sdhd	50404444	PU.1	FALSE	FALSE	H3K27Ac	H3K4Me1	FALSE	C/EBPb	PU.1	8.59556	8.94168	8.68338	8.5623	8.49745	8.62884	8.52752	7.90697	8.48578	8.17113
pre-existing-PU.1	chr5	33721084	33721208	33721146	124	prom	-198	chr5	33721344	+	4933407H18Rik	33762403	PU.1	P300	FALSE	H3K27Ac	FALSE	FALSE	C/EBPb	PU.1	5.35807	4.85457	5.07594	5.35042	5.25999	4.55663	4.50981	4.79778	4.60766	4.94002
pre-existing-PU.1	chr5	33701239	33701363	33701301	124	enh	-20043	chr5	33721344	+	4933407H18Rik	33762403	PU.1	P300	FALSE	H3K27Ac	H3K4Me1	FALSE	FALSE	PU.1	5.35807	4.85457	5.07594	5.35042	5.25999	4.55663	4.50981	4.79778	4.60766	4.94002
pre-existing-PU.1	chr19	16397585	16397709	16397647	124	enh	-112509	chr19	16510156	+	Gna14	16685308	PU.1	FALSE	FALSE	H3K27Ac	H3K4Me1	FALSE	C/EBPb	PU.1	2.36271	2.42674	2.44192	2.38508	2.26521	4.05204	4.01914	4.20914	4.04321	4.03897
pre-existing-PU.1	chr12	80024856	80024980	80024918	124	enh	-16993	chr12	80007925	-	Plek2	79989683	PU.1	P300	FALSE	H3K27Ac	H3K4Me1	FALSE	C/EBPb	PU.1	2.59456	2.43077	2.39799	2.51857	2.49763	3.46221	3.47207	3.51332	3.31664	3.38267
pre-existing-PU.1	chr1	108693188	108693312	108693250	124	prom	52	chr1	108693302	-	Vps4b	108667364	PU.1	P300	FALSE	H3K27Ac	FALSE	FALSE	C/EBPb	PU.1	5.19041	4.45857	4.26557	5.28221	5.0936	8.1962	7.92001	7.84104	8.02127	8.7837
pre-existing-PU.1	chr1	108718594	108718718	108718656	124	enh	-25354	chr1	108693302	-	Vps4b	108667364	PU.1	FALSE	Ebf1	H3K27Ac	H3K4Me1	FALSE	C/EBPb	PU.1	5.19041	4.45857	4.26557	5.28221	5.0936	8.1962	7.92001	7.84104	8.02127	8.7837
pre-existing-PU.1	chr2	51790437	51790561	51790499	124	prom	30	chr2	51790529	-	Rbm43	51779968	PU.1	P300	FALSE	H3K27Ac	FALSE	FALSE	FALSE	PU.1	8.4394	7.68008	7.11318	8.15577	8.3429	#N/A	#N/A	#N/A	#N/A	#N/A
pre-existing-PU.1	chr5	141178103	141178227	141178165	124	prom	167	chr5	141178332	-	Iqce	141139458	PU.1	FALSE	FALSE	H3K27Ac	H3K4Me1	FALSE	FALSE	PU.1	6.22259	5.93256	6.18264	6.36764	6.1262	6.77797	6.53912	7.0133	6.67982	6.8465
pre-existing-PU.1	chr2	79553918	79554042	79553980	124	enh	6044	chr2	79547936	+	Ppp1r1c	79650470	PU.1	P300	FALSE	H3K27Ac	H3K4Me1	FALSE	C/EBPb	PU.1	3.95602	3.87663	3.70915	3.99891	3.86004	4.61438	4.38792	5.20569	4.75311	4.58691
pre-existing-PU.1	chr8	84298510	84298634	84298572	124	enh	59474	chr8	84239098	+	Inpp4b	84646460	PU.1	FALSE	FALSE	H3K27Ac	H3K4Me1	FALSE	C/EBPb	PU.1	3.86102	3.42644	3.35718	3.57993	3.76541	3.96396	3.71903	3.7899	3.59134	4.06393
pre-existing-PU.1	chr7	52721851	52721975	52721913	124	prom	355	chr7	52722268	-	Bax	52717064	PU.1	P300	FALSE	H3K27Ac	FALSE	FALSE	FALSE	PU.1	8.706	7.99678	8.69746	8.66727	8.611	8.53966	8.48075	8.19371	9.02967	9.41412
pre-existing-PU.1	chr10	25154287	25154411	25154349	124	enh	26176	chr10	25128173	+	Epb4.1l2	25243324	PU.1	P300	FALSE	H3K27Ac	H3K4Me1	FALSE	C/EBPb	PU.1	5.96597	6.56813	6.40091	6.09961	5.87116	6.25676	6.34713	6.28392	6.11535	6.57469
pre-existing-PU.1	chr10	25167018	25167142	25167080	124	enh	38907	chr10	25128173	+	Epb4.1l2	25243324	PU.1	P300	FALSE	H3K27Ac	H3K4Me1	FALSE	FALSE	FALSE	5.96597	6.56813	6.40091	6.09961	5.87116	6.25676	6.34713	6.28392	6.11535	6.57469
pre-existing-PU.1	chr10	25115358	25115482	25115420	124	enh	-12753	chr10	25128173	+	Epb4.1l2	25243324	PU.1	P300	Ebf1	H3K27Ac	H3K4Me1	FALSE	C/EBPb	PU.1	5.96597	6.56813	6.40091	6.09961	5.87116	6.25676	6.34713	6.28392	6.11535	6.57469
pre-existing-PU.1	chr2	75445562	75445686	75445624	124	enh	-51691	chr2	75497315	+	Hnrnpa3	75507464	PU.1	P300	Ebf1	H3K27Ac	H3K4Me1	FALSE	C/EBPb	PU.1	9.43272	10.0416	9.6913	9.37291	9.33861	#N/A	#N/A	#N/A	#N/A	#N/A
pre-existing-PU.1	chr11	60727282	60727406	60727344	124	prom	-50	chr11	60727294	-	Gtlf3b	60715747	PU.1	P300	Ebf1	H3K27Ac	FALSE	FALSE	FALSE	PU.1	8.3555	6.78681	7.77381	8.20853	8.26163	7.89084	8.21078	8.01969	7.21177	8.6331
pre-existing-PU.1	chr1	66747430	66747554	66747492	124	prom	26	chr1	66747466	+	Rpe	66766379	PU.1	P300	FALSE	H3K27Ac	FALSE	FALSE	C/EBPb	PU.1	8.63401	8.23191	8.04707	8.49671	8.54033	6.06837	6.53848	5.86461	5.70191	5.62019
pre-existing-PU.1	chr11	65620017	65620141	65620079	124	prom	-666	chr11	65620745	+	Zkscan6	65642741	PU.1	P300	FALSE	H3K27Ac	H3K4Me1	FALSE	C/EBPb	PU.1	6.12058	5.95236	5.72538	6.17488	6.0279	#N/A	#N/A	#N/A	#N/A	#N/A
pre-existing-PU.1	chr14	70977357	70977481	70977419	124	prom	-234	chr14	70977653	+	Nudt18	70982378	PU.1	P300	Ebf1	H3K27Ac	FALSE	H3K27Me3	C/EBPb	PU.1	6.95143	6.09492	6.4366	6.71168	6.8592	6.47544	6.8358	6.98652	6.37605	6.94745
pre-existing-PU.1	chr12	115427400	115427524	115427462	124	enh	645344	chr12	114782118	+	Adam6	114784625	PU.1	P300	FALSE	H3K27Ac	H3K4Me1	FALSE	C/EBPb	PU.1	2.90411	2.82879	2.79295	2.63613	2.81205	3.30867	3.41402	3.49733	3.46394	3.38042
pre-existing-PU.1	chr15	63932204	63932328	63932266	124	enh	-40256	chr15	63892010	-	Fam49b	63760648	PU.1	FALSE	FALSE	H3K27Ac	H3K4Me1	FALSE	C/EBPb	PU.1	7.38144	7.66906	7.51992	7.54697	7.28968	#N/A	#N/A	#N/A	#N/A	#N/A
pre-existing-PU.1	chr15	64020930	64021054	64020992	124	enh	-128982	chr15	63892010	-	Fam49b	63760648	PU.1	FALSE	FALSE	H3K27Ac	H3K4Me1	FALSE	C/EBPb	PU.1	7.38144	7.66906	7.51992	7.54697	7.28968	#N/A	#N/A	#N/A	#N/A	#N/A
pre-existing-PU.1	chr15	63907488	63907612	63907550	124	enh	-15540	chr15	63892010	-	Fam49b	63760648	PU.1	P300	FALSE	H3K27Ac	H3K4Me1	FALSE	C/EBPb	PU.1	7.38144	7.66906	7.51992	7.54697	7.28968	#N/A	#N/A	#N/A	#N/A	#N/A
pre-existing-PU.1	chr15	63892798	63892922	63892860	124	prom	-850	chr15	63892010	-	Fam49b	63760648	PU.1	FALSE	FALSE	H3K27Ac	H3K4Me1	FALSE	FALSE	PU.1	7.38144	7.66906	7.51992	7.54697	7.28968	#N/A	#N/A	#N/A	#N/A	#N/A
pre-existing-PU.1	chr7	149528132	149528256	149528194	124	enh	29970	chr7	149558164	-	6330512M04Rik	149512014	PU.1	FALSE	FALSE	H3K27Ac	H3K4Me1	FALSE	C/EBPb	PU.1	3.38197	3.34973	3.40392	3.40497	3.29153	4.25534	4.36018	4.44045	4.45596	4.40514
pre-existing-PU.1	chr7	52317643	52317767	52317705	124	prom	-93	chr7	52317798	+	Nosip	52333873	PU.1	P300	FALSE	H3K27Ac	H3K4Me1	FALSE	FALSE	PU.1	7.78056	7.74596	7.76995	7.62148	7.69022	7.38768	7.32949	6.99862	7.5311	7.1454
pre-existing-PU.1	chr9	42905987	42906111	42906049	124	enh	7752	chr9	42913801	-	Arhgef12	42771924	PU.1	FALSE	FALSE	H3K27Ac	H3K4Me1	FALSE	FALSE	FALSE	6.98925	6.88691	6.795	6.82349	6.89901	5.18351	5.28703	5.37565	4.97523	6.0406
pre-existing-PU.1	chr5	106027962	106028086	106028024	124	enh	79535	chr5	105948489	+	Lrrc8c	106037973	PU.1	P300	FALSE	H3K27Ac	H3K4Me1	FALSE	C/EBPb	PU.1	8.85185	8.77248	8.97218	8.77578	8.76257	7.32516	7.35912	7.23888	6.77509	7.2057
pre-existing-PU.1	chr2	181428305	181428429	181428367	124	prom	262	chr2	181428629	-	Rgs19	181423127	PU.1	P300	FALSE	H3K27Ac	H3K4Me1	FALSE	C/EBPb	FALSE	9.15062	8.80161	9.28098	9.56257	9.06165	8.71665	8.4544	7.51977	9.45847	9.26875
pre-existing-PU.1	chr6	38383827	38383951	38383889	124	prom	-35	chr6	38383924	+	Ubn2	38462763	PU.1	P300	FALSE	H3K27Ac	FALSE	FALSE	FALSE	PU.1	6.73124	6.42896	6.53162	6.7248	6.64234	#N/A	#N/A	#N/A	#N/A	#N/A
pre-existing-PU.1	chr15	95792878	95793002	95792940	124	enh	117043	chr15	95909983	-	D030018L15Rik	95903767	PU.1	P300	FALSE	H3K27Ac	H3K4Me1	FALSE	C/EBPb	PU.1	4.24035	4.1158	4.15584	4.1106	4.15161	4.75059	4.63391	4.94437	4.69413	4.68033
pre-existing-PU.1	chr14	33998788	33998912	33998850	124	enh	-31158	chr14	34030008	+	Arhgap22	34183122	PU.1	P300	Ebf1	H3K27Ac	H3K4Me1	FALSE	C/EBPb	PU.1	5.24526	5.27495	5.04856	4.93502	5.15895	5.18349	5.12486	5.49977	5.56125	5.71648
pre-existing-PU.1	chr14	34045305	34045429	34045367	124	enh	15359	chr14	34030008	+	Arhgap22	34183122	PU.1	FALSE	Ebf1	H3K27Ac	H3K4Me1	H3K27Me3	FALSE	PU.1	5.24526	5.27495	5.04856	4.93502	5.15895	5.18349	5.12486	5.49977	5.56125	5.71648
pre-existing-PU.1	chr5	115985052	115985176	115985114	124	enh	-24361	chr5	116009475	+	Rplp0	116013738	PU.1	FALSE	FALSE	H3K27Ac	H3K4Me1	FALSE	FALSE	PU.1	13.6133	13.5299	13.5235	13.5553	13.5276	#N/A	#N/A	#N/A	#N/A	#N/A
pre-existing-PU.1	chr5	77018080	77018204	77018142	124	enh	-2596	chr5	77020738	+	Cep135	77075491	PU.1	P300	FALSE	H3K27Ac	FALSE	FALSE	C/EBPb	PU.1	3.88123	4.38395	4.3296	3.96539	3.79564	4.2621	4.7212	4.57131	5.03697	4.52472
pre-existing-PU.1	chr5	53225366	53225490	53225428	124	prom	55	chr5	53225373	+	Anapc4	53257973	PU.1	P300	FALSE	H3K27Ac	FALSE	FALSE	FALSE	PU.1	7.8492	8.00673	8.21391	7.76797	7.7642	8.10846	8.10506	7.38631	7.96404	7.36981
pre-existing-PU.1	chr1	90966148	90966272	90966210	124	prom	-826	chr1	90967036	+	Sh3bp4	91050368	PU.1	FALSE	FALSE	H3K27Ac	H3K4Me1	FALSE	C/EBPb	PU.1	3.53149	3.67684	3.70228	3.67726	3.44716	4.61211	4.60511	4.82623	4.82806	4.68699
pre-existing-PU.1	chr4	133863477	133863601	133863539	124	enh	-7495	chr4	133871034	+	Trim63	133885544	PU.1	FALSE	FALSE	H3K27Ac	H3K4Me1	FALSE	FALSE	PU.1	2.42025	2.57864	2.3529	2.26318	2.3374	#N/A	#N/A	#N/A	#N/A	#N/A
pre-existing-PU.1	chr19	44141910	44142034	44141972	124	enh	2204	chr19	44144176	-	Erlin1	44109432	PU.1	FALSE	FALSE	H3K27Ac	H3K4Me1	FALSE	C/EBPb	PU.1	7.14519	7.08836	7.34183	7.26915	7.06421	#N/A	#N/A	#N/A	#N/A	#N/A
pre-existing-PU.1	chr17	88523145	88523269	88523207	124	enh	-58582	chr17	88464625	-	Fbxo11	88390198	PU.1	FALSE	FALSE	H3K27Ac	H3K4Me1	FALSE	C/EBPb	PU.1	8.43129	7.8915	8.0284	8.19411	8.35154	7.93753	8.09818	6.63729	7.17131	8.30685
pre-existing-PU.1	chr17	88511695	88511819	88511757	124	enh	-47132	chr17	88464625	-	Fbxo11	88390198	PU.1	P300	FALSE	H3K27Ac	H3K4Me1	FALSE	C/EBPb	PU.1	8.43129	7.8915	8.0284	8.19411	8.35154	7.93753	8.09818	6.63729	7.17131	8.30685
pre-existing-PU.1	chr17	88442219	88442343	88442281	124	enh	22344	chr17	88464625	-	Fbxo11	88390198	PU.1	FALSE	FALSE	H3K27Ac	H3K4Me1	FALSE	FALSE	FALSE	8.43129	7.8915	8.0284	8.19411	8.35154	7.93753	8.09818	6.63729	7.17131	8.30685
pre-existing-PU.1	chr17	88465714	88465838	88465776	124	enh	-1151	chr17	88464625	-	Fbxo11	88390198	PU.1	P300	FALSE	H3K27Ac	FALSE	FALSE	C/EBPb	PU.1	8.43129	7.8915	8.0284	8.19411	8.35154	7.93753	8.09818	6.63729	7.17131	8.30685
pre-existing-PU.1	chr11	11473775	11473899	11473837	124	enh	-111415	chr11	11362422	-	Zpbp	11180042	PU.1	FALSE	FALSE	H3K27Ac	H3K4Me1	FALSE	C/EBPb	PU.1	3.34634	3.6898	3.2802	3.35544	3.26766	3.81132	3.8352	4.15135	3.90148	3.96907
pre-existing-PU.1	chr11	11362213	11362337	11362275	124	prom	147	chr11	11362422	-	Zpbp	11180042	PU.1	P300	FALSE	H3K27Ac	H3K4Me1	H3K27Me3	FALSE	PU.1	3.34634	3.6898	3.2802	3.35544	3.26766	3.81132	3.8352	4.15135	3.90148	3.96907
pre-existing-PU.1	chr11	11458740	11458864	11458802	124	enh	-96380	chr11	11362422	-	Zpbp	11180042	PU.1	FALSE	FALSE	H3K27Ac	H3K4Me1	FALSE	C/EBPb	PU.1	3.34634	3.6898	3.2802	3.35544	3.26766	3.81132	3.8352	4.15135	3.90148	3.96907
pre-existing-PU.1	chr12	113857899	113858023	113857961	124	prom	-296	chr12	113858257	+	Adssl1	113879566	PU.1	FALSE	FALSE	H3K27Ac	H3K4Me1	FALSE	C/EBPb	FALSE	6.74458	6.23325	6.67665	7.38795	6.66609	8.0696	7.77362	8.06453	8.32786	9.01197
pre-existing-PU.1	chr11	53308236	53308360	53308298	124	enh	-14601	chr11	53293697	-	Ankrd43	53290079	PU.1	P300	Ebf1	H3K27Ac	H3K4Me1	FALSE	C/EBPb	PU.1	1.93345	1.88707	1.87439	2.03737	1.85574	2.88781	2.89305	2.97486	3.01663	2.83581
pre-existing-PU.1	chr7	69716615	69716739	69716677	124	enh	-107281	chr7	69609396	-	Peg12	69606756	PU.1	P300	FALSE	H3K27Ac	H3K4Me1	FALSE	C/EBPb	PU.1	1.87035	1.98373	1.97989	2.05413	1.79267	3.46216	3.20464	3.37396	3.61478	3.27389
pre-existing-PU.1	chr2	179775177	179775301	179775239	124	enh	1868	chr2	179777107	-	Psma7	179771080	PU.1	FALSE	FALSE	H3K27Ac	H3K4Me1	FALSE	C/EBPb	PU.1	10.2769	10.7517	10.9831	10.6078	10.1998	10.1771	10.1482	9.78306	10.4379	9.60894
pre-existing-PU.1	chr2	31829887	31830011	31829949	124	prom	-20	chr2	31829969	+	Nup214	31909495	PU.1	P300	FALSE	H3K27Ac	FALSE	H3K27Me3	FALSE	PU.1	7.17376	7.74982	7.81611	7.27486	7.09703	7.77488	7.63061	7.50255	7.63717	7.28952
pre-existing-PU.1	chr2	69929258	69929382	69929320	124	enh	52138	chr2	69877182	+	Myo3b	70267252	PU.1	P300	FALSE	H3K27Ac	H3K4Me1	FALSE	FALSE	PU.1	2.75612	2.524	2.56732	2.54375	2.67941	#N/A	#N/A	#N/A	#N/A	#N/A
pre-existing-PU.1	chr1	36565180	36565304	36565242	124	enh	-3478	chr1	36568720	+	Cnnm3	36585082	PU.1	FALSE	FALSE	H3K27Ac	H3K4Me1	FALSE	C/EBPb	PU.1	5.9829	5.97457	5.92062	5.70122	5.90622	5.3732	5.3435	5.51951	5.40441	5.18478
pre-existing-PU.1	chr19	6932515	6932639	6932577	124	prom	124	chr19	6932701	-	Ccdc88b	6919112	PU.1	P300	FALSE	H3K27Ac	FALSE	FALSE	C/EBPb	PU.1	8.15896	6.31498	6.96873	8.30913	8.08267	#N/A	#N/A	#N/A	#N/A	#N/A
pre-existing-PU.1	chr7	51723094	51723218	51723156	124	prom	-269	chr7	51723425	+	Josd2	51727021	PU.1	P300	Ebf1	H3K27Ac	H3K4Me1	FALSE	FALSE	PU.1	6.81491	6.8228	6.74548	7.12781	6.73874	6.65403	6.77815	6.66412	7.03403	6.43578
pre-existing-PU.1	chr10	74980611	74980735	74980673	124	prom	-113	chr10	74980786	+	Snrpd3	74998185	PU.1	P300	FALSE	H3K27Ac	FALSE	FALSE	FALSE	PU.1	7.55325	8.37017	7.86632	7.58161	7.4784	8.01979	7.79581	7.48361	7.87961	7.0728
pre-existing-PU.1	chr7	71146535	71146659	71146597	124	enh	-62796	chr7	71083801	-	Klf13	71031236	PU.1	P300	Ebf1	H3K27Ac	H3K4Me1	FALSE	C/EBPb	PU.1	6.60024	6.39662	6.56676	6.58412	6.5257	6.23147	7.31233	7.57527	6.71692	7.83748
pre-existing-PU.1	chr7	71156780	71156904	71156842	124	enh	-73041	chr7	71083801	-	Klf13	71031236	PU.1	P300	FALSE	H3K27Ac	H3K4Me1	FALSE	C/EBPb	PU.1	6.60024	6.39662	6.56676	6.58412	6.5257	6.23147	7.31233	7.57527	6.71692	7.83748
pre-existing-PU.1	chr7	71056244	71056368	71056306	124	enh	27495	chr7	71083801	-	Klf13	71031236	PU.1	P300	FALSE	H3K27Ac	H3K4Me1	FALSE	C/EBPb	PU.1	6.60024	6.39662	6.56676	6.58412	6.5257	6.23147	7.31233	7.57527	6.71692	7.83748
pre-existing-PU.1	chr7	71056966	71057090	71057028	124	enh	26773	chr7	71083801	-	Klf13	71031236	PU.1	P300	FALSE	H3K27Ac	H3K4Me1	FALSE	C/EBPb	PU.1	6.60024	6.39662	6.56676	6.58412	6.5257	6.23147	7.31233	7.57527	6.71692	7.83748
pre-existing-PU.1	chr7	71081267	71081391	71081329	124	enh	2472	chr7	71083801	-	Klf13	71031236	PU.1	FALSE	FALSE	H3K27Ac	H3K4Me1	FALSE	C/EBPb	PU.1	6.60024	6.39662	6.56676	6.58412	6.5257	6.23147	7.31233	7.57527	6.71692	7.83748
pre-existing-PU.1	chr7	71061360	71061484	71061422	124	enh	22379	chr7	71083801	-	Klf13	71031236	PU.1	FALSE	Ebf1	H3K27Ac	H3K4Me1	FALSE	C/EBPb	PU.1	6.60024	6.39662	6.56676	6.58412	6.5257	6.23147	7.31233	7.57527	6.71692	7.83748
pre-existing-PU.1	chr7	71085370	71085494	71085432	124	enh	-1631	chr7	71083801	-	Klf13	71031236	PU.1	FALSE	Ebf1	H3K27Ac	H3K4Me1	FALSE	C/EBPb	PU.1	6.60024	6.39662	6.56676	6.58412	6.5257	6.23147	7.31233	7.57527	6.71692	7.83748
pre-existing-PU.1	chr7	148414425	148414549	148414487	124	prom	-199	chr7	148414686	+	Phrf1	148448650	PU.1	P300	Ebf1	H3K27Ac	H3K4Me1	H3K27Me3	FALSE	PU.1	7.76286	8.17834	8.07462	7.78177	7.69002	#N/A	#N/A	#N/A	#N/A	#N/A
pre-existing-PU.1	chr10	12588624	12588748	12588686	124	enh	-7153	chr10	12581533	-	Utrn	12101985	PU.1	P300	Ebf1	H3K27Ac	FALSE	FALSE	C/EBPb	FALSE	5.2033	5.25638	5.32051	5.3314	5.13076	6.45098	6.39643	5.7289	5.10496	5.36352
pre-existing-PU.1	chr10	12478117	12478241	12478179	124	enh	103354	chr10	12581533	-	Utrn	12101985	PU.1	P300	Ebf1	H3K27Ac	H3K4Me1	FALSE	C/EBPb	PU.1	5.2033	5.25638	5.32051	5.3314	5.13076	6.45098	6.39643	5.7289	5.10496	5.36352
pre-existing-PU.1	chr10	12455653	12455777	12455715	124	enh	125818	chr10	12581533	-	Utrn	12101985	PU.1	FALSE	FALSE	H3K27Ac	H3K4Me1	FALSE	C/EBPb	PU.1	5.2033	5.25638	5.32051	5.3314	5.13076	6.45098	6.39643	5.7289	5.10496	5.36352
pre-existing-PU.1	chr10	12594817	12594941	12594879	124	enh	-13346	chr10	12581533	-	Utrn	12101985	PU.1	FALSE	FALSE	H3K27Ac	FALSE	FALSE	C/EBPb	PU.1	5.2033	5.25638	5.32051	5.3314	5.13076	6.45098	6.39643	5.7289	5.10496	5.36352
pre-existing-PU.1	chr4	132120009	132120133	132120071	124	prom	90	chr4	132119981	+	Ptafr	132136781	PU.1	P300	FALSE	H3K27Ac	H3K4Me1	H3K27Me3	C/EBPb	PU.1	2.57429	2.62898	2.45747	2.5814	2.5018	3.58638	3.68933	3.59906	3.8985	3.62256
pre-existing-PU.1	chr4	132148889	132149013	132148951	124	enh	28970	chr4	132119981	+	Ptafr	132136781	PU.1	FALSE	FALSE	H3K27Ac	H3K4Me1	FALSE	C/EBPb	PU.1	2.57429	2.62898	2.45747	2.5814	2.5018	3.58638	3.68933	3.59906	3.8985	3.62256
pre-existing-PU.1	chr11	29073124	29073248	29073186	124	prom	280	chr11	29072906	+	Smek2	29120797	PU.1	P300	FALSE	H3K27Ac	FALSE	FALSE	FALSE	PU.1	9.58694	9.60743	9.39128	9.38284	9.51576	#N/A	#N/A	#N/A	#N/A	#N/A
pre-existing-PU.1	chr2	11254220	11254344	11254282	124	enh	160274	chr2	11094008	+	Prkcq	11222853	PU.1	P300	FALSE	H3K27Ac	H3K4Me1	FALSE	C/EBPb	PU.1	4.75602	4.89838	4.70534	4.62062	4.68486	6.59743	6.7509	6.01658	5.08112	4.75818
pre-existing-PU.1	chr2	11254986	11255110	11255048	124	enh	161040	chr2	11094008	+	Prkcq	11222853	PU.1	P300	FALSE	H3K27Ac	H3K4Me1	FALSE	C/EBPb	PU.1	4.75602	4.89838	4.70534	4.62062	4.68486	6.59743	6.7509	6.01658	5.08112	4.75818
pre-existing-PU.1	chr9	15084320	15084444	15084382	124	prom	-71	chr9	15084311	-	Med17	15064794	PU.1	P300	FALSE	H3K27Ac	FALSE	FALSE	FALSE	PU.1	5.88665	5.99753	5.83314	5.66085	5.81603	#N/A	#N/A	#N/A	#N/A	#N/A
pre-existing-PU.1	chr15	31266498	31266622	31266560	124	enh	30954	chr15	31297514	-	Ankrd33b	31221234	PU.1	P300	Ebf1	H3K27Ac	H3K4Me1	FALSE	C/EBPb	PU.1	5.91587	6.30915	6.22855	5.68057	5.84551	#N/A	#N/A	#N/A	#N/A	#N/A
pre-existing-PU.1	chr15	31261672	31261796	31261734	124	enh	35780	chr15	31297514	-	Ankrd33b	31221234	PU.1	FALSE	FALSE	H3K27Ac	H3K4Me1	FALSE	FALSE	PU.1	5.91587	6.30915	6.22855	5.68057	5.84551	#N/A	#N/A	#N/A	#N/A	#N/A
pre-existing-PU.1	chr11	3352352	3352476	3352414	124	prom	-86	chr11	3352328	-	Rnf185	3315985	PU.1	P300	FALSE	H3K27Ac	FALSE	FALSE	FALSE	PU.1	7.14746	7.06334	7.00346	7.11969	7.07762	7.52603	7.51938	7.42084	7.64816	8.37999
pre-existing-PU.1	chr3	152376946	152377070	152377008	124	prom	-55	chr3	152377063	+	Pigk	152451977	PU.1	P300	FALSE	H3K27Ac	FALSE	H3K27Me3	FALSE	PU.1	6.16595	5.95694	5.61227	6.05639	6.09631	6.33021	6.37933	6.50776	6.68683	6.76921
pre-existing-PU.1	chr11	68871927	68872051	68871989	124	enh	-1287	chr11	68873276	+	2310047M10Rik	68875078	PU.1	FALSE	FALSE	H3K27Ac	H3K4Me1	FALSE	FALSE	PU.1	6.35242	5.61826	6.48854	6.45508	6.28278	6.06799	6.43042	6.53809	6.48925	6.51433
pre-existing-PU.1	chr1	58675194	58675318	58675256	124	enh	31814	chr1	58643442	+	Ndufb3	58652792	PU.1	FALSE	FALSE	H3K27Ac	H3K4Me1	FALSE	C/EBPb	PU.1	9.56021	9.80963	9.89385	9.74348	9.49369	10.5059	10.529	10.1721	10.7874	10.1252
pre-existing-PU.1	chr3	32295790	32295914	32295852	124	enh	-31265	chr3	32264587	-	Zmat3	32233715	PU.1	P300	FALSE	H3K27Ac	FALSE	FALSE	FALSE	PU.1	7.90429	6.02425	6.821	7.26888	7.83821	#N/A	#N/A	#N/A	#N/A	#N/A
pre-existing-PU.1	chr1	75248324	75248448	75248386	124	enh	12397	chr1	75260783	-	Ptprn	75243615	PU.1	P300	FALSE	H3K27Ac	H3K4Me1	FALSE	FALSE	PU.1	5.02706	5.05087	5.07706	5.04681	4.96112	5.14633	5.48598	5.81473	5.29241	5.18994
pre-existing-PU.1	chr18	24762310	24762434	24762372	124	prom	-54	chr18	24762318	-	Slc39a6	24738381	PU.1	P300	FALSE	H3K27Ac	FALSE	FALSE	FALSE	PU.1	5.31853	5.45868	5.58895	5.04574	5.25273	6.30207	6.21961	6.57768	6.79395	6.35549
pre-existing-PU.1	chr1	65160176	65160300	65160238	124	enh	9529	chr1	65169767	-	D630023F18Rik	65153886	PU.1	FALSE	FALSE	H3K27Ac	H3K4Me1	FALSE	C/EBPb	PU.1	2.6421	2.58847	2.68542	2.71006	2.57771	3.27879	3.34769	3.52236	3.39726	3.44727
pre-existing-PU.1	chr17	40926990	40927114	40927052	124	enh	4043	chr17	40931095	-	Crisp2	40901682	PU.1	P300	FALSE	H3K27Ac	H3K4Me1	FALSE	C/EBPb	PU.1	2.21733	2.11135	2.15112	2.04212	2.15326	2.87227	2.94571	3.12042	3.12796	3.07211
pre-existing-PU.1	chr8	58549809	58549933	58549871	124	enh	130250	chr8	58419621	+	Glra3	58604149	PU.1	FALSE	FALSE	H3K27Ac	H3K4Me1	FALSE	C/EBPb	PU.1	2.95072	3.12238	2.93477	2.98265	2.88666	3.61606	3.61955	3.74471	3.65671	3.7866
pre-existing-PU.1	chr3	106593002	106593126	106593064	124	prom	3	chr3	106593067	-	Cd53	106561778	PU.1	P300	FALSE	H3K27Ac	H3K4Me1	FALSE	FALSE	PU.1	9.92554	8.48167	9.01225	9.36536	9.86209	8.77011	9.32742	9.03598	8.5277	9.88645
pre-existing-PU.1	chr4	104936343	104936467	104936405	124	enh	106454	chr4	104829951	+	Ppap2b	104905372	PU.1	FALSE	Ebf1	H3K27Ac	H3K4Me1	FALSE	C/EBPb	PU.1	7.58932	5.89218	7.04676	7.64203	7.52701	4.90896	4.45727	4.33836	4.43962	5.14625
pre-existing-PU.1	chr4	104941538	104941662	104941600	124	enh	111649	chr4	104829951	+	Ppap2b	104905372	PU.1	FALSE	FALSE	H3K27Ac	H3K4Me1	FALSE	C/EBPb	PU.1	7.58932	5.89218	7.04676	7.64203	7.52701	4.90896	4.45727	4.33836	4.43962	5.14625
pre-existing-PU.1	chr4	104958171	104958295	104958233	124	enh	128282	chr4	104829951	+	Ppap2b	104905372	PU.1	P300	FALSE	H3K27Ac	H3K4Me1	FALSE	C/EBPb	PU.1	7.58932	5.89218	7.04676	7.64203	7.52701	4.90896	4.45727	4.33836	4.43962	5.14625
pre-existing-PU.1	chr5	77442340	77442464	77442402	124	enh	-2645	chr5	77445047	+	1700023E05Rik	77490547	PU.1	FALSE	FALSE	H3K27Ac	H3K4Me1	FALSE	C/EBPb	PU.1	4.45761	4.4282	4.47803	4.28909	4.39563	4.90278	5.03219	5.27202	5.01916	5.07386
pre-existing-PU.1	chr3	108187519	108187643	108187581	124	prom	826	chr3	108186755	+	Psrc1	108191149	PU.1	FALSE	FALSE	H3K27Ac	H3K4Me1	FALSE	FALSE	PU.1	6.55481	5.86952	5.91655	5.6162	6.49303	6.38733	6.11704	5.87703	5.61773	6.00432
pre-existing-PU.1	chr6	128805557	128805681	128805619	124	enh	-29286	chr6	128776333	-	Klrb1b	128763723	PU.1	FALSE	FALSE	H3K27Ac	H3K4Me1	FALSE	C/EBPb	PU.1	2.37648	2.35498	2.30477	2.37567	2.31566	3.23243	3.3502	3.36554	3.36571	3.45009
pre-existing-PU.1	chr15	5066443	5066567	5066505	124	prom	-107	chr15	5066612	+	Rpl37	5069140	PU.1	P300	FALSE	H3K27Ac	FALSE	FALSE	FALSE	PU.1	13.4357	13.475	13.454	13.4415	13.3757	10.035	9.99199	9.61627	10.0551	9.67
pre-existing-PU.1	chr17	33907976	33908100	33908038	124	enh	10482	chr17	33918520	-	Angptl4	33911844	PU.1	FALSE	FALSE	H3K27Ac	H3K4Me1	FALSE	C/EBPb	PU.1	3.30654	3.17496	3.06302	3.17863	3.24701	4.81394	4.58708	5.144	5.8289	4.72018
pre-existing-PU.1	chr4	115849850	115849974	115849912	124	enh	3936	chr4	115845976	+	1700042G07Rik	115846902	PU.1	P300	Ebf1	H3K27Ac	H3K4Me1	FALSE	C/EBPb	PU.1	3.69977	3.47592	3.56809	3.60643	3.64059	5.11235	5.08352	5.38069	5.17994	5.17892
pre-existing-PU.1	chr7	52777275	52777399	52777337	124	enh	4301	chr7	52781638	-	Myd116	52778287	PU.1	FALSE	FALSE	H3K27Ac	H3K4Me1	FALSE	FALSE	FALSE	8.20471	6.8246	7.06702	7.53413	8.14581	7.87166	7.19437	6.89015	7.50045	9.45399
pre-existing-PU.1	chr7	52781515	52781639	52781577	124	prom	61	chr7	52781638	-	Myd116	52778287	PU.1	FALSE	FALSE	H3K27Ac	FALSE	FALSE	FALSE	PU.1	8.20471	6.8246	7.06702	7.53413	8.14581	7.87166	7.19437	6.89015	7.50045	9.45399
pre-existing-PU.1	chr2	118722723	118722847	118722785	124	enh	-4565	chr2	118727350	+	Bahd1	118750260	PU.1	P300	Ebf1	H3K27Ac	H3K4Me1	H3K27Me3	FALSE	PU.1	8.72911	8.72175	8.89404	8.71821	8.67047	7.41583	7.34287	7.50902	7.33506	7.7069
pre-existing-PU.1	chr11	98449554	98449678	98449616	124	enh	-1057	chr11	98448559	-	Ormdl3	98442607	PU.1	P300	Ebf1	H3K27Ac	H3K4Me1	H3K27Me3	C/EBPb	PU.1	7.00654	6.61805	6.64547	6.53336	6.9488	6.27402	5.78247	6.07014	5.89523	5.97431
pre-existing-PU.1	chr11	98448696	98448820	98448758	124	prom	-199	chr11	98448559	-	Ormdl3	98442607	PU.1	P300	Ebf1	H3K27Ac	H3K4Me1	H3K27Me3	C/EBPb	PU.1	7.00654	6.61805	6.64547	6.53336	6.9488	6.27402	5.78247	6.07014	5.89523	5.97431
pre-existing-PU.1	chr2	153064865	153064989	153064927	124	enh	2167	chr2	153067094	-	Plagl2	153053504	PU.1	FALSE	FALSE	H3K27Ac	H3K4Me1	FALSE	C/EBPb	PU.1	7.11371	8.47438	8.22972	7.29434	7.05638	6.12188	6.62836	6.30997	6.42369	6.6337
pre-existing-PU.1	chr12	113931848	113931972	113931910	124	enh	-19423	chr12	113912487	-	Akt1	113892031	PU.1	P300	FALSE	H3K27Ac	H3K4Me1	FALSE	FALSE	PU.1	4.77267	4.97021	4.92709	4.96249	4.71567	6.20203	6.13713	6.29253	6.44546	6.46522
pre-existing-PU.1	chr1	57463411	57463535	57463473	124	prom	45	chr1	57463518	-	1110034B05Rik	57445087	PU.1	P300	FALSE	H3K27Ac	FALSE	FALSE	C/EBPb	PU.1	7.29661	7.30009	7.03691	6.96754	7.23997	7.55209	7.54116	7.01709	7.62042	7.24018
pre-existing-PU.1	chr2	74444261	74444385	74444323	124	enh	-27318	chr2	74417005	-	Lnp	74352893	PU.1	P300	FALSE	H3K27Ac	FALSE	FALSE	C/EBPb	PU.1	6.00817	5.72181	5.62397	5.63181	5.95166	6.12634	6.18493	5.65343	6.03147	5.68888
pre-existing-PU.1	chr3	30994709	30994833	30994771	124	prom	789	chr3	30993982	+	Skil	31021499	PU.1	P300	FALSE	H3K27Ac	H3K4Me1	FALSE	FALSE	PU.1	6.20713	6.45254	5.76081	6.04817	6.15116	6.64886	6.55873	6.23223	6.56279	7.68227
pre-existing-PU.1	chr8	123226005	123226129	123226067	124	enh	33878	chr8	123192189	+	Cox4i1	123198109	PU.1	FALSE	FALSE	H3K27Ac	H3K4Me1	FALSE	C/EBPb	PU.1	12.3031	12.1288	12.2472	12.4009	12.2471	12.3959	12.3117	12.0985	12.4182	12.0214
pre-existing-PU.1	chr9	119310672	119310796	119310734	124	prom	-884	chr9	119311618	+	Acvr2b	119342624	PU.1	P300	Ebf1	H3K27Ac	H3K4Me1	FALSE	C/EBPb	PU.1	6.73344	6.55693	6.70326	6.43696	6.67769	5.07659	4.99079	5.30412	5.13242	4.96461
pre-existing-PU.1	chr3	126647894	126648018	126647956	124	enh	-1652	chr3	126646304	-	Ank2	126624524	PU.1	P300	Ebf1	H3K27Ac	H3K4Me1	FALSE	FALSE	PU.1	2.6367	2.61626	2.49426	2.54723	2.5811	3.49686	3.46234	3.7142	3.52183	3.54067
pre-existing-PU.1	chr3	126626586	126626710	126626648	124	enh	19656	chr3	126646304	-	Ank2	126624524	PU.1	P300	FALSE	H3K27Ac	H3K4Me1	H3K27Me3	C/EBPb	PU.1	2.6367	2.61626	2.49426	2.54723	2.5811	3.49686	3.46234	3.7142	3.52183	3.54067
pre-existing-PU.1	chr7	148378016	148378140	148378078	124	enh	1825	chr7	148379903	-	Hras1	148375832	PU.1	P300	FALSE	H3K27Ac	H3K4Me1	FALSE	C/EBPb	PU.1	12.9964	12.2934	12.4104	12.37	12.9408	7.16321	7.14112	7.40882	7.83389	7.12626
pre-existing-PU.1	chr9	56921152	56921276	56921214	124	enh	-2968	chr9	56924182	+	Sin3a	56976175	PU.1	FALSE	FALSE	H3K27Ac	FALSE	FALSE	C/EBPb	PU.1	6.72326	7.60512	7.38803	6.70021	6.6679	6.81779	7.00978	6.71261	6.55271	6.29479
pre-existing-PU.1	chr8	26895947	26896071	26896009	124	prom	-53	chr8	26896062	+	Lsm1	26914447	PU.1	P300	FALSE	H3K27Ac	FALSE	FALSE	FALSE	PU.1	6.58936	7.10035	6.9084	6.63022	6.53453	7.50968	7.4184	6.84807	7.16409	7.27716
pre-existing-PU.1	chr13	98330022	98330146	98330084	124	enh	319025	chr13	98011059	+	Enc1	98022995	PU.1	P300	FALSE	H3K27Ac	H3K4Me1	FALSE	C/EBPb	FALSE	5.89906	5.83785	6.00138	5.93409	5.84464	6.35662	6.6326	6.42292	5.91234	6.25214
pre-existing-PU.1	chr13	98010285	98010409	98010347	124	prom	-712	chr13	98011059	+	Enc1	98022995	PU.1	P300	FALSE	H3K27Ac	H3K4Me1	H3K27Me3	C/EBPb	FALSE	5.89906	5.83785	6.00138	5.93409	5.84464	6.35662	6.6326	6.42292	5.91234	6.25214
pre-existing-PU.1	chr6	50255172	50255296	50255234	124	enh	-43466	chr6	50211768	-	Dfna5	50157401	PU.1	P300	FALSE	H3K27Ac	H3K4Me1	FALSE	C/EBPb	PU.1	2.67818	2.81541	2.81104	2.77211	2.62411	#N/A	#N/A	#N/A	#N/A	#N/A
pre-existing-PU.1	chr11	6100160	6100284	6100222	124	prom	232	chr11	6100454	-	Nudcd3	6005694	PU.1	P300	FALSE	H3K27Ac	FALSE	FALSE	FALSE	PU.1	7.42034	7.63467	7.52754	7.32946	7.36638	8.17904	7.81922	7.74994	7.86188	7.82174
pre-existing-PU.1	chr6	134650974	134651098	134651036	124	enh	60079	chr6	134590957	+	Loh12cr1	134661202	PU.1	FALSE	FALSE	H3K27Ac	H3K4Me1	FALSE	C/EBPb	PU.1	6.45588	6.62657	6.5318	6.28855	6.40193	6.93164	6.86497	6.68657	7.00879	6.85255
pre-existing-PU.1	chr3	95908403	95908527	95908465	124	prom	16	chr3	95908449	+	Otud7b	95965052	PU.1	P300	FALSE	H3K27Ac	FALSE	FALSE	FALSE	FALSE	6.70118	6.18035	6.19258	6.32116	6.64753	#N/A	#N/A	#N/A	#N/A	#N/A
pre-existing-PU.1	chr10	80783681	80783805	80783743	124	prom	-104	chr10	80783847	+	2510012J08Rik	80788996	PU.1	P300	FALSE	H3K27Ac	FALSE	FALSE	FALSE	PU.1	7.99798	8.65596	8.40689	7.84986	7.94623	9.38932	8.95924	8.47312	8.93353	8.21302
pre-existing-PU.1	chr2	73350220	73350344	73350282	124	enh	17185	chr2	73367467	-	Wipf1	73267673	PU.1	FALSE	FALSE	H3K27Ac	H3K4Me1	FALSE	C/EBPb	PU.1	9.2066	9.0571	9.28453	9.27339	9.15559	#N/A	#N/A	#N/A	#N/A	#N/A
pre-existing-PU.1	chr2	73364883	73365007	73364945	124	enh	2522	chr2	73367467	-	Wipf1	73267673	PU.1	FALSE	FALSE	H3K27Ac	H3K4Me1	FALSE	FALSE	PU.1	9.2066	9.0571	9.28453	9.27339	9.15559	#N/A	#N/A	#N/A	#N/A	#N/A
pre-existing-PU.1	chr4	135411473	135411597	135411535	124	prom	-471	chr4	135412006	+	Fusip1	135421733	PU.1	P300	FALSE	H3K27Ac	H3K4Me1	FALSE	FALSE	PU.1	7.30456	7.64475	7.95025	7.29912	7.2536	8.80399	8.51106	7.42457	8.31304	7.5469
pre-existing-PU.1	chr10	39995814	39995938	39995876	124	enh	-18405	chr10	39977471	-	Gtf3c6	39969008	PU.1	FALSE	FALSE	H3K27Ac	H3K4Me1	FALSE	C/EBPb	PU.1	6.11062	6.0755	6.24392	6.23259	6.06048	#N/A	#N/A	#N/A	#N/A	#N/A
pre-existing-PU.1	chr6	30351389	30351513	30351451	124	prom	-457	chr6	30351908	+	Klhdc10	30405174	PU.1	P300	FALSE	H3K27Ac	FALSE	H3K27Me3	C/EBPb	PU.1	5.83969	6.68276	6.27132	5.73488	5.78958	#N/A	#N/A	#N/A	#N/A	#N/A
pre-existing-PU.1	chr6	143048704	143048828	143048766	124	prom	-139	chr6	143048627	-	5730419I09Rik	142959439	PU.1	P300	FALSE	H3K27Ac	FALSE	FALSE	FALSE	PU.1	5.30388	5.50455	5.55511	5.47919	5.25394	6.63717	6.60393	6.41426	6.29551	5.47558
pre-existing-PU.1	chr3	75097369	75097493	75097431	124	enh	-23431	chr3	75074000	-	Serpini2	75046292	PU.1	FALSE	FALSE	H3K27Ac	H3K4Me1	FALSE	C/EBPb	PU.1	3.08293	2.84383	2.84195	3.01493	3.03352	3.38406	3.41639	3.55128	3.41803	3.48423
pre-existing-PU.1	chr5	36431900	36432024	36431962	124	enh	-114707	chr5	36546669	+	Psapl1	36549216	PU.1	P300	FALSE	H3K27Ac	H3K4Me1	FALSE	C/EBPb	PU.1	4.19419	4.23632	4.21336	4.09706	4.14526	#N/A	#N/A	#N/A	#N/A	#N/A
pre-existing-PU.1	chr4	33668928	33669052	33668990	124	enh	271705	chr4	33397285	+	Rngtt	33589585	PU.1	P300	Ebf1	H3K27Ac	H3K4Me1	FALSE	C/EBPb	PU.1	6.77252	6.75883	6.83689	6.66716	6.72581	5.89435	5.79634	5.38757	5.98788	5.78997
pre-existing-PU.1	chr5	115044793	115044917	115044855	124	enh	26596	chr5	115018259	+	BC057022	115063227	PU.1	FALSE	FALSE	H3K27Ac	H3K4Me1	FALSE	C/EBPb	PU.1	4.55526	4.54068	4.3212	4.24041	4.50969	5.20647	5.0657	5.45655	5.37554	4.8033
pre-existing-PU.1	chr10	79973149	79973273	79973211	124	enh	15561	chr10	79957650	+	Onecut3	79980005	PU.1	FALSE	FALSE	H3K27Ac	H3K4Me1	H3K27Me3	C/EBPb	PU.1	3.18136	3.13244	3.0317	3.06858	3.13582	3.63669	3.84621	3.77357	3.68911	3.55358
pre-existing-PU.1	chr9	92263890	92264014	92263952	124	enh	59738	chr9	92204214	+	1700057G04Rik	92252714	PU.1	FALSE	FALSE	H3K27Ac	H3K4Me1	FALSE	C/EBPb	PU.1	3.06568	3.26649	2.99583	3.26118	3.02023	4.19732	4.04015	4.48666	4.26772	4.47742
pre-existing-PU.1	chr6	28430029	28430153	28430091	124	prom	-256	chr6	28430347	+	Snd1	28838832	PU.1	P300	FALSE	H3K27Ac	FALSE	FALSE	FALSE	PU.1	2.35883	2.23229	2.29779	2.52335	2.31616	#N/A	#N/A	#N/A	#N/A	#N/A
pre-existing-PU.1	chr6	28436979	28437103	28437041	124	enh	6694	chr6	28430347	+	Snd1	28838832	PU.1	FALSE	FALSE	H3K27Ac	H3K4Me1	FALSE	C/EBPb	PU.1	2.35883	2.23229	2.29779	2.52335	2.31616	#N/A	#N/A	#N/A	#N/A	#N/A
pre-existing-PU.1	chr11	3074341	3074465	3074403	124	enh	19063	chr11	3093466	-	Sfi1	3031852	PU.1	FALSE	FALSE	H3K27Ac	H3K4Me1	H3K27Me3	FALSE	PU.1	6.32855	5.64345	5.59438	6.05881	6.28706	5.70578	5.71075	5.64222	5.40489	5.4278
pre-existing-PU.1	chr1	36287860	36287984	36287922	124	enh	13225	chr1	36301147	-	Ugcgl1	36196872	PU.1	FALSE	FALSE	H3K27Ac	H3K4Me1	FALSE	FALSE	PU.1	4.1314	4.27781	4.49532	4.44267	4.09031	6.86207	6.84111	7.17873	7.17425	6.84242
pre-existing-PU.1	chr2	57090531	57090655	57090593	124	prom	-199	chr2	57090792	+	Gpd2	57223130	PU.1	P300	FALSE	H3K27Ac	FALSE	FALSE	FALSE	PU.1	7.51324	8.17422	7.91066	7.46715	7.47287	5.83926	5.86977	5.44152	5.83097	5.57282
pre-existing-PU.1	chr7	87514061	87514185	87514123	124	enh	1889	chr7	87516012	-	Man2a2	87505335	PU.1	FALSE	FALSE	H3K27Ac	H3K4Me1	FALSE	C/EBPb	PU.1	7.61744	7.20918	7.63748	7.58995	7.57749	7.72167	7.63287	8.35171	8.02838	7.92413
pre-existing-PU.1	chr2	93998002	93998126	93998064	124	prom	2	chr2	93998066	-	Hsd17b12	93872853	PU.1	P300	FALSE	H3K27Ac	FALSE	FALSE	FALSE	PU.1	9.12172	9.58698	9.49503	9.41048	9.08244	7.45967	7.17843	6.56492	7.68839	7.57679
pre-existing-PU.1	chr1	39953527	39953651	39953589	124	enh	-4168	chr1	39957757	+	Map4k4	40083155	PU.1	P300	FALSE	H3K27Ac	H3K4Me1	FALSE	C/EBPb	PU.1	7.23733	7.41902	7.62226	7.25779	7.19828	6.19849	6.72313	5.93198	6.36961	6.23076
pre-existing-PU.1	chr1	39952442	39952566	39952504	124	enh	-5253	chr1	39957757	+	Map4k4	40083155	PU.1	P300	FALSE	H3K27Ac	H3K4Me1	FALSE	C/EBPb	PU.1	7.23733	7.41902	7.62226	7.25779	7.19828	6.19849	6.72313	5.93198	6.36961	6.23076
pre-existing-PU.1	chr5	92391323	92391447	92391385	124	prom	709	chr5	92392094	-	Rchy1	92377929	PU.1	P300	Ebf1	H3K27Ac	H3K4Me1	FALSE	C/EBPb	PU.1	9.28461	8.89604	8.89624	9.26137	9.24662	5.55673	5.74954	5.52965	5.70076	5.56651
pre-existing-PU.1	chr11	70034647	70034771	70034709	124	prom	-213	chr11	70034496	-	Slc16a13	70030293	PU.1	FALSE	FALSE	H3K27Ac	H3K4Me1	FALSE	C/EBPb	PU.1	5.96763	6.12322	6.19264	6.19834	5.93068	6.11453	6.04597	6.19263	6.56677	6.25155
pre-existing-PU.1	chr6	145832283	145832407	145832345	124	enh	-18485	chr6	145813860	-	Bhlhe41	145811256	PU.1	P300	FALSE	H3K27Ac	H3K4Me1	FALSE	C/EBPb	PU.1	4.26864	4.29069	4.26021	4.35691	4.23171	#N/A	#N/A	#N/A	#N/A	#N/A
pre-existing-PU.1	chr6	145812198	145812322	145812260	124	enh	1600	chr6	145813860	-	Bhlhe41	145811256	PU.1	FALSE	FALSE	H3K27Ac	H3K4Me1	H3K27Me3	FALSE	FALSE	4.26864	4.29069	4.26021	4.35691	4.23171	#N/A	#N/A	#N/A	#N/A	#N/A
pre-existing-PU.1	chr9	27901448	27901572	27901510	124	enh	302657	chr9	27598853	+	Opcml	28732633	PU.1	FALSE	Ebf1	H3K27Ac	H3K4Me1	FALSE	C/EBPb	PU.1	2.3854	2.33721	2.30031	2.24951	2.35073	3.29038	3.29315	3.45041	3.53524	3.57169
pre-existing-PU.1	chr17	56214391	56214515	56214453	124	prom	-41	chr17	56214412	-	Ubxn6	56207676	PU.1	P300	FALSE	H3K27Ac	H3K4Me1	FALSE	FALSE	FALSE	8.4519	7.74405	8.21177	8.64953	8.41795	#N/A	#N/A	#N/A	#N/A	#N/A
pre-existing-PU.1	chr11	8489629	8489753	8489691	124	enh	74847	chr11	8564538	-	Tns3	8331654	PU.1	P300	FALSE	H3K27Ac	H3K4Me1	FALSE	C/EBPb	PU.1	7.38594	7.07346	7.29797	7.54257	7.3533	7.70359	7.41656	8.11794	7.76285	8.77271
pre-existing-PU.1	chr11	8608769	8608893	8608831	124	enh	-44293	chr11	8564538	-	Tns3	8331654	PU.1	P300	FALSE	H3K27Ac	H3K4Me1	FALSE	C/EBPb	PU.1	7.38594	7.07346	7.29797	7.54257	7.3533	7.70359	7.41656	8.11794	7.76285	8.77271
pre-existing-PU.1	chr11	8343519	8343643	8343581	124	enh	220957	chr11	8564538	-	Tns3	8331654	PU.1	P300	FALSE	H3K27Ac	H3K4Me1	FALSE	FALSE	PU.1	7.38594	7.07346	7.29797	7.54257	7.3533	7.70359	7.41656	8.11794	7.76285	8.77271
pre-existing-PU.1	chr11	8466589	8466713	8466651	124	enh	97887	chr11	8564538	-	Tns3	8331654	PU.1	P300	FALSE	H3K27Ac	H3K4Me1	FALSE	FALSE	PU.1	7.38594	7.07346	7.29797	7.54257	7.3533	7.70359	7.41656	8.11794	7.76285	8.77271
pre-existing-PU.1	chr11	8469835	8469959	8469897	124	enh	94641	chr11	8564538	-	Tns3	8331654	PU.1	FALSE	Ebf1	H3K27Ac	H3K4Me1	FALSE	FALSE	FALSE	7.38594	7.07346	7.29797	7.54257	7.3533	7.70359	7.41656	8.11794	7.76285	8.77271
pre-existing-PU.1	chr11	8501609	8501733	8501671	124	enh	62867	chr11	8564538	-	Tns3	8331654	PU.1	P300	Ebf1	H3K27Ac	H3K4Me1	FALSE	C/EBPb	PU.1	7.38594	7.07346	7.29797	7.54257	7.3533	7.70359	7.41656	8.11794	7.76285	8.77271
pre-existing-PU.1	chr11	8609742	8609866	8609804	124	enh	-45266	chr11	8564538	-	Tns3	8331654	PU.1	P300	FALSE	H3K27Ac	H3K4Me1	FALSE	C/EBPb	PU.1	7.38594	7.07346	7.29797	7.54257	7.3533	7.70359	7.41656	8.11794	7.76285	8.77271
pre-existing-PU.1	chr17	56405918	56406042	56405980	124	enh	9765	chr17	56396215	+	Fem1a	56403031	PU.1	P300	Ebf1	H3K27Ac	H3K4Me1	FALSE	C/EBPb	PU.1	4.41383	4.57116	4.37109	4.41967	4.38121	5.18162	4.9743	4.98765	5.12363	4.92351
pre-existing-PU.1	chr11	6460793	6460917	6460855	124	enh	13966	chr11	6446889	+	Ccm2	6496764	PU.1	P300	FALSE	H3K27Ac	H3K4Me1	FALSE	C/EBPb	PU.1	8.73722	8.92102	9.01435	8.45103	8.70557	9.26836	9.37168	9.52461	8.46791	8.11979
pre-existing-PU.1	chr11	116971054	116971178	116971116	124	enh	-5369	chr11	116976485	+	Sec14l1	117020582	PU.1	FALSE	FALSE	H3K27Ac	H3K4Me1	FALSE	C/EBPb	PU.1	6.8394	6.5522	6.85751	6.87469	6.808	6.63319	6.66484	6.65511	6.96652	7.40064
pre-existing-PU.1	chr11	116970079	116970203	116970141	124	enh	-6344	chr11	116976485	+	Sec14l1	117020582	PU.1	FALSE	FALSE	H3K27Ac	H3K4Me1	FALSE	C/EBPb	PU.1	6.8394	6.5522	6.85751	6.87469	6.808	6.63319	6.66484	6.65511	6.96652	7.40064
pre-existing-PU.1	chr6	134316769	134316893	134316831	124	enh	-29515	chr6	134346346	+	Bcl2l14	134388742	PU.1	P300	FALSE	H3K27Ac	H3K4Me1	FALSE	FALSE	PU.1	4.46689	4.50544	4.47467	4.4357	4.43556	4.57896	4.71276	4.92372	4.81064	4.80649
pre-existing-PU.1	chr6	134193699	134193823	134193761	124	enh	-152585	chr6	134346346	+	Bcl2l14	134388742	PU.1	FALSE	FALSE	H3K27Ac	H3K4Me1	FALSE	C/EBPb	PU.1	4.46689	4.50544	4.47467	4.4357	4.43556	4.57896	4.71276	4.92372	4.81064	4.80649
pre-existing-PU.1	chr12	31815419	31815543	31815481	124	enh	56649	chr12	31758832	+	Fam110c	31764805	PU.1	FALSE	FALSE	H3K27Ac	H3K4Me1	FALSE	C/EBPb	PU.1	3.82289	3.62806	3.65221	3.6665	3.79223	#N/A	#N/A	#N/A	#N/A	#N/A
pre-existing-PU.1	chr12	31839470	31839594	31839532	124	enh	80700	chr12	31758832	+	Fam110c	31764805	PU.1	P300	Ebf1	H3K27Ac	H3K4Me1	FALSE	C/EBPb	FALSE	3.82289	3.62806	3.65221	3.6665	3.79223	#N/A	#N/A	#N/A	#N/A	#N/A
pre-existing-PU.1	chr12	31833239	31833363	31833301	124	enh	74469	chr12	31758832	+	Fam110c	31764805	PU.1	P300	Ebf1	H3K27Ac	H3K4Me1	FALSE	FALSE	PU.1	3.82289	3.62806	3.65221	3.6665	3.79223	#N/A	#N/A	#N/A	#N/A	#N/A
pre-existing-PU.1	chr7	52337715	52337839	52337777	124	enh	9806	chr7	52347583	-	Rcn3	52338283	PU.1	FALSE	FALSE	H3K27Ac	H3K4Me1	FALSE	FALSE	FALSE	2.89042	2.92537	2.83595	2.79514	2.86129	5.13088	5.12632	5.15989	5.03354	4.73032
pre-existing-PU.1	chr6	134961591	134961715	134961653	124	prom	24	chr6	134961629	+	Ddx47	134973794	PU.1	P300	FALSE	H3K27Ac	FALSE	FALSE	FALSE	PU.1	3.99132	4.0651	3.81411	3.91078	3.96241	6.03236	5.98692	5.89415	6.02889	5.7998
pre-existing-PU.1	chr6	134957682	134957806	134957744	124	enh	-3885	chr6	134961629	+	Ddx47	134973794	PU.1	P300	FALSE	H3K27Ac	H3K4Me1	FALSE	FALSE	PU.1	3.99132	4.0651	3.81411	3.91078	3.96241	6.03236	5.98692	5.89415	6.02889	5.7998
pre-existing-PU.1	chr11	19820325	19820449	19820387	124	enh	-4057	chr11	19824444	+	Spred2	19922600	PU.1	P300	FALSE	H3K27Ac	FALSE	FALSE	C/EBPb	PU.1	7.57055	7.16319	7.5053	7.41064	7.54245	6.25967	6.38868	6.38533	6.23354	6.85682
pre-existing-PU.1	chr5	30671904	30672028	30671966	124	enh	64053	chr5	30607913	+	Gm1060	30668993	PU.1	P300	Ebf1	H3K27Ac	H3K4Me1	FALSE	C/EBPb	PU.1	4.05612	4.01425	4.12894	3.95049	4.02929	3.74204	3.88653	4.36284	4.01847	3.97833
pre-existing-PU.1	chr3	153841098	153841222	153841160	124	enh	152364	chr3	153993524	-	Lhx8	153969257	PU.1	P300	FALSE	H3K27Ac	H3K4Me1	FALSE	FALSE	PU.1	2.43252	2.43679	2.58161	2.4579	2.40672	3.44252	3.56455	3.56196	3.43386	3.20977
pre-existing-PU.1	chr2	158235350	158235474	158235412	124	prom	-176	chr2	158235588	+	B230339M05Rik	158324989	PU.1	P300	Ebf1	H3K27Ac	H3K4Me1	H3K27Me3	FALSE	FALSE	6.34448	6.11523	6.19751	6.16253	6.31897	6.51191	6.60297	6.30116	6.48571	7.01224
pre-existing-PU.1	chr10	6712493	6712617	6712555	124	enh	93707	chr10	6806262	-	Iyd	6791663	PU.1	P300	FALSE	H3K27Ac	H3K4Me1	FALSE	C/EBPb	PU.1	3.21631	2.94568	3.16201	3.23862	3.19093	#N/A	#N/A	#N/A	#N/A	#N/A
pre-existing-PU.1	chr8	109098291	109098415	109098353	124	enh	-28914	chr8	109127267	+	Cdh1	109194146	PU.1	FALSE	FALSE	H3K27Ac	H3K4Me1	FALSE	FALSE	PU.1	2.46981	2.33748	2.27483	2.48871	2.44446	3.65208	3.69596	3.80542	4.06753	5.86372
pre-existing-PU.1	chr11	45936944	45937068	45937006	124	enh	42855	chr11	45979861	-	9530066K23Rik	45961656	PU.1	FALSE	Ebf1	H3K27Ac	H3K4Me1	FALSE	C/EBPb	PU.1	2.77409	2.77818	2.90579	2.79939	2.74901	4.02594	4.15244	4.60882	4.25622	4.17359
pre-existing-PU.1	chr11	45936591	45936715	45936653	124	enh	43208	chr11	45979861	-	9530066K23Rik	45961656	PU.1	FALSE	Ebf1	H3K27Ac	H3K4Me1	FALSE	C/EBPb	PU.1	2.77409	2.77818	2.90579	2.79939	2.74901	4.02594	4.15244	4.60882	4.25622	4.17359
pre-existing-PU.1	chr16	36712023	36712147	36712085	124	enh	17962	chr16	36694123	+	Ildr1	36726827	PU.1	P300	FALSE	H3K27Ac	H3K4Me1	FALSE	C/EBPb	PU.1	2.55348	2.46866	2.56532	2.59835	2.52867	3.60684	3.65679	3.62993	3.54477	3.50585
pre-existing-PU.1	chr16	36717619	36717743	36717681	124	enh	23558	chr16	36694123	+	Ildr1	36726827	PU.1	FALSE	FALSE	H3K27Ac	H3K4Me1	FALSE	C/EBPb	PU.1	2.55348	2.46866	2.56532	2.59835	2.52867	3.60684	3.65679	3.62993	3.54477	3.50585
pre-existing-PU.1	chr13	14131798	14131922	14131860	124	prom	7	chr13	14131867	-	Tbce	14090217	PU.1	P300	FALSE	H3K27Ac	FALSE	FALSE	C/EBPb	PU.1	7.44764	7.89209	7.73165	7.73299	7.42307	7.74609	7.99368	7.66634	7.47937	7.0522
pre-existing-PU.1	chr12	92823860	92823984	92823922	124	enh	4167	chr12	92828089	-	Gtf2a1	92793701	PU.1	FALSE	FALSE	H3K27Ac	H3K4Me1	FALSE	C/EBPb	PU.1	5.43897	5.69536	5.32654	5.20619	5.41444	4.84986	5.08835	4.85988	4.8693	5.07466
pre-existing-PU.1	chr10	7400702	7400826	7400764	124	prom	-242	chr10	7401006	+	Lats1	7436259	PU.1	P300	FALSE	H3K27Ac	FALSE	FALSE	FALSE	PU.1	7.31846	7.73239	7.30969	7.16925	7.29548	4.48562	4.55721	4.63389	4.47801	4.26491
pre-existing-PU.1	chr1	89797662	89797786	89797724	124	enh	47863	chr1	89749861	+	Dgkd	89841064	PU.1	FALSE	FALSE	H3K27Ac	H3K4Me1	FALSE	C/EBPb	PU.1	8.60236	8.09388	8.91082	8.78198	8.58001	6.88832	6.92763	7.18112	6.72697	6.4499
pre-existing-PU.1	chr7	117967272	117967396	117967334	124	enh	20561	chr7	117987895	-	Rnf141	117960048	PU.1	FALSE	FALSE	H3K27Ac	H3K4Me1	FALSE	C/EBPb	PU.1	6.4489	5.86549	6.42621	6.69007	6.42687	5.95173	6.02187	5.80642	5.95708	6.63023
pre-existing-PU.1	chr7	117983973	117984097	117984035	124	enh	3860	chr7	117987895	-	Rnf141	117960048	PU.1	FALSE	FALSE	H3K27Ac	H3K4Me1	FALSE	C/EBPb	PU.1	6.4489	5.86549	6.42621	6.69007	6.42687	5.95173	6.02187	5.80642	5.95708	6.63023
pre-existing-PU.1	chr5	139841835	139841959	139841897	124	enh	-11753	chr5	139853650	+	D830046C22Rik	139856007	PU.1	FALSE	Ebf1	H3K27Ac	H3K4Me1	FALSE	C/EBPb	PU.1	3.59716	3.88843	3.72915	3.68755	3.57693	4.66243	4.67341	4.91439	5.54881	5.24719
pre-existing-PU.1	chr5	139842522	139842646	139842584	124	enh	-11066	chr5	139853650	+	D830046C22Rik	139856007	PU.1	FALSE	Ebf1	H3K27Ac	H3K4Me1	FALSE	C/EBPb	PU.1	3.59716	3.88843	3.72915	3.68755	3.57693	4.66243	4.67341	4.91439	5.54881	5.24719
pre-existing-PU.1	chr9	57131175	57131299	57131237	124	enh	-20831	chr9	57110406	-	1700017B05Rik	57100128	PU.1	FALSE	FALSE	H3K27Ac	H3K4Me1	FALSE	C/EBPb	PU.1	7.95427	7.50869	7.97028	7.94351	7.93446	7.51326	7.82175	7.31713	7.47367	8.01142
pre-existing-PU.1	chr9	57129504	57129628	57129566	124	enh	-19160	chr9	57110406	-	1700017B05Rik	57100128	PU.1	P300	Ebf1	H3K27Ac	H3K4Me1	FALSE	C/EBPb	FALSE	7.95427	7.50869	7.97028	7.94351	7.93446	7.51326	7.82175	7.31713	7.47367	8.01142
pre-existing-PU.1	chr4	11250542	11250666	11250604	124	enh	-1326	chr4	11249278	-	Dpy19l4	11192225	PU.1	FALSE	FALSE	H3K27Ac	H3K4Me1	FALSE	C/EBPb	FALSE	8.70292	8.82638	9.3007	9.18997	8.68335	#N/A	#N/A	#N/A	#N/A	#N/A
pre-existing-PU.1	chr10	86241253	86241377	86241315	124	prom	-434	chr10	86241749	+	Nt5dc3	86301134	PU.1	P300	FALSE	H3K27Ac	FALSE	FALSE	C/EBPb	PU.1	6.51582	5.99547	6.40062	6.4243	6.49725	5.14482	5.15797	5.67725	5.22802	7.83727
pre-existing-PU.1	chr6	26715276	26715400	26715338	124	enh	-956112	chr6	25759226	-	Pot1a	25693734	PU.1	P300	FALSE	H3K27Ac	H3K4Me1	FALSE	C/EBPb	PU.1	2.97544	3.23321	3.39159	3.06804	2.95711	#N/A	#N/A	#N/A	#N/A	#N/A
pre-existing-PU.1	chr6	26714816	26714940	26714878	124	enh	-955652	chr6	25759226	-	Pot1a	25693734	PU.1	P300	FALSE	H3K27Ac	H3K4Me1	FALSE	C/EBPb	PU.1	2.97544	3.23321	3.39159	3.06804	2.95711	#N/A	#N/A	#N/A	#N/A	#N/A
pre-existing-PU.1	chr3	86698592	86698716	86698654	124	enh	26152	chr3	86724806	-	Dclk2	86590071	PU.1	P300	FALSE	H3K27Ac	H3K4Me1	FALSE	C/EBPb	PU.1	4.60951	4.65018	4.65811	4.67708	4.59142	#N/A	#N/A	#N/A	#N/A	#N/A
pre-existing-PU.1	chr3	86578608	86578732	86578670	124	enh	146136	chr3	86724806	-	Dclk2	86590071	PU.1	P300	FALSE	H3K27Ac	H3K4Me1	FALSE	C/EBPb	PU.1	4.60951	4.65018	4.65811	4.67708	4.59142	#N/A	#N/A	#N/A	#N/A	#N/A
pre-existing-PU.1	chr10	80766253	80766377	80766315	124	enh	10599	chr10	80755716	+	Pip5k1c	80782719	PU.1	FALSE	FALSE	H3K27Ac	H3K4Me1	FALSE	C/EBPb	PU.1	6.88529	6.46746	6.56393	6.68838	6.86726	7.10902	7.01751	7.20547	7.15586	7.53458
pre-existing-PU.1	chr10	37058105	37058229	37058167	124	enh	-199435	chr10	36858732	-	Marcks	36853048	PU.1	FALSE	FALSE	H3K27Ac	H3K4Me1	FALSE	C/EBPb	PU.1	8.0381	7.15002	5.67227	7.61238	8.02041	8.04454	7.70605	6.33281	5.40818	8.836
pre-existing-PU.1	chr4	140500939	140501063	140501001	124	enh	-16184	chr4	140517185	+	Sdhb	140535107	PU.1	P300	FALSE	H3K27Ac	H3K4Me1	FALSE	FALSE	PU.1	10.3249	10.5456	10.3422	10.5633	10.3073	10.8593	10.911	10.5511	10.9439	10.2237
pre-existing-PU.1	chr6	8487086	8487210	8487148	124	enh	27553	chr6	8459595	+	Glcci1	8547548	PU.1	FALSE	FALSE	H3K27Ac	H3K4Me1	FALSE	C/EBPb	PU.1	5.18923	6.2933	5.90595	5.26245	5.17197	5.32646	5.3788	5.24912	4.95725	4.77994
pre-existing-PU.1	chr6	8481575	8481699	8481637	124	enh	22042	chr6	8459595	+	Glcci1	8547548	PU.1	P300	FALSE	H3K27Ac	H3K4Me1	FALSE	C/EBPb	PU.1	5.18923	6.2933	5.90595	5.26245	5.17197	5.32646	5.3788	5.24912	4.95725	4.77994
pre-existing-PU.1	chr3	126315745	126315869	126315807	124	enh	15917	chr3	126299890	+	Camk2d	126547972	PU.1	FALSE	FALSE	H3K27Ac	H3K4Me1	FALSE	C/EBPb	PU.1	7.14665	6.4064	6.03151	7.1736	7.12962	5.8844	5.28509	4.40196	4.19382	4.62851
pre-existing-PU.1	chr4	48056239	48056363	48056301	124	enh	-7818	chr4	48064119	+	Nr4a3	48096224	PU.1	P300	FALSE	H3K27Ac	FALSE	FALSE	C/EBPb	PU.1	4.39885	4.96955	4.92178	4.29695	4.38251	4.96683	5.00576	5.47568	5.07879	4.97348
pre-existing-PU.1	chr2	168055767	168055891	168055829	124	prom	50	chr2	168055879	-	Dpm1	168034547	PU.1	P300	FALSE	H3K27Ac	FALSE	FALSE	FALSE	PU.1	4.68272	4.62361	4.59746	4.64082	4.66641	6.39824	6.41744	6.42652	6.87065	6.56102
pre-existing-PU.1	chr16	11909187	11909311	11909249	124	prom	267	chr16	11909516	-	C530044N13Rik	11803813	PU.1	P300	FALSE	H3K27Ac	FALSE	FALSE	FALSE	PU.1	4.71074	5.5645	5.30448	4.93	4.69492	6.22689	6.18142	5.66928	6.74181	6.65218
pre-existing-PU.1	chr16	11709585	11709709	11709647	124	enh	199869	chr16	11909516	-	C530044N13Rik	11803813	PU.1	FALSE	FALSE	H3K27Ac	H3K4Me1	FALSE	C/EBPb	PU.1	4.71074	5.5645	5.30448	4.93	4.69492	6.22689	6.18142	5.66928	6.74181	6.65218
pre-existing-PU.1	chr16	11843657	11843781	11843719	124	enh	65797	chr16	11909516	-	C530044N13Rik	11803813	PU.1	FALSE	FALSE	H3K27Ac	H3K4Me1	FALSE	FALSE	PU.1	4.71074	5.5645	5.30448	4.93	4.69492	6.22689	6.18142	5.66928	6.74181	6.65218
pre-existing-PU.1	chr3	18239211	18239335	18239273	124	enh	-95935	chr3	18143338	-	Cyp7b1	17971949	PU.1	P300	FALSE	H3K27Ac	H3K4Me1	FALSE	C/EBPb	PU.1	2.29634	2.22898	2.24915	2.40121	2.28074	3.54914	3.63385	3.69714	3.51683	3.64937
pre-existing-PU.1	chr3	18219588	18219712	18219650	124	enh	-76312	chr3	18143338	-	Cyp7b1	17971949	PU.1	FALSE	FALSE	H3K27Ac	H3K4Me1	FALSE	C/EBPb	PU.1	2.29634	2.22898	2.24915	2.40121	2.28074	3.54914	3.63385	3.69714	3.51683	3.64937
pre-existing-PU.1	chr1	10870455	10870579	10870517	124	enh	-113028	chr1	10983545	+	Prex2	11293763	PU.1	P300	FALSE	H3K27Ac	FALSE	FALSE	C/EBPb	PU.1	2.44385	2.3501	2.29923	2.43223	2.42895	#N/A	#N/A	#N/A	#N/A	#N/A
pre-existing-PU.1	chr5	73683950	73684074	73684012	124	prom	-20	chr5	73684032	+	Ociad1	73705316	PU.1	P300	FALSE	H3K27Ac	H3K4Me1	FALSE	C/EBPb	FALSE	7.45099	6.86327	6.65179	7.00466	7.43648	6.65783	6.70401	6.73955	6.57255	6.73284
pre-existing-PU.1	chr3	136388555	136388679	136388617	124	enh	54884	chr3	136333733	+	Ppp3ca	136598743	PU.1	P300	FALSE	H3K27Ac	H3K4Me1	FALSE	C/EBPb	PU.1	8.67318	7.90433	7.3798	8.33208	8.65888	5.87066	5.53891	5.44976	5.40189	6.22743
pre-existing-PU.1	chr11	59928863	59928987	59928925	124	enh	10411	chr11	59918514	+	Rai1	60012697	PU.1	P300	FALSE	H3K27Ac	H3K4Me1	FALSE	C/EBPb	PU.1	7.41642	6.99554	7.58892	7.65095	7.40355	7.83071	7.33551	7.57557	6.87144	6.64852
pre-existing-PU.1	chr11	105172995	105173119	105173057	124	enh	19098	chr11	105153959	+	Mrc2	105212459	PU.1	P300	FALSE	H3K27Ac	H3K4Me1	FALSE	C/EBPb	PU.1	3.74307	3.86808	3.74204	3.69758	3.73049	4.75477	4.7287	5.10744	4.71896	4.71381
pre-existing-PU.1	chr10	80288801	80288925	80288863	124	prom	-537	chr10	80289400	+	Oaz1	80292035	PU.1	FALSE	FALSE	H3K27Ac	H3K4Me1	FALSE	C/EBPb	PU.1	12.1851	12.3667	12.3777	12.1354	12.173	12.5328	12.5672	12.2155	12.2607	11.8699
pre-existing-PU.1	chr7	7230806	7230930	7230868	124	prom	132	chr7	7231000	-	Vmn2r29	7165706	PU.1	P300	FALSE	H3K27Ac	H3K4Me1	FALSE	C/EBPb	PU.1	3.63686	3.30934	3.24584	3.51368	3.62676	#N/A	#N/A	#N/A	#N/A	#N/A
pre-existing-PU.1	chr5	145901087	145901211	145901149	124	prom	-116	chr5	145901265	+	Bud31	145908943	PU.1	P300	FALSE	H3K27Ac	FALSE	FALSE	C/EBPb	PU.1	10.3912	10.8725	10.891	10.523	10.3813	#N/A	#N/A	#N/A	#N/A	#N/A
pre-existing-PU.1	chr11	5900481	5900605	5900543	124	enh	44783	chr11	5855760	+	Ykt6	5867783	PU.1	P300	Ebf1	H3K27Ac	H3K4Me1	FALSE	C/EBPb	PU.1	7.37407	7.73063	7.79167	7.5868	7.36425	#N/A	#N/A	#N/A	#N/A	#N/A
pre-existing-PU.1	chr8	123316793	123316917	123316855	124	enh	56580	chr8	123260275	+	Irf8	123280592	PU.1	FALSE	FALSE	H3K27Ac	H3K4Me1	FALSE	FALSE	PU.1	11.4259	8.91209	10.1144	10.7924	11.4164	9.48995	8.0603	9.39959	9.96092	9.27191
pre-existing-PU.1	chr8	123268181	123268305	123268243	124	enh	7968	chr8	123260275	+	Irf8	123280592	PU.1	FALSE	Ebf1	H3K27Ac	H3K4Me1	FALSE	FALSE	PU.1	11.4259	8.91209	10.1144	10.7924	11.4164	9.48995	8.0603	9.39959	9.96092	9.27191
pre-existing-PU.1	chr1	133085244	133085368	133085306	124	enh	35523	chr1	133049783	+	Lgtn	133068811	PU.1	FALSE	Ebf1	H3K27Ac	H3K4Me1	FALSE	C/EBPb	PU.1	6.07971	6.08513	5.91201	5.91817	6.07029	7.07665	7.01733	6.68473	6.92875	6.94957
pre-existing-PU.1	chr1	133079949	133080073	133080011	124	enh	30228	chr1	133049783	+	Lgtn	133068811	PU.1	FALSE	FALSE	H3K27Ac	H3K4Me1	FALSE	C/EBPb	PU.1	6.07971	6.08513	5.91201	5.91817	6.07029	7.07665	7.01733	6.68473	6.92875	6.94957
pre-existing-PU.1	chr2	18552346	18552470	18552408	124	enh	-41680	chr2	18594088	+	Commd3	18597843	PU.1	P300	FALSE	H3K27Ac	H3K4Me1	FALSE	C/EBPb	PU.1	8.90606	8.40391	8.41013	8.78812	8.89689	6.89434	7.11169	6.12862	6.51365	7.39578
pre-existing-PU.1	chr9	59464834	59464958	59464896	124	prom	-194	chr9	59465090	+	Parp6	59498076	PU.1	P300	FALSE	H3K27Ac	FALSE	FALSE	FALSE	PU.1	3.34384	3.15371	3.27722	3.40022	3.3347	4.33547	4.37765	4.24659	4.21226	4.39738
pre-existing-PU.1	chr5	31218684	31218808	31218746	124	enh	2588	chr5	31216158	+	Emilin1	31223646	PU.1	P300	Ebf1	H3K27Ac	H3K4Me1	FALSE	C/EBPb	PU.1	4.20793	4.25787	4.38386	4.46991	4.19974	5.96332	5.91326	6.16682	6.59307	6.01138
pre-existing-PU.1	chr14	69707284	69707408	69707346	124	enh	60001	chr14	69647345	+	Stc1	69659458	PU.1	P300	FALSE	H3K27Ac	H3K4Me1	H3K27Me3	C/EBPb	PU.1	3.54148	3.55573	3.44732	3.55987	3.53341	3.87003	3.75054	4.10198	4.0303	4.03753
pre-existing-PU.1	chr6	128918620	128918744	128918682	124	enh	34284	chr6	128884398	+	Clec2g	128934725	PU.1	FALSE	FALSE	H3K27Ac	H3K4Me1	H3K27Me3	C/EBPb	PU.1	2.3945	2.52011	2.42401	2.41521	2.38717	3.24903	3.13239	3.2314	3.28222	3.12245
pre-existing-PU.1	chr7	133613723	133613847	133613785	124	enh	4859	chr7	133618644	-	Sh2b1	133610507	PU.1	FALSE	FALSE	H3K27Ac	H3K4Me1	FALSE	C/EBPb	PU.1	6.03378	6.22334	6.55889	6.1865	6.02647	#N/A	#N/A	#N/A	#N/A	#N/A
pre-existing-PU.1	chr2	101573063	101573187	101573125	124	enh	54529	chr2	101518596	+	Traf6	101541131	PU.1	FALSE	FALSE	H3K27Ac	H3K4Me1	FALSE	C/EBPb	PU.1	4.41284	4.50404	4.18727	4.21553	4.4058	5.3416	5.288	5.10207	5.20747	5.20954
pre-existing-PU.1	chr2	101573541	101573665	101573603	124	enh	55007	chr2	101518596	+	Traf6	101541131	PU.1	FALSE	FALSE	H3K27Ac	H3K4Me1	FALSE	C/EBPb	PU.1	4.41284	4.50404	4.18727	4.21553	4.4058	5.3416	5.288	5.10207	5.20747	5.20954
pre-existing-PU.1	chr8	3711769	3711893	3711831	124	enh	8820	chr8	3720651	-	Clec4g	3716070	PU.1	P300	Ebf1	H3K27Ac	H3K4Me1	FALSE	C/EBPb	PU.1	4.24222	4.20668	4.19129	4.20434	4.23535	4.71118	4.81198	4.97313	4.79057	4.75936
pre-existing-PU.1	chr5	129932435	129932559	129932497	124	enh	-74608	chr5	130007105	+	Sfrs8	130077259	PU.1	P300	FALSE	H3K27Ac	H3K4Me1	FALSE	C/EBPb	PU.1	7.21597	7.30604	7.10996	7.14279	7.20971	7.21795	7.09559	6.47201	6.58356	6.42739
pre-existing-PU.1	chr5	8622192	8622316	8622254	124	prom	698	chr5	8622952	-	Rundc3b	8490335	PU.1	P300	FALSE	H3K27Ac	H3K4Me1	FALSE	FALSE	PU.1	7.40761	7.47677	6.53296	7.21713	7.40199	#N/A	#N/A	#N/A	#N/A	#N/A
pre-existing-PU.1	chr14	37129966	37130090	37130028	124	enh	221878	chr14	36908150	+	4930474N05Rik	36910041	PU.1	FALSE	FALSE	H3K27Ac	H3K4Me1	FALSE	C/EBPb	PU.1	2.52338	2.62702	2.47449	2.52887	2.5189	3.5287	3.57739	4.07707	3.66582	3.79554
pre-existing-PU.1	chr8	98376259	98376383	98376321	124	enh	1070	chr8	98377391	-	Slc38a7	98359822	PU.1	FALSE	FALSE	H3K27Ac	H3K4Me1	FALSE	C/EBPb	PU.1	6.57689	5.91185	6.44751	6.64403	6.57302	#N/A	#N/A	#N/A	#N/A	#N/A
pre-existing-PU.1	chr6	113327559	113327683	113327621	124	prom	-107	chr6	113327514	-	Tada3l	113316654	PU.1	P300	Ebf1	H3K27Ac	H3K4Me1	FALSE	FALSE	PU.1	4.90261	5.00681	5.02629	4.98234	4.89908	5.79859	5.85081	5.88723	5.89504	6.13767
pre-existing-PU.1	chr6	86535204	86535328	86535266	124	enh	-42901	chr6	86578167	+	Asprv1	86579698	PU.1	P300	FALSE	H3K27Ac	H3K4Me1	FALSE	C/EBPb	PU.1	3.48726	3.46895	3.42245	3.3557	3.48428	#N/A	#N/A	#N/A	#N/A	#N/A
pre-existing-PU.1	chr5	141181012	141181136	141181074	124	prom	98	chr5	141180976	+	AA881470	141195286	PU.1	P300	FALSE	H3K27Ac	FALSE	FALSE	C/EBPb	PU.1	5.62093	5.34814	5.32948	5.61372	5.61827	5.36658	5.27787	5.59018	5.34554	5.35961
pre-existing-PU.1	chr7	99818513	99818637	99818575	124	prom	-153	chr7	99818422	-	Pcf11	99792221	PU.1	P300	FALSE	H3K27Ac	FALSE	H3K27Me3	C/EBPb	PU.1	6.19857	6.38309	6.29238	6.1798	6.19602	7.43778	7.48789	7.16015	7.07782	7.30463
pre-existing-PU.1	chr5	96651156	96651280	96651218	124	enh	12085	chr5	96639133	+	Mrpl1	96668703	PU.1	P300	Ebf1	H3K27Ac	H3K4Me1	FALSE	C/EBPb	PU.1	7.10152	7.24682	7.148	6.98	7.09919	5.61985	5.91204	5.61026	6.11598	5.64342
pre-existing-PU.1	chr5	96650822	96650946	96650884	124	enh	11751	chr5	96639133	+	Mrpl1	96668703	PU.1	P300	Ebf1	H3K27Ac	H3K4Me1	FALSE	C/EBPb	PU.1	7.10152	7.24682	7.148	6.98	7.09919	5.61985	5.91204	5.61026	6.11598	5.64342
pre-existing-PU.1	chr5	96639047	96639171	96639109	124	prom	-24	chr5	96639133	+	Mrpl1	96668703	PU.1	P300	FALSE	H3K27Ac	FALSE	FALSE	FALSE	PU.1	7.10152	7.24682	7.148	6.98	7.09919	5.61985	5.91204	5.61026	6.11598	5.64342
pre-existing-PU.1	chr5	96673631	96673755	96673693	124	enh	34560	chr5	96639133	+	Mrpl1	96668703	PU.1	FALSE	FALSE	H3K27Ac	FALSE	FALSE	C/EBPb	PU.1	7.10152	7.24682	7.148	6.98	7.09919	5.61985	5.91204	5.61026	6.11598	5.64342
pre-existing-PU.1	chr7	118035032	118035156	118035094	124	enh	-28627	chr7	118006467	-	Lyve1	117994120	PU.1	FALSE	Ebf1	H3K27Ac	H3K4Me1	FALSE	C/EBPb	PU.1	2.46081	2.84994	2.83177	2.81604	2.45872	#N/A	#N/A	#N/A	#N/A	#N/A
pre-existing-PU.1	chr5	130681604	130681728	130681666	124	enh	-13947	chr5	130695613	+	0610007L01Rik	130719635	PU.1	FALSE	FALSE	H3K27Ac	H3K4Me1	FALSE	C/EBPb	PU.1	8.14048	8.37024	8.21621	8.04245	8.13913	7.23655	7.01822	6.61355	7.53196	7.08911
pre-existing-PU.1	chr6	92164818	92164942	92164880	124	prom	-75	chr6	92164805	-	Zfyve20	92136705	PU.1	P300	FALSE	H3K27Ac	H3K4Me1	H3K27Me3	FALSE	PU.1	6.25276	6.2588	5.89826	6.11519	6.25148	6.1333	6.19164	5.72705	6.49563	6.90795
pre-existing-PU.1	chr18	32512888	32513012	32512950	124	enh	-23920	chr18	32536870	+	Bin1	32595394	PU.1	P300	Ebf1	H3K27Ac	H3K4Me1	FALSE	C/EBPb	PU.1	4.54546	4.71018	4.58391	4.62195	4.54446	6.32065	6.13515	6.33972	5.94716	5.89319
pre-existing-PU.1	chr18	32512131	32512255	32512193	124	enh	-24677	chr18	32536870	+	Bin1	32595394	PU.1	P300	Ebf1	H3K27Ac	H3K4Me1	FALSE	C/EBPb	PU.1	4.54546	4.71018	4.58391	4.62195	4.54446	6.32065	6.13515	6.33972	5.94716	5.89319
pre-existing-PU.1	chr18	32512434	32512558	32512496	124	enh	-24374	chr18	32536870	+	Bin1	32595394	PU.1	P300	Ebf1	H3K27Ac	H3K4Me1	FALSE	C/EBPb	PU.1	4.54546	4.71018	4.58391	4.62195	4.54446	6.32065	6.13515	6.33972	5.94716	5.89319
pre-existing-PU.1	chr18	32567086	32567210	32567148	124	enh	30278	chr18	32536870	+	Bin1	32595394	PU.1	P300	FALSE	H3K27Ac	H3K4Me1	FALSE	FALSE	PU.1	4.54546	4.71018	4.58391	4.62195	4.54446	6.32065	6.13515	6.33972	5.94716	5.89319
pre-existing-PU.1	chr1	136852501	136852625	136852563	124	prom	-46	chr1	136852517	-	Ppp1r12b	136662519	PU.1	P300	FALSE	H3K27Ac	H3K4Me1	FALSE	FALSE	PU.1	4.10359	3.99056	3.948	3.94238	4.10263	4.8893	4.9686	4.70111	4.70171	4.70967
pre-existing-PU.1	chr17	34184410	34184534	34184472	124	enh	8091	chr17	34176381	+	Col11a2	34203187	PU.1	P300	FALSE	H3K27Ac	H3K4Me1	FALSE	FALSE	PU.1	5.70824	4.80458	4.83106	5.35199	5.70753	4.06857	3.82882	4.31359	3.98146	4.06945
pre-existing-PU.1	chr19	33299104	33299228	33299166	124	enh	365635	chr19	33664801	-	AI747699	33629770	PU.1	FALSE	FALSE	H3K27Ac	H3K4Me1	FALSE	FALSE	PU.1	6.08434	6.51901	6.54163	6.49076	6.0838	5.91897	6.0279	5.74219	6.1529	6.65563
pre-existing-PU.1	chr4	100965745	100965869	100965807	124	enh	-27920	chr4	100937887	-	Jak1	100824578	PU.1	P300	FALSE	H3K27Ac	H3K4Me1	FALSE	C/EBPb	PU.1	9.49069	9.04357	9.21929	9.27416	9.49017	7.49128	7.86881	7.69807	7.95645	8.88272
pre-existing-PU.1	chr5	144440569	144440693	144440631	124	enh	52518	chr5	144493149	-	Usp42	144471194	PU.1	FALSE	Ebf1	H3K27Ac	H3K4Me1	FALSE	FALSE	PU.1	5.23542	5.48943	5.19476	5.1674	5.23582	6.17799	6.14586	6.19317	5.90643	5.97411
pre-existing-PU.1	chr8	23918342	23918466	23918404	124	enh	-2278	chr8	23916126	-	Ap3m2	23897825	PU.1	P300	Ebf1	H3K27Ac	FALSE	FALSE	C/EBPb	PU.1	5.13244	4.90882	4.74621	5.05009	5.13327	5.18643	5.16118	5.70565	5.15321	5.59694
[truncated: 9,086 more rows]
