# Supplementary material for: C/EBPα Activates Pre-existing and De Novo Macrophage Enhancers during Induced Pre-B Cell Transdifferentiation and Myelopoiesis
Source: Stem Cell Reports. 2015 Jul 30;5(2):232–47. doi: 10.1016/j.stemcr.2015.06.007 (PMC4618662; doi:10.1016/j.stemcr.2015.06.007)
Supplement: Table S3. Genomic Coordinates of University of California, Santa Cruz, Screenshot Examples and Tested Loci for ChIP, RefSeq mm9/10 [file mmc4.xlsx]

## Sheet: Sheet1
Figure 1G	mm9	Pu1	chr2:90,912,191-90,938,792
Figure 1G	mm9	Cebpb	chr2:167,573,269-167,611,089
Figure 2C	mm9	Pu1	chr2:90,920,894-90,924,595
Figure 2C	mm9	Cebpb	chr2:167,577,943-167,581,930
Figure 2C	mm9	Il1b	chr2:129,194,083-129,204,083
Figure 2C	mm9	Ehd1	chr19:6,271,049-6,281,049
Figure 2C	mm9	Ifngr2	chr16:91,517,905-91,527,905
Figure 2D	mm9	Mmp12	chr9:7,326,994-7,336,994
Figure 2D	mm9	Cd14	chr18:36,871,071-36,876,091
Figure 2D	mm9	Gbe1	chr16:70,322,012-70,332,012
Figure 2D	mm9	Fos	chr12:86,825,412-86,835,412
Figure 2D	mm9	Fgd4	chr16:16,566,630-16,576,630
Figure 3F	mm9	Cebpb	chr2:167,597,653-167,609,073
Figure 3F	mm9	Nfe2	chr15:103,083,765-103,093,765
Figure 3F	mm9	Cd40	chr2:164,875,728-164,885,728
Figure 3F	mm9	Tgfbr2	chr9:116,230,119-116,237,137
Figure 4C	mm9	Tyropb	chr7:31,197,501-31,198,204
Figure 4C	mm9	Tlr4	chr4:66,512,835-66,513,727
Figure 4C	mm9	Cebpb	chr2:167,578,557-167,580,875
Figure 4C	mm9	Ctsd	chr7:149,589,343-149,590,022
Figure 4D	mm9	Tyropb	chr7:31,197,501-31,198,204
Figure 4D	mm9	Cebpb	chr2:167,582,550-167,589,168
Figure 4D	mm9	Plek	chr11:16903673-16913673
Figure 4D	mm9	Evi2b	chr11:79335656-79345656
Figure 4D	mm9	Sla	chr15:66643709-66653709
Figure 4E	mm9	Tlr4	chr4:66,512,835-66,513,727
Figure 4E	mm9	Ctsd	chr7:149,589,343-149,590,022
Figure 4E	mm9	Cd14	chr4:66,512,835-66,513,727
Figure 4E	mm9	Dusp1	chr17:26644539-26654539
Figure 4E	mm9	Rassf3	chr10:120926135-120936135
Figure 5D	mm9	Csf1r	chr18:61,258,657-61,275,701
Figure 5D	mm9	Ctsd	chr7:149,586,015-149,593,069
Figure 6F	mm10	Pu.1	chr2:91,072,034-91,098,635
Figure 6F	mm10	Cebpb	chr2:167,747,770-167,785,589
Figure 7C	mm10	Pu.1	chr2:91,072,034-91,098,635
Figure 7C	mm10	Cebpb	chr2:167,747,770-167,785,589
figure 7C	mm10	Tlr4	chr4:66,847,121-66,857,290
figure 7C	mm10	Ctsd	chr7:142,400,111-142,407,164
Figure S1I	mm9	Fos	chr12:86,806,055-86,819,216
Figure S1I	mm9	Il1b	chr2:129,178,869-129,208,303
Figure S3A,C	mm9	Nfat5	chr8:109,812,084-109,818,751
Figure S3A,C	mm9	Gadd45b	chr10:80,394,846-80,401,512
Figure S3A,C	mm9	Itgal	chr7:134,454,223-134,460,889
Figure S3A,C	mm9	Csf1	chr3:107,616,898-107,621,342
Figure S3B	mm9	Cebpb	chr2:167,597,653-167,609,073
Figure S3B	mm9	Nfe2	chr15:103,083,765-103,093,765
Figure S3B	mm9	Cd40	chr2:164,875,728-164,885,728
Figure S3B	mm9	Tgfbr2	chr9:116,230,119-116,237,137
Figure S5C	mm9	Pu.1	chr2:90,912,191-90,938,792
figure S5C	mm9	Cebpb	chr2:167,573,269-167,611,089
Figure S5C	mm9	Cd14	chr18:36,871,071-36,876,091
