# Supplementary material for: C/EBPα Activates Pre-existing and De Novo Macrophage Enhancers during Induced Pre-B Cell Transdifferentiation and Myelopoiesis
Source: Stem Cell Reports. 2015 Jul 30;5(2):232–47. doi: 10.1016/j.stemcr.2015.06.007 (PMC4618662; doi:10.1016/j.stemcr.2015.06.007)
Supplement: Table S4. Primer Sequences [file mmc5.xlsx]

## Sheet: primer_sequence
Primer sequences Oevelen et al.
Gene	oligo	sequence 5'-3'	application	Genome
fcgr4	fcgr4-5	tggaatgtacaggtgccaga	gene expression	mm9
fcgr4	fcgr4-3	gaagcaatagccagcccata	gene expression	mm9
ccl3	ccl3-5	tgcccttgctgttcttctct	gene expression	mm9
ccl3	ccl3-3	gatgaattggggtggaatct	gene expression	mm9
parp14	parp14-5	gcttccgggtgctcttct	gene expression	mm9
parp14	parp14-3	tgttcctttttcttgccaca	gene expression	mm9
ccl9	ccl9-5	tactgccctctccttcctca	gene expression	mm9
ccl9	ccl9-3	gccttcagactgctctggac	gene expression	mm9
csf1r	csf1r-5	atcccctggaggctatgg	gene expression	mm9
csf1r	csf1r-3	tttcacccggctctacaac	gene expression	mm9
cebpb	cebpb-5	acgacttcctctccgacctc	gene expression	mm9
cebpb	cebpb-3	ggctcacgtaaccgtagtc	gene expression	mm9
nfat5	nfat5-5	agtcagacaagcggtggtg	gene expression	mm9
nfat5	nfat5-3	cagacactccctgcttcaga	gene expression	mm9
flna	flna-5	ttcagtcgagactggcagag	gene expression	mm9
flna	flna-3	gtcccagtcaggacataggc	gene expression	mm9
serpinb2	serpinb2-5	gtcagccgctcagaagata	gene expression	mm9
serpinb2	serpinb2-3	aggagattgagggcaaaca	gene expression	mm9
cyb5	cyb5-5	gcacaaagacagcaagagca	gene expression	mm9
cyb5	cyb5-3	cttcttctccaccaggatgc	gene expression	mm9
c3ar1	c3ar1-5	gctcgcagatcatcagtcct	gene expression	mm9
c3ar1	c3ar1-3	tggtgtcagcatcgaaagac	gene expression	mm9
itgb2	itgb2-5	ggagcatcgctaatcctgag	gene expression	mm9
itgb2	itgb2-3	tgtcctggtcgcaagtaaag	gene expression	mm9
fas	fas-5	cagacatgctgtggatctgg	gene expression	mm9
fas	fas-3	cctcctcagctttaaactctcg	gene expression	mm9
abhd5	abhd5-5	cggaggaggaggtggact	gene expression	mm9
abhd5	abhd5-3	atgtgggacaccaggtagga	gene expression	mm9
snrk	snrk-5	tctgctccagaaatcctgct	gene expression	mm9
snrk	snrk-3	cacacaccagcatgaaaagg	gene expression	mm9
naaa	naaa-5	ggcactacgacccagacttc	gene expression	mm9
naaa	naaa-3	cacaatttctccgaccatcc	gene expression	mm9
zranb3	zranb3-5	ccacctttcccacgagtaga	gene expression	mm9
zranb3	zranb3-3	tgggagccttcttcttgcta	gene expression	mm9
sgk3	sgk3-5	gttccggaaggttccatgat	gene expression	mm9
sgk3	sgk3-3	tcaaagttctcagcagagggta	gene expression	mm9
pu.1	pu1-5	gagaagctgattggcttggag	gene expression	mm9
pu.1	pu1-3	aggtccagcaggaactggt	gene expression	mm9
tyrobp	tyrobp-5	cccagagtggcattagcttc	ChIP	mm9
tyrobp	tyrobp-3	tatgtcacgccctgtagcac	ChIP	mm9
cebpb	cebpb-5	tcctacagggctcaggattg	ChIP	mm9
cebpb	cebpb-3	accaggatgcatggtctagg	ChIP	mm9
plek	plek-5	cacaaggtatccctccctga	ChIP	mm9
plek	plek-3	cacaaacacctcagccttca	ChIP	mm9
evi2b	evi2b-5	ctgctgtaagcacaccagga	ChIP	mm9
evi2b	evi2b-3	tctggcaagtagtgggctct	ChIP	mm9
Sla	Sla-5	gaccccagaaaacgcatcta	ChIP	mm9
Sla	Sla-3	gaggtgtgaagcaaacatctca	ChIP	mm9
Tlr4	Tlr4-5	ttcctaggagctggctgtgt	ChIP	mm9
Tlr4	Tlr4-3	tgtttctggaaagggtggag	ChIP	mm9
Ctsd	Ctsd-5	tggctccatgagagttcctc	ChIP	mm9
Ctsd	Ctsd-3	caagagccagagacctccag	ChIP	mm9
Cd14	Cd14-5	ctctgcaccttttaggcaca	ChIP	mm9
Cd14	Cd14-3	ttgtcactttgatgggcaaa	ChIP	mm9
Dusp1	Dusp-5	ccctcctgtccctgatacct	ChIP	mm9
Dusp1	Dusp-3	gaggctggctctgttctcat	ChIP	mm9
Rassf3	Rassf3-5	ggcacagagggatgtcaact	ChIP	mm9
Rassf3	Rassf3-3	tttcaccgacattggttttg	ChIP	mm9
